# Supplementary material for: Genetic Analysis Reveals Climate Exposure and Conservation Opportunities for a Vulnerable Life History in Steelhead ( Oncorhynchus mykiss )
Source: Evol Appl. 2026 Jul 10;19(7):e70293. doi: 10.1111/eva.70293 (PMC13354926; doi:10.1111/eva.70293)
Supplement: Supplementary file 2 — Dataset: S1. Individual fish genetic sample details, including the year and location of sampling, and individual fish length and genetics data. [file EVA-19-e70293-s002.xlsx]

## Sheet: Individual fish sample data
Dataset S1: Individual fish genetic sample details, including the year and location of sampling, and individual fish length and genetics data.
Year	Basin_area	Map_code	Location	Loc_code	Lat	Lon	Fork Length (mm)	SampleID	DNA_Plate	Well	Aligned Reads	species_test_PC1	species_test_PC2	Species_call	GREB1L_Genotype	Runtime_call	RAD_Plate	Well	Plate_Barcode	Well_Barcode	Bamfile_prefix
2017	Little River and Tribs	1a	Cavitt Creek Lower	1a Cavitt Creek Lower	43.2382	-123.017	67	myp0241	dnaa402	A07	47485	-0.0100659	-0.00393308	mykiss	GA	Heterozygous	rada346	A07	GATATT	CAGATCTG	SOMM284_GATATT_GGCAGATCTGTGCAGG
2017	Little River and Tribs	1a	Cavitt Creek Lower	1a Cavitt Creek Lower	43.2382	-123.017	51	myp0249	dnaa402	A08	47176	-0.0103094	-0.00418598	mykiss	GG	Homozygous Winter	rada346	A08	GATATT	ATGCCTAA	SOMM284_GATATT_GGATGCCTAATGCAGG
2017	Little River and Tribs	1a	Cavitt Creek Lower	1a Cavitt Creek Lower	43.2382	-123.017	66	myp0242	dnaa402	B07	73080	-0.0101387	-0.00421968	mykiss	GG	Homozygous Winter	rada346	B07	GATATT	ACAGCAGA	SOMM284_GATATT_GGACAGCAGATGCAGG
2017	Little River and Tribs	1a	Cavitt Creek Lower	1a Cavitt Creek Lower	43.2382	-123.017	80	myp0250	dnaa402	B08	48631	-0.0102479	-0.0038177	mykiss	GG	Homozygous Winter	rada346	B08	GATATT	ACCTCCAA	SOMM284_GATATT_GGACCTCCAATGCAGG
2017	Little River and Tribs	1a	Cavitt Creek Lower	1a Cavitt Creek Lower	43.2382	-123.017	54	myp0243	dnaa402	C07	56588	-0.0101797	-0.00422867	mykiss	GA	Heterozygous	rada346	C07	GATATT	CAAGACTA	SOMM284_GATATT_GGCAAGACTATGCAGG
2017	Little River and Tribs	1a	Cavitt Creek Lower	1a Cavitt Creek Lower	43.2382	-123.017	64	myp0251	dnaa402	C08	49256	-0.010382	-0.00384077	mykiss	GA	Heterozygous	rada346	C08	GATATT	CAATGGAA	SOMM284_GATATT_GGCAATGGAATGCAGG
2017	Little River and Tribs	1a	Cavitt Creek Lower	1a Cavitt Creek Lower	43.2382	-123.017	65	myp0244	dnaa402	D07	68875	-0.0102164	-0.00407025	mykiss	GA	Heterozygous	rada346	D07	GATATT	CTCAATGA	SOMM284_GATATT_GGCTCAATGATGCAGG
2017	Little River and Tribs	1a	Cavitt Creek Lower	1a Cavitt Creek Lower	43.2382	-123.017	67	myp0252	dnaa402	D08	87761	-0.0101311	-0.00397112	mykiss	GG	Homozygous Winter	rada346	D08	GATATT	CTGAGCCA	SOMM284_GATATT_GGCTGAGCCATGCAGG
2017	Little River and Tribs	1a	Cavitt Creek Lower	1a Cavitt Creek Lower	43.2382	-123.017	58	myp0245	dnaa402	E07	51571	-0.010076	-0.00394446	mykiss	GA	Heterozygous	rada346	E07	GATATT	GGTGCGAA	SOMM284_GATATT_GGGGTGCGAATGCAGG
2017	Little River and Tribs	1a	Cavitt Creek Lower	1a Cavitt Creek Lower	43.2382	-123.017	66	myp0246	dnaa402	F07	21592	-0.0102959	-0.00371477	mykiss	GG	Homozygous Winter	rada346	F07	GATATT	TGGTGGTA	SOMM284_GATATT_GGTGGTGGTATGCAGG
2017	Little River and Tribs	1a	Cavitt Creek Lower	1a Cavitt Creek Lower	43.2382	-123.017	62	myp0247	dnaa402	G07	53983	-0.0101717	-0.00355501	mykiss	GA	Heterozygous	rada346	G07	GATATT	AGGCTAAC	SOMM284_GATATT_GGAGGCTAACTGCAGG
2017	Little River and Tribs	1a	Cavitt Creek Lower	1a Cavitt Creek Lower	43.2382	-123.017	46	myp0240	dnaa402	H06	49612	-0.0103738	-0.00436077	mykiss	GG	Homozygous Winter	rada346	H06	GATATT	CGGATTGC	SOMM284_GATATT_GGCGGATTGCTGCAGG
2017	Little River and Tribs	1a	Cavitt Creek Lower	1a Cavitt Creek Lower	43.2382	-123.017	48	myp0248	dnaa402	H07	74379	-0.0105265	-0.00419007	mykiss	GG	Homozygous Winter	rada346	H07	GATATT	CTAAGGTC	SOMM284_GATATT_GGCTAAGGTCTGCAGG
2018	Little River and Tribs	1a	Cavitt Creek Lower	1a Cavitt Creek Lower	43.2382	-123.017	52	myp1304	dnaa503	A03	24289	-0.00994391	-0.00456729	mykiss	GG	Homozygous Winter	rada437	A03	GAGGTG	GGACATTGGCTGCAGG	SOMM418_GAGGTG_GGACATTGGCTGCAGG
2018	Little River and Tribs	1a	Cavitt Creek Lower	1a Cavitt Creek Lower	43.2382	-123.017	76	myp1312	dnaa503	A04	88207	-0.0102933	-0.00374752	mykiss	GG	Homozygous Winter	rada437	A04	GAGGTG	GGACCACTGTTGCAGG	SOMM418_GAGGTG_GGACCACTGTTGCAGG
2018	Little River and Tribs	1a	Cavitt Creek Lower	1a Cavitt Creek Lower	43.2382	-123.017	47	myp1320	dnaa503	A05	14389	-0.00969811	-0.00420276	mykiss	GA	Heterozygous	rada437	A05	GAGGTG	GGAACGTGATTGCAGG	SOMM418_GAGGTG_GGAACGTGATTGCAGG
2018	Little River and Tribs	1a	Cavitt Creek Lower	1a Cavitt Creek Lower	43.2382	-123.017	57	myp1305	dnaa503	B03	14329	-0.0102956	-0.00375651	mykiss	GA	Heterozygous	rada437	B03	GAGGTG	GGAACGCTTATGCAGG	SOMM418_GAGGTG_GGAACGCTTATGCAGG
2018	Little River and Tribs	1a	Cavitt Creek Lower	1a Cavitt Creek Lower	43.2382	-123.017	52	myp1313	dnaa503	B04	10729	-0.0100642	-0.00447475	mykiss	GG	Homozygous Winter	rada437	B04	GAGGTG	GGAAGACGGATGCAGG	SOMM418_GAGGTG_GGAAGACGGATGCAGG
2018	Little River and Tribs	1a	Cavitt Creek Lower	1a Cavitt Creek Lower	43.2382	-123.017	65	myp1321	dnaa503	B05	15595	-0.00954663	-0.00302207	mykiss	GG	Homozygous Winter	rada437	B05	GAGGTG	GGAAGGTACATGCAGG	SOMM418_GAGGTG_GGAAGGTACATGCAGG
2018	Little River and Tribs	1a	Cavitt Creek Lower	1a Cavitt Creek Lower	43.2382	-123.017	57	myp1306	dnaa503	C03	36944	-0.0102098	-0.00356574	mykiss	GA	Heterozygous	rada437	C03	GAGGTG	GGAGTCACTATGCAGG	SOMM418_GAGGTG_GGAGTCACTATGCAGG
2018	Little River and Tribs	1a	Cavitt Creek Lower	1a Cavitt Creek Lower	43.2382	-123.017	43	myp1314	dnaa503	C04	3951	-0.00938841	-0.00292624	mykiss	GA	Heterozygous	rada437	C04	GAGGTG	GGATCCTGTATGCAGG	SOMM418_GAGGTG_GGATCCTGTATGCAGG
2018	Little River and Tribs	1a	Cavitt Creek Lower	1a Cavitt Creek Lower	43.2382	-123.017	47	myp1322	dnaa503	C05	57938	-0.0104227	-0.00415315	mykiss	GG	Homozygous Winter	rada437	C05	GAGGTG	GGATTGAGGATGCAGG	SOMM418_GAGGTG_GGATTGAGGATGCAGG
2018	Little River and Tribs	1a	Cavitt Creek Lower	1a Cavitt Creek Lower	43.2382	-123.017	78	myp1307	dnaa503	D03	8667	-0.00987535	-0.00426074	mykiss	GG	Homozygous Winter	rada437	D03	GAGGTG	GGCCTCCTGATGCAGG	SOMM418_GAGGTG_GGCCTCCTGATGCAGG
2018	Little River and Tribs	1a	Cavitt Creek Lower	1a Cavitt Creek Lower	43.2382	-123.017	64	myp1315	dnaa503	D04	16881	-0.0103321	-0.00404547	mykiss	GG	Homozygous Winter	rada437	D04	GAGGTG	GGCGAACTTATGCAGG	SOMM418_GAGGTG_GGCGAACTTATGCAGG
2018	Little River and Tribs	1a	Cavitt Creek Lower	1a Cavitt Creek Lower	43.2382	-123.017	55	myp1323	dnaa503	D05	14806	-0.0103865	-0.00390921	mykiss	GG	Homozygous Winter	rada437	D05	GAGGTG	GGCGACTGGATGCAGG	SOMM418_GAGGTG_GGCGACTGGATGCAGG
2018	Little River and Tribs	1a	Cavitt Creek Lower	1a Cavitt Creek Lower	43.2382	-123.017	64	myp1308	dnaa503	E03	23445	-0.0103202	-0.00444824	mykiss	GG	Homozygous Winter	rada437	E03	GAGGTG	GGGCGAGTAATGCAGG	SOMM418_GAGGTG_GGGCGAGTAATGCAGG
2018	Little River and Tribs	1a	Cavitt Creek Lower	1a Cavitt Creek Lower	43.2382	-123.017	66	myp1316	dnaa503	E04	16918	-0.0100027	-0.00380962	mykiss	GG	Homozygous Winter	rada437	E04	GAGGTG	GGGCTAACGATGCAGG	SOMM418_GAGGTG_GGGCTAACGATGCAGG
2018	Little River and Tribs	1a	Cavitt Creek Lower	1a Cavitt Creek Lower	43.2382	-123.017	40	myp1324	dnaa503	E05	4048	-0.0100344	-0.00310922	mykiss	GG	Homozygous Winter	rada437	E05	GAGGTG	GGGCTCGGTATGCAGG	SOMM418_GAGGTG_GGGCTCGGTATGCAGG
2018	Little River and Tribs	1a	Cavitt Creek Lower	1a Cavitt Creek Lower	43.2382	-123.017	missing	myp1309	dnaa503	F03	99	NA	NA	NA	NA	NA	rada437	F03	GAGGTG	GGTCTTCACATGCAGG	NA
2018	Little River and Tribs	1a	Cavitt Creek Lower	1a Cavitt Creek Lower	43.2382	-123.017	57	myp1317	dnaa503	F04	11652	-0.0101509	-0.0040464	mykiss	GG	Homozygous Winter	rada437	F04	GAGGTG	GGTGAAGAGATGCAGG	SOMM418_GAGGTG_GGTGAAGAGATGCAGG
2018	Little River and Tribs	1a	Cavitt Creek Lower	1a Cavitt Creek Lower	43.2382	-123.017	45	myp1325	dnaa503	F05	5686	-0.0102072	-0.00312499	mykiss	GG	Homozygous Winter	rada437	F05	GAGGTG	GGTGGAACAATGCAGG	SOMM418_GAGGTG_GGTGGAACAATGCAGG
2018	Little River and Tribs	1a	Cavitt Creek Lower	1a Cavitt Creek Lower	43.2382	-123.017	55	myp1310	dnaa503	G03	12780	-0.00985145	-0.00408258	mykiss	GG	Homozygous Winter	rada437	G03	GAGGTG	GGACAGATTCTGCAGG	SOMM418_GAGGTG_GGACAGATTCTGCAGG
2018	Little River and Tribs	1a	Cavitt Creek Lower	1a Cavitt Creek Lower	43.2382	-123.017	53	myp1318	dnaa503	G04	5756	-0.00905937	-0.00390688	mykiss	GG	Homozygous Winter	rada437	G04	GAGGTG	GGAGATGTACTGCAGG	SOMM418_GAGGTG_GGAGATGTACTGCAGG
2018	Little River and Tribs	1a	Cavitt Creek Lower	1a Cavitt Creek Lower	43.2382	-123.017	51	myp1326	dnaa503	G05	32196	-0.0102346	-0.00427444	mykiss	GG	Homozygous Winter	rada437	G05	GAGGTG	GGAGCACCTCTGCAGG	SOMM418_GAGGTG_GGAGCACCTCTGCAGG
2018	Little River and Tribs	1a	Cavitt Creek Lower	1a Cavitt Creek Lower	43.2382	-123.017	89	myp1303	dnaa503	H02	5943	-0.00893604	-0.00461139	mykiss	GA	Heterozygous	rada437	H02	GAGGTG	GGCCGACAACTGCAGG	SOMM418_GAGGTG_GGCCGACAACTGCAGG
2018	Little River and Tribs	1a	Cavitt Creek Lower	1a Cavitt Creek Lower	43.2382	-123.017	45	myp1311	dnaa503	H03	27125	-0.0102063	-0.00428268	mykiss	GA	Heterozygous	rada437	H03	GAGGTG	GGAGTCAAGCTGCAGG	SOMM418_GAGGTG_GGAGTCAAGCTGCAGG
2018	Little River and Tribs	1a	Cavitt Creek Lower	1a Cavitt Creek Lower	43.2382	-123.017	48	myp1319	dnaa503	H04	1956	-0.0103871	-0.00544966	mykiss	GA	Heterozygous	rada437	H04	GAGGTG	GGCCTCTATCTGCAGG	SOMM418_GAGGTG_GGCCTCTATCTGCAGG
2018	Little River and Tribs	1a	Cavitt Creek Lower	1a Cavitt Creek Lower	43.2382	-123.017	54	myp1327	dnaa503	H05	4627	-0.00990246	-0.00438766	mykiss	GG	Homozygous Winter	rada437	H05	GAGGTG	GGCGACACACTGCAGG	SOMM418_GAGGTG_GGCGACACACTGCAGG
2019	Little River and Tribs	1a	Cavitt Creek Lower	1a Cavitt Creek Lower	43.2382	-123.017	40	myp2097	dnaa582	A01	NA	NA	NA	mykiss	GA	Heterozygous	NA	A01	NA	NA	NA
2019	Little River and Tribs	1a	Cavitt Creek Lower	1a Cavitt Creek Lower	43.2382	-123.017	40	myp2089	dnaa581	A12	NA	NA	NA	mykiss	GG	Homozygous Winter	NA	A12	NA	NA	NA
2019	Little River and Tribs	1a	Cavitt Creek Lower	1a Cavitt Creek Lower	43.2382	-123.017	47	myp2098	dnaa582	B01	NA	NA	NA	mykiss	GG	Homozygous Winter	NA	B01	NA	NA	NA
2019	Little River and Tribs	1a	Cavitt Creek Lower	1a Cavitt Creek Lower	43.2382	-123.017	42	myp2090	dnaa581	B12	NA	NA	NA	mykiss	GG	Homozygous Winter	NA	B12	NA	NA	NA
2019	Little River and Tribs	1a	Cavitt Creek Lower	1a Cavitt Creek Lower	43.2382	-123.017	49	myp2099	dnaa582	C01	NA	NA	NA	mykiss	GG	Homozygous Winter	NA	C01	NA	NA	NA
2019	Little River and Tribs	1a	Cavitt Creek Lower	1a Cavitt Creek Lower	43.2382	-123.017	42	myp2091	dnaa581	C12	NA	NA	NA	mykiss	GG	Homozygous Winter	NA	C12	NA	NA	NA
2019	Little River and Tribs	1a	Cavitt Creek Lower	1a Cavitt Creek Lower	43.2382	-123.017	46	myp2100	dnaa582	D01	NA	NA	NA	mykiss	GG	Homozygous Winter	NA	D01	NA	NA	NA
2019	Little River and Tribs	1a	Cavitt Creek Lower	1a Cavitt Creek Lower	43.2382	-123.017	52	myp2092	dnaa581	D12	NA	NA	NA	mykiss	GG	Homozygous Winter	NA	D12	NA	NA	NA
2019	Little River and Tribs	1a	Cavitt Creek Lower	1a Cavitt Creek Lower	43.2382	-123.017	50	myp2085	dnaa581	E11	NA	NA	NA	mykiss	GG	Homozygous Winter	NA	E11	NA	NA	NA
2019	Little River and Tribs	1a	Cavitt Creek Lower	1a Cavitt Creek Lower	43.2382	-123.017	57	myp2093	dnaa581	E12	NA	NA	NA	mykiss	GG	Homozygous Winter	NA	E12	NA	NA	NA
2019	Little River and Tribs	1a	Cavitt Creek Lower	1a Cavitt Creek Lower	43.2382	-123.017	44	myp2086	dnaa581	F11	NA	NA	NA	mykiss	GG	Homozygous Winter	NA	F11	NA	NA	NA
2019	Little River and Tribs	1a	Cavitt Creek Lower	1a Cavitt Creek Lower	43.2382	-123.017	58	myp2094	dnaa581	F12	NA	NA	NA	mykiss	GG	Homozygous Winter	NA	F12	NA	NA	NA
2019	Little River and Tribs	1a	Cavitt Creek Lower	1a Cavitt Creek Lower	43.2382	-123.017	48	myp2087	dnaa581	G11	NA	NA	NA	mykiss	GG	Homozygous Winter	NA	G11	NA	NA	NA
2019	Little River and Tribs	1a	Cavitt Creek Lower	1a Cavitt Creek Lower	43.2382	-123.017	66	myp2095	dnaa581	G12	NA	NA	NA	mykiss	GA	Heterozygous	NA	G12	NA	NA	NA
2019	Little River and Tribs	1a	Cavitt Creek Lower	1a Cavitt Creek Lower	43.2382	-123.017	39	myp2088	dnaa581	H11	NA	NA	NA	mykiss	GA	Heterozygous	NA	H11	NA	NA	NA
2019	Little River and Tribs	1a	Cavitt Creek Lower	1a Cavitt Creek Lower	43.2382	-123.017	46	myp2096	dnaa581	H12	NA	NA	NA	mykiss	GG	Homozygous Winter	NA	H12	NA	NA	NA
2017	Little River and Tribs	1b	Cavitt Creek Upper	1b Cavitt Creek Upper	43.1952	-123.024	72	myp0225	dnaa402	A05	73500	-0.0100966	-0.00392293	mykiss	GG	Homozygous Winter	rada346	A05	GATATT	AACGTGAT	SOMM284_GATATT_GGAACGTGATTGCAGG
2017	Little River and Tribs	1b	Cavitt Creek Upper	1b Cavitt Creek Upper	43.1952	-123.024	64	myp0233	dnaa402	A06	101757	-0.0100977	-0.00422675	mykiss	GA	Heterozygous	rada346	A06	GATATT	CGCTGATC	SOMM284_GATATT_GGCGCTGATCTGCAGG
2017	Little River and Tribs	1b	Cavitt Creek Upper	1b Cavitt Creek Upper	43.1952	-123.024	63	myp0226	dnaa402	B05	114051	-0.0100452	-0.0038939	mykiss	GA	Heterozygous	rada346	B05	GATATT	AAGGTACA	SOMM284_GATATT_GGAAGGTACATGCAGG
2017	Little River and Tribs	1b	Cavitt Creek Upper	1b Cavitt Creek Upper	43.1952	-123.024	56	myp0234	dnaa402	B06	81264	-0.010078	-0.00419809	mykiss	GG	Homozygous Winter	rada346	B06	GATATT	ACACAGAA	SOMM284_GATATT_GGACACAGAATGCAGG
2017	Little River and Tribs	1b	Cavitt Creek Upper	1b Cavitt Creek Upper	43.1952	-123.024	78	myp0219	dnaa402	C04	51548	-0.0105161	-0.00383459	mykiss	GG	Homozygous Winter	rada346	C04	GATATT	ATCCTGTA	SOMM284_GATATT_GGATCCTGTATGCAGG
2017	Little River and Tribs	1b	Cavitt Creek Upper	1b Cavitt Creek Upper	43.1952	-123.024	45	myp0227	dnaa402	C05	35205	-0.010201	-0.00360688	mykiss	GG	Homozygous Winter	rada346	C05	GATATT	ATTGAGGA	SOMM284_GATATT_GGATTGAGGATGCAGG
2017	Little River and Tribs	1b	Cavitt Creek Upper	1b Cavitt Creek Upper	43.1952	-123.024	52	myp0235	dnaa402	C06	42765	-0.0102504	-0.00381775	mykiss	GG	Homozygous Winter	rada346	C06	GATATT	CAACCACA	SOMM284_GATATT_GGCAACCACATGCAGG
2017	Little River and Tribs	1b	Cavitt Creek Upper	1b Cavitt Creek Upper	43.1952	-123.024	56	myp0220	dnaa402	D04	190800	-0.0100449	-0.00373902	mykiss	GG	Homozygous Winter	rada346	D04	GATATT	CGAACTTA	SOMM284_GATATT_GGCGAACTTATGCAGG
2017	Little River and Tribs	1b	Cavitt Creek Upper	1b Cavitt Creek Upper	43.1952	-123.024	68	myp0228	dnaa402	D05	85402	-0.0101565	-0.00420347	mykiss	GG	Homozygous Winter	rada346	D05	GATATT	CGACTGGA	SOMM284_GATATT_GGCGACTGGATGCAGG
2017	Little River and Tribs	1b	Cavitt Creek Upper	1b Cavitt Creek Upper	43.1952	-123.024	51	myp0236	dnaa402	D06	73302	-0.010092	-0.0038023	mykiss	GA	Heterozygous	rada346	D06	GATATT	CGCATACA	SOMM284_GATATT_GGCGCATACATGCAGG
2017	Little River and Tribs	1b	Cavitt Creek Upper	1b Cavitt Creek Upper	43.1952	-123.024	78	myp0221	dnaa402	E04	84042	-0.01036	-0.00398608	mykiss	GG	Homozygous Winter	rada346	E04	GATATT	GCTAACGA	SOMM284_GATATT_GGGCTAACGATGCAGG
2017	Little River and Tribs	1b	Cavitt Creek Upper	1b Cavitt Creek Upper	43.1952	-123.024	57	myp0229	dnaa402	E05	66201	-0.0101923	-0.00382388	mykiss	GA	Heterozygous	rada346	E05	GATATT	GCTCGGTA	SOMM284_GATATT_GGGCTCGGTATGCAGG
2017	Little River and Tribs	1b	Cavitt Creek Upper	1b Cavitt Creek Upper	43.1952	-123.024	59	myp0237	dnaa402	E06	57355	-0.0102902	-0.00373961	mykiss	GG	Homozygous Winter	rada346	E06	GATATT	GGAGAACA	SOMM284_GATATT_GGGGAGAACATGCAGG
2017	Little River and Tribs	1b	Cavitt Creek Upper	1b Cavitt Creek Upper	43.1952	-123.024	81	myp0222	dnaa402	F04	65178	-0.0101491	-0.00414187	mykiss	GG	Homozygous Winter	rada346	F04	GATATT	TGAAGAGA	SOMM284_GATATT_GGTGAAGAGATGCAGG
2017	Little River and Tribs	1b	Cavitt Creek Upper	1b Cavitt Creek Upper	43.1952	-123.024	46	myp0230	dnaa402	F05	43305	-0.0101826	-0.00414289	mykiss	GA	Heterozygous	rada346	F05	GATATT	TGGAACAA	SOMM284_GATATT_GGTGGAACAATGCAGG
2017	Little River and Tribs	1b	Cavitt Creek Upper	1b Cavitt Creek Upper	43.1952	-123.024	46	myp0238	dnaa402	F06	118333	-0.0101724	-0.00418311	mykiss	GA	Heterozygous	rada346	F06	GATATT	TGGCTTCA	SOMM284_GATATT_GGTGGCTTCATGCAGG
2017	Little River and Tribs	1b	Cavitt Creek Upper	1b Cavitt Creek Upper	43.1952	-123.024	66	myp0223	dnaa402	G04	49788	-0.0102385	-0.00388456	mykiss	GA	Heterozygous	rada346	G04	GATATT	AGATGTAC	SOMM284_GATATT_GGAGATGTACTGCAGG
2017	Little River and Tribs	1b	Cavitt Creek Upper	1b Cavitt Creek Upper	43.1952	-123.024	79	myp0231	dnaa402	G05	82724	-0.0100434	-0.00400663	mykiss	GG	Homozygous Winter	rada346	G05	GATATT	AGCACCTC	SOMM284_GATATT_GGAGCACCTCTGCAGG
2017	Little River and Tribs	1b	Cavitt Creek Upper	1b Cavitt Creek Upper	43.1952	-123.024	73	myp0239	dnaa402	G06	64136	-0.0101045	-0.00396468	mykiss	GG	Homozygous Winter	rada346	G06	GATATT	AGCCATGC	SOMM284_GATATT_GGAGCCATGCTGCAGG
2017	Little River and Tribs	1b	Cavitt Creek Upper	1b Cavitt Creek Upper	43.1952	-123.024	67	myp0224	dnaa402	H04	71348	-0.0102075	-0.00426127	mykiss	GG	Homozygous Winter	rada346	H04	GATATT	CCTCTATC	SOMM284_GATATT_GGCCTCTATCTGCAGG
2017	Little River and Tribs	1b	Cavitt Creek Upper	1b Cavitt Creek Upper	43.1952	-123.024	73	myp0232	dnaa402	H05	183136	-0.0102195	-0.00409394	mykiss	GG	Homozygous Winter	rada346	H05	GATATT	CGACACAC	SOMM284_GATATT_GGCGACACACTGCAGG
2018	Little River and Tribs	1b	Cavitt Creek Upper	1b Cavitt Creek Upper	43.1952	-123.024	63	myp1264	dnaa502	A10	29597	-0.0100951	-0.00388245	mykiss	GA	Heterozygous	rada436	A10	CGATTG	GGAGTACAAGTGCAGG	SOMM418_CGATTG_GGAGTACAAGTGCAGG
2018	Little River and Tribs	1b	Cavitt Creek Upper	1b Cavitt Creek Upper	43.1952	-123.024	42	myp1272	dnaa502	A11	83202	-0.0102262	-0.00397944	mykiss	GA	Heterozygous	rada436	A11	CGATTG	GGCATCAAGTTGCAGG	SOMM418_CGATTG_GGCATCAAGTTGCAGG
2018	Little River and Tribs	1b	Cavitt Creek Upper	1b Cavitt Creek Upper	43.1952	-123.024	67	myp1280	dnaa502	A12	59090	-0.010162	-0.00401042	mykiss	GG	Homozygous Winter	rada436	A12	CGATTG	GGAGTGGTCATGCAGG	SOMM418_CGATTG_GGAGTGGTCATGCAGG
2018	Little River and Tribs	1b	Cavitt Creek Upper	1b Cavitt Creek Upper	43.1952	-123.024	52	myp1265	dnaa502	B10	16058	-0.0100945	-0.00432174	mykiss	GG	Homozygous Winter	rada436	B10	CGATTG	GGACGTATCATGCAGG	SOMM418_CGATTG_GGACGTATCATGCAGG
2018	Little River and Tribs	1b	Cavitt Creek Upper	1b Cavitt Creek Upper	43.1952	-123.024	55	myp1273	dnaa502	B11	20518	-0.010111	-0.0044531	mykiss	GA	Heterozygous	rada436	B11	CGATTG	GGACTATGCATGCAGG	SOMM418_CGATTG_GGACTATGCATGCAGG
2018	Little River and Tribs	1b	Cavitt Creek Upper	1b Cavitt Creek Upper	43.1952	-123.024	53	myp1281	dnaa502	B12	51237	-0.0103885	-0.0045523	mykiss	GG	Homozygous Winter	rada436	B12	CGATTG	GGAGAGTCAATGCAGG	SOMM418_CGATTG_GGAGAGTCAATGCAGG
2018	Little River and Tribs	1b	Cavitt Creek Upper	1b Cavitt Creek Upper	43.1952	-123.024	44	myp1266	dnaa502	C10	45624	-0.00996121	-0.00416548	mykiss	GG	Homozygous Winter	rada436	C10	CGATTG	GGCAGCGTTATGCAGG	SOMM418_CGATTG_GGCAGCGTTATGCAGG
2018	Little River and Tribs	1b	Cavitt Creek Upper	1b Cavitt Creek Upper	43.1952	-123.024	53	myp1274	dnaa502	C11	74556	-0.010174	-0.00413268	mykiss	GA	Heterozygous	rada436	C11	CGATTG	GGCATACCAATGCAGG	SOMM418_CGATTG_GGCATACCAATGCAGG
2018	Little River and Tribs	1b	Cavitt Creek Upper	1b Cavitt Creek Upper	43.1952	-123.024	50	myp1282	dnaa502	C12	56434	-0.01036	-0.00387227	mykiss	GG	Homozygous Winter	rada436	C12	CGATTG	GGCCAGTTCATGCAGG	SOMM418_CGATTG_GGCCAGTTCATGCAGG
2018	Little River and Tribs	1b	Cavitt Creek Upper	1b Cavitt Creek Upper	43.1952	-123.024	46	myp1267	dnaa502	D10	89317	-0.0100392	-0.0042377	mykiss	GG	Homozygous Winter	rada436	D10	CGATTG	GGGAATCTGATGCAGG	SOMM418_CGATTG_GGGAATCTGATGCAGG
2018	Little River and Tribs	1b	Cavitt Creek Upper	1b Cavitt Creek Upper	43.1952	-123.024	64	myp1275	dnaa502	D11	33792	-0.0102916	-0.0047892	mykiss	GG	Homozygous Winter	rada436	D11	CGATTG	GGGACTAGTATGCAGG	SOMM418_CGATTG_GGGACTAGTATGCAGG
2018	Little River and Tribs	1b	Cavitt Creek Upper	1b Cavitt Creek Upper	43.1952	-123.024	84	myp1268	dnaa502	E10	37322	-0.0102932	-0.00429846	mykiss	GG	Homozygous Winter	rada436	E10	CGATTG	GGGTCTGTCATGCAGG	SOMM418_CGATTG_GGGTCTGTCATGCAGG
2018	Little River and Tribs	1b	Cavitt Creek Upper	1b Cavitt Creek Upper	43.1952	-123.024	70	myp1276	dnaa502	E11	3658	-0.0102997	-0.00530014	mykiss	GG	Homozygous Winter	rada436	E11	CGATTG	GGGTGTTCTATGCAGG	SOMM418_CGATTG_GGGTGTTCTATGCAGG
2018	Little River and Tribs	1b	Cavitt Creek Upper	1b Cavitt Creek Upper	43.1952	-123.024	79	myp1261	dnaa502	F09	7115	-0.00968499	-0.00400916	mykiss	GG	Homozygous Winter	rada436	F09	CGATTG	GGACACGAGATGCAGG	SOMM418_CGATTG_GGACACGAGATGCAGG
2018	Little River and Tribs	1b	Cavitt Creek Upper	1b Cavitt Creek Upper	43.1952	-123.024	53	myp1269	dnaa502	F10	33391	-0.0101452	-0.00422244	mykiss	GG	Homozygous Winter	rada436	F10	CGATTG	GGAAGAGATCTGCAGG	SOMM418_CGATTG_GGAAGAGATCTGCAGG
2018	Little River and Tribs	1b	Cavitt Creek Upper	1b Cavitt Creek Upper	43.1952	-123.024	53	myp1277	dnaa502	F11	74	NA	NA	NA	GG	Homozygous Winter	rada436	F11	CGATTG	GGAAGGACACTGCAGG	NA
2018	Little River and Tribs	1b	Cavitt Creek Upper	1b Cavitt Creek Upper	43.1952	-123.024	46	myp1262	dnaa502	G09	13544	-0.0100265	-0.00385876	mykiss	GG	Homozygous Winter	rada436	G09	CGATTG	GGACGACAAGTGCAGG	SOMM418_CGATTG_GGACGACAAGTGCAGG
2018	Little River and Tribs	1b	Cavitt Creek Upper	1b Cavitt Creek Upper	43.1952	-123.024	74	myp1270	dnaa502	G10	34007	-0.010013	-0.00371348	mykiss	GA	Heterozygous	rada436	G10	CGATTG	GGATTGGCTCTGCAGG	SOMM418_CGATTG_GGATTGGCTCTGCAGG
2018	Little River and Tribs	1b	Cavitt Creek Upper	1b Cavitt Creek Upper	43.1952	-123.024	54	myp1278	dnaa502	G11	37324	-0.0102869	-0.00431155	mykiss	GG	Homozygous Winter	rada436	G11	CGATTG	GGCAAGGAGCTGCAGG	SOMM418_CGATTG_GGCAAGGAGCTGCAGG
2018	Little River and Tribs	1b	Cavitt Creek Upper	1b Cavitt Creek Upper	43.1952	-123.024	75	myp1263	dnaa502	H09	12186	-0.00971927	-0.0038454	mykiss	GG	Homozygous Winter	rada436	H09	CGATTG	GGGACAGTGCTGCAGG	SOMM418_CGATTG_GGGACAGTGCTGCAGG
2018	Little River and Tribs	1b	Cavitt Creek Upper	1b Cavitt Creek Upper	43.1952	-123.024	37	myp1271	dnaa502	H10	24113	-0.00980412	-0.00428385	mykiss	GG	Homozygous Winter	rada436	H10	CGATTG	GGGAGTTAGCTGCAGG	SOMM418_CGATTG_GGGAGTTAGCTGCAGG
2018	Little River and Tribs	1b	Cavitt Creek Upper	1b Cavitt Creek Upper	43.1952	-123.024	66	myp1279	dnaa502	H11	31468	-0.0100551	-0.00374411	mykiss	GG	Homozygous Winter	rada436	H11	CGATTG	GGGATGAATCTGCAGG	SOMM418_CGATTG_GGGATGAATCTGCAGG
2019	Little River and Tribs	1b	Cavitt Creek Upper	1b Cavitt Creek Upper	43.1952	-123.024	44	myp2065	dnaa581	A09	NA	NA	NA	mykiss	GG	Homozygous Winter	NA	A09	NA	NA	NA
2019	Little River and Tribs	1b	Cavitt Creek Upper	1b Cavitt Creek Upper	43.1952	-123.024	67	myp2073	dnaa581	A10	NA	NA	NA	mykiss	GG	Homozygous Winter	NA	A10	NA	NA	NA
2019	Little River and Tribs	1b	Cavitt Creek Upper	1b Cavitt Creek Upper	43.1952	-123.024	58	myp2081	dnaa581	A11	NA	NA	NA	mykiss	GG	Homozygous Winter	NA	A11	NA	NA	NA
2019	Little River and Tribs	1b	Cavitt Creek Upper	1b Cavitt Creek Upper	43.1952	-123.024	52	myp2066	dnaa581	B09	NA	NA	NA	mykiss	GG	Homozygous Winter	NA	B09	NA	NA	NA
2019	Little River and Tribs	1b	Cavitt Creek Upper	1b Cavitt Creek Upper	43.1952	-123.024	54	myp2074	dnaa581	B10	NA	NA	NA	mykiss	GA	Heterozygous	NA	B10	NA	NA	NA
2019	Little River and Tribs	1b	Cavitt Creek Upper	1b Cavitt Creek Upper	43.1952	-123.024	46	myp2082	dnaa581	B11	NA	NA	NA	mykiss	GA	Heterozygous	NA	B11	NA	NA	NA
2019	Little River and Tribs	1b	Cavitt Creek Upper	1b Cavitt Creek Upper	43.1952	-123.024	51	myp2067	dnaa581	C09	NA	NA	NA	mykiss	GG	Homozygous Winter	NA	C09	NA	NA	NA
2019	Little River and Tribs	1b	Cavitt Creek Upper	1b Cavitt Creek Upper	43.1952	-123.024	49	myp2075	dnaa581	C10	NA	NA	NA	mykiss	GG	Homozygous Winter	NA	C10	NA	NA	NA
2019	Little River and Tribs	1b	Cavitt Creek Upper	1b Cavitt Creek Upper	43.1952	-123.024	49	myp2083	dnaa581	C11	NA	NA	NA	mykiss	GG	Homozygous Winter	NA	C11	NA	NA	NA
2019	Little River and Tribs	1b	Cavitt Creek Upper	1b Cavitt Creek Upper	43.1952	-123.024	53	myp2068	dnaa581	D09	NA	NA	NA	mykiss	GA	Heterozygous	NA	D09	NA	NA	NA
2019	Little River and Tribs	1b	Cavitt Creek Upper	1b Cavitt Creek Upper	43.1952	-123.024	58	myp2076	dnaa581	D10	NA	NA	NA	mykiss	GG	Homozygous Winter	NA	D10	NA	NA	NA
2019	Little River and Tribs	1b	Cavitt Creek Upper	1b Cavitt Creek Upper	43.1952	-123.024	50	myp2084	dnaa581	D11	NA	NA	NA	mykiss	GG	Homozygous Winter	NA	D11	NA	NA	NA
2019	Little River and Tribs	1b	Cavitt Creek Upper	1b Cavitt Creek Upper	43.1952	-123.024	52	myp2069	dnaa581	E09	NA	NA	NA	mykiss	GA	Heterozygous	NA	E09	NA	NA	NA
2019	Little River and Tribs	1b	Cavitt Creek Upper	1b Cavitt Creek Upper	43.1952	-123.024	64	myp2077	dnaa581	E10	NA	NA	NA	mykiss	GG	Homozygous Winter	NA	E10	NA	NA	NA
2019	Little River and Tribs	1b	Cavitt Creek Upper	1b Cavitt Creek Upper	43.1952	-123.024	43	myp2070	dnaa581	F09	NA	NA	NA	mykiss	GG	Homozygous Winter	NA	F09	NA	NA	NA
2019	Little River and Tribs	1b	Cavitt Creek Upper	1b Cavitt Creek Upper	43.1952	-123.024	60	myp2078	dnaa581	F10	NA	NA	NA	mykiss	GG	Homozygous Winter	NA	F10	NA	NA	NA
2019	Little River and Tribs	1b	Cavitt Creek Upper	1b Cavitt Creek Upper	43.1952	-123.024	50	myp2063	dnaa581	G08	NA	NA	NA	mykiss	GG	Homozygous Winter	NA	G08	NA	NA	NA
2019	Little River and Tribs	1b	Cavitt Creek Upper	1b Cavitt Creek Upper	43.1952	-123.024	44	myp2071	dnaa581	G09	NA	NA	NA	mykiss	GG	Homozygous Winter	NA	G09	NA	NA	NA
2019	Little River and Tribs	1b	Cavitt Creek Upper	1b Cavitt Creek Upper	43.1952	-123.024	56	myp2079	dnaa581	G10	NA	NA	NA	mykiss	GG	Homozygous Winter	NA	G10	NA	NA	NA
2019	Little River and Tribs	1b	Cavitt Creek Upper	1b Cavitt Creek Upper	43.1952	-123.024	53	myp2064	dnaa581	H08	NA	NA	NA	mykiss	GG	Homozygous Winter	NA	H08	NA	NA	NA
2019	Little River and Tribs	1b	Cavitt Creek Upper	1b Cavitt Creek Upper	43.1952	-123.024	71	myp2072	dnaa581	H09	NA	NA	NA	mykiss	GG	Homozygous Winter	NA	H09	NA	NA	NA
2019	Little River and Tribs	1b	Cavitt Creek Upper	1b Cavitt Creek Upper	43.1952	-123.024	50	myp2080	dnaa581	H10	NA	NA	NA	mykiss	GA	Heterozygous	NA	H10	NA	NA	NA
2017	Little River and Tribs	1c	Little River Lower	1c Little River Lower	43.2314	-122.983	73	myp0201	dnaa402	A02	92527	0.112336	-0.040608	coho/Chinook	AA	Homozygous Summer	rada346	A02	GATATT	AAACATCG	SOMM284_GATATT_GGAAACATCGTGCAGG
2017	Little River and Tribs	1c	Little River Lower	1c Little River Lower	43.2314	-122.983	51	myp0209	dnaa402	A03	64153	-0.0101709	-0.00375003	mykiss	GG	Homozygous Winter	rada346	A03	GATATT	ACATTGGC	SOMM284_GATATT_GGACATTGGCTGCAGG
2017	Little River and Tribs	1c	Little River Lower	1c Little River Lower	43.2314	-122.983	54	myp0217	dnaa402	A04	53420	-0.0102898	-0.00406115	mykiss	GG	Homozygous Winter	rada346	A04	GATATT	ACCACTGT	SOMM284_GATATT_GGACCACTGTTGCAGG
2017	Little River and Tribs	1c	Little River Lower	1c Little River Lower	43.2314	-122.983	76	myp0202	dnaa402	B02	71929	-0.0102606	-0.00427953	mykiss	AA	Homozygous Summer	rada346	B02	GATATT	AACCGAGA	SOMM284_GATATT_GGAACCGAGATGCAGG
2017	Little River and Tribs	1c	Little River Lower	1c Little River Lower	43.2314	-122.983	45	myp0210	dnaa402	B03	70297	-0.0101969	-0.00382362	mykiss	GG	Homozygous Winter	rada346	B03	GATATT	AACGCTTA	SOMM284_GATATT_GGAACGCTTATGCAGG
2017	Little River and Tribs	1c	Little River Lower	1c Little River Lower	43.2314	-122.983	52	myp0218	dnaa402	B04	47771	-0.0104215	-0.00409396	mykiss	GG	Homozygous Winter	rada346	B04	GATATT	AAGACGGA	SOMM284_GATATT_GGAAGACGGATGCAGG
2017	Little River and Tribs	1c	Little River Lower	1c Little River Lower	43.2314	-122.983	79	myp0203	dnaa402	C02	38509	0.115084	-0.0465393	coho/Chinook	AA	Homozygous Summer	rada346	C02	GATATT	AGCAGGAA	SOMM284_GATATT_GGAGCAGGAATGCAGG
2017	Little River and Tribs	1c	Little River Lower	1c Little River Lower	43.2314	-122.983	53	myp0211	dnaa402	C03	45677	-0.0103438	-0.00395503	mykiss	GG	Homozygous Winter	rada346	C03	GATATT	AGTCACTA	SOMM284_GATATT_GGAGTCACTATGCAGG
2017	Little River and Tribs	1c	Little River Lower	1c Little River Lower	43.2314	-122.983	71	myp0204	dnaa402	D02	37589	0.114583	-0.0457391	coho/Chinook	AA	Homozygous Summer	rada346	D02	GATATT	CCGTGAGA	SOMM284_GATATT_GGCCGTGAGATGCAGG
2017	Little River and Tribs	1c	Little River Lower	1c Little River Lower	43.2314	-122.983	47	myp0212	dnaa402	D03	58406	-0.0104409	-0.0042175	mykiss	GG	Homozygous Winter	rada346	D03	GATATT	CCTCCTGA	SOMM284_GATATT_GGCCTCCTGATGCAGG
2017	Little River and Tribs	1c	Little River Lower	1c Little River Lower	43.2314	-122.983	77	myp0197	dnaa402	E01	38019	0.115322	-0.0466534	coho/Chinook	AA	Homozygous Summer	rada346	E01	GATATT	GATAGACA	SOMM284_GATATT_GGGATAGACATGCAGG
2017	Little River and Tribs	1c	Little River Lower	1c Little River Lower	43.2314	-122.983	67	myp0205	dnaa402	E02	55993	0.113805	-0.0433274	coho/Chinook	AA	Homozygous Summer	rada346	E02	GATATT	GCCACATA	SOMM284_GATATT_GGGCCACATATGCAGG
2017	Little River and Tribs	1c	Little River Lower	1c Little River Lower	43.2314	-122.983	71	myp0213	dnaa402	E03	55616	-0.010125	-0.00398886	mykiss	GG	Homozygous Winter	rada346	E03	GATATT	GCGAGTAA	SOMM284_GATATT_GGGCGAGTAATGCAGG
2017	Little River and Tribs	1c	Little River Lower	1c Little River Lower	43.2314	-122.983	68	myp0198	dnaa402	F01	103852	0.112762	-0.0393019	coho/Chinook	AA	Homozygous Summer	rada346	F01	GATATT	TATCAGCA	SOMM284_GATATT_GGTATCAGCATGCAGG
2017	Little River and Tribs	1c	Little River Lower	1c Little River Lower	43.2314	-122.983	69	myp0206	dnaa402	F02	68418	-0.0102464	-0.00424087	mykiss	GG	Homozygous Winter	rada346	F02	GATATT	TCCGTCTA	SOMM284_GATATT_GGTCCGTCTATGCAGG
2017	Little River and Tribs	1c	Little River Lower	1c Little River Lower	43.2314	-122.983	50	myp0214	dnaa402	F03	48012	-0.0103578	-0.00399774	mykiss	AA	Homozygous Summer	rada346	F03	GATATT	TCTTCACA	SOMM284_GATATT_GGTCTTCACATGCAGG
2017	Little River and Tribs	1c	Little River Lower	1c Little River Lower	43.2314	-122.983	76	myp0199	dnaa402	G01	30688	0.115295	-0.0462743	coho/Chinook	AA	Homozygous Summer	rada346	G01	GATATT	AATGTTGC	SOMM284_GATATT_GGAATGTTGCTGCAGG
2017	Little River and Tribs	1c	Little River Lower	1c Little River Lower	43.2314	-122.983	48	myp0207	dnaa402	G02	59428	-0.0101654	-0.00394321	mykiss	GG	Homozygous Winter	rada346	G02	GATATT	ACACTGAC	SOMM284_GATATT_GGACACTGACTGCAGG
2017	Little River and Tribs	1c	Little River Lower	1c Little River Lower	43.2314	-122.983	47	myp0215	dnaa402	G03	64459	-0.0103046	-0.00406359	mykiss	GG	Homozygous Winter	rada346	G03	GATATT	ACAGATTC	SOMM284_GATATT_GGACAGATTCTGCAGG
2017	Little River and Tribs	1c	Little River Lower	1c Little River Lower	43.2314	-122.983	53	myp0200	dnaa402	H01	60192	-0.0102562	-0.0040461	mykiss	GA	Heterozygous	rada346	H01	GATATT	CCATCCTC	SOMM284_GATATT_GGCCATCCTCTGCAGG
2017	Little River and Tribs	1c	Little River Lower	1c Little River Lower	43.2314	-122.983	55	myp0208	dnaa402	H02	54176	-0.0102555	-0.00380856	mykiss	GG	Homozygous Winter	rada346	H02	GATATT	CCGACAAC	SOMM284_GATATT_GGCCGACAACTGCAGG
2017	Little River and Tribs	1c	Little River Lower	1c Little River Lower	43.2314	-122.983	62	myp0216	dnaa402	H03	47262	-0.0102569	-0.00388914	mykiss	GG	Homozygous Winter	rada346	H03	GATATT	AGTCAAGC	SOMM284_GATATT_GGAGTCAAGCTGCAGG
2018	Little River and Tribs	1c	Little River Lower	1c Little River Lower	43.2314	-122.983	54	myp1283	dnaa502	D12	103826	-0.0103098	-0.00431268	mykiss	GG	Homozygous Winter	rada436	D12	CGATTG	GGGAGCTGAATGCAGG	SOMM418_CGATTG_GGGAGCTGAATGCAGG
2018	Little River and Tribs	1c	Little River Lower	1c Little River Lower	43.2314	-122.983	79	myp1284	dnaa502	E12	66034	-0.0102369	-0.00438458	mykiss	GA	Heterozygous	rada436	E12	CGATTG	GGTAGGATGATGCAGG	SOMM418_CGATTG_GGTAGGATGATGCAGG
2018	Little River and Tribs	1c	Little River Lower	1c Little River Lower	43.2314	-122.983	53	myp1285	dnaa502	F12	45571	-0.0101822	-0.00419879	mykiss	GA	Heterozygous	rada436	F12	CGATTG	GGAATCCGTCTGCAGG	SOMM418_CGATTG_GGAATCCGTCTGCAGG
2018	Little River and Tribs	1c	Little River Lower	1c Little River Lower	43.2314	-122.983	58	myp1286	dnaa502	G12	5947	-0.0104073	-0.00320433	mykiss	GA	Heterozygous	rada436	G12	CGATTG	GGCACCTTACTGCAGG	SOMM418_CGATTG_GGCACCTTACTGCAGG
2018	Little River and Tribs	1c	Little River Lower	1c Little River Lower	43.2314	-122.983	46	myp1287	dnaa502	H12	14043	-0.00975939	-0.00425433	mykiss	GG	Homozygous Winter	rada436	H12	CGATTG	GGGCCAAGACTGCAGG	SOMM418_CGATTG_GGGCCAAGACTGCAGG
2018	Little River and Tribs	1c	Little River Lower	1c Little River Lower	43.2314	-122.983	45	myp1288	dnaa503	A01	44	NA	NA	NA	GG	Homozygous Winter	rada437	A01	GAGGTG	GGACAAGCTATGCAGG	NA
2018	Little River and Tribs	1c	Little River Lower	1c Little River Lower	43.2314	-122.983	54	myp1296	dnaa503	A02	27230	-0.0101422	-0.0042404	mykiss	GA	Heterozygous	rada437	A02	GAGGTG	GGAAACATCGTGCAGG	SOMM418_GAGGTG_GGAAACATCGTGCAGG
2018	Little River and Tribs	1c	Little River Lower	1c Little River Lower	43.2314	-122.983	50	myp1289	dnaa503	B01	5839	-0.0100845	-0.00405236	mykiss	GG	Homozygous Winter	rada437	B01	GAGGTG	GGAACAACCATGCAGG	SOMM418_GAGGTG_GGAACAACCATGCAGG
2018	Little River and Tribs	1c	Little River Lower	1c Little River Lower	43.2314	-122.983	53	myp1297	dnaa503	B02	30970	-0.0103117	-0.00460716	mykiss	GG	Homozygous Winter	rada437	B02	GAGGTG	GGAACCGAGATGCAGG	SOMM418_GAGGTG_GGAACCGAGATGCAGG
2018	Little River and Tribs	1c	Little River Lower	1c Little River Lower	43.2314	-122.983	42	myp1290	dnaa503	C01	16341	-0.00988484	-0.00428828	mykiss	GG	Homozygous Winter	rada437	C01	GAGGTG	GGAGATCGCATGCAGG	SOMM418_GAGGTG_GGAGATCGCATGCAGG
2018	Little River and Tribs	1c	Little River Lower	1c Little River Lower	43.2314	-122.983	68	myp1298	dnaa503	C02	23719	-0.00974214	-0.00435195	mykiss	GG	Homozygous Winter	rada437	C02	GAGGTG	GGAGCAGGAATGCAGG	SOMM418_GAGGTG_GGAGCAGGAATGCAGG
2018	Little River and Tribs	1c	Little River Lower	1c Little River Lower	43.2314	-122.983	53	myp1291	dnaa503	D01	16114	-0.0100888	-0.00394323	mykiss	GG	Homozygous Winter	rada437	D01	GAGGTG	GGCCGAAGTATGCAGG	SOMM418_GAGGTG_GGCCGAAGTATGCAGG
2018	Little River and Tribs	1c	Little River Lower	1c Little River Lower	43.2314	-122.983	44	myp1299	dnaa503	D02	17997	-0.0101206	-0.00409308	mykiss	GA	Heterozygous	rada437	D02	GAGGTG	GGCCGTGAGATGCAGG	SOMM418_GAGGTG_GGCCGTGAGATGCAGG
2018	Little River and Tribs	1c	Little River Lower	1c Little River Lower	43.2314	-122.983	51	myp1292	dnaa503	E01	45754	-0.0100453	-0.00428063	mykiss	GG	Homozygous Winter	rada437	E01	GAGGTG	GGGATAGACATGCAGG	SOMM418_GAGGTG_GGGATAGACATGCAGG
2018	Little River and Tribs	1c	Little River Lower	1c Little River Lower	43.2314	-122.983	37	myp1300	dnaa503	E02	21282	-0.0101355	-0.00389586	mykiss	GG	Homozygous Winter	rada437	E02	GAGGTG	GGGCCACATATGCAGG	SOMM418_GAGGTG_GGGCCACATATGCAGG
2018	Little River and Tribs	1c	Little River Lower	1c Little River Lower	43.2314	-122.983	46	myp1293	dnaa503	F01	37626	-0.00999357	-0.00387547	mykiss	GG	Homozygous Winter	rada437	F01	GAGGTG	GGTATCAGCATGCAGG	SOMM418_GAGGTG_GGTATCAGCATGCAGG
2018	Little River and Tribs	1c	Little River Lower	1c Little River Lower	43.2314	-122.983	43	myp1301	dnaa503	F02	8899	-0.00967878	-0.00309614	mykiss	GG	Homozygous Winter	rada437	F02	GAGGTG	GGTCCGTCTATGCAGG	SOMM418_GAGGTG_GGTCCGTCTATGCAGG
2018	Little River and Tribs	1c	Little River Lower	1c Little River Lower	43.2314	-122.983	45	myp1294	dnaa503	G01	32621	-0.00973717	-0.00406707	mykiss	GG	Homozygous Winter	rada437	G01	GAGGTG	GGAATGTTGCTGCAGG	SOMM418_GAGGTG_GGAATGTTGCTGCAGG
2018	Little River and Tribs	1c	Little River Lower	1c Little River Lower	43.2314	-122.983	54	myp1302	dnaa503	G02	15103	-0.0101084	-0.00466382	mykiss	GG	Homozygous Winter	rada437	G02	GAGGTG	GGACACTGACTGCAGG	SOMM418_GAGGTG_GGACACTGACTGCAGG
2018	Little River and Tribs	1c	Little River Lower	1c Little River Lower	43.2314	-122.983	43	myp1295	dnaa503	H01	7530	-0.00959025	-0.00496979	mykiss	GA	Heterozygous	rada437	H01	GAGGTG	GGCCATCCTCTGCAGG	SOMM418_GAGGTG_GGCCATCCTCTGCAGG
2019	Little River and Tribs	1c	Little River Lower	1c Little River Lower	43.2314	-122.983	40	myp2057	dnaa581	A08	NA	NA	NA	mykiss	GG	Homozygous Winter	NA	A08	NA	NA	NA
2019	Little River and Tribs	1c	Little River Lower	1c Little River Lower	43.2314	-122.983	51	myp2058	dnaa581	B08	NA	NA	NA	mykiss	GG	Homozygous Winter	NA	B08	NA	NA	NA
2019	Little River and Tribs	1c	Little River Lower	1c Little River Lower	43.2314	-122.983	44	myp2059	dnaa581	C08	NA	NA	NA	mykiss	GG	Homozygous Winter	NA	C08	NA	NA	NA
2019	Little River and Tribs	1c	Little River Lower	1c Little River Lower	43.2314	-122.983	59	myp2060	dnaa581	D08	NA	NA	NA	mykiss	GG	Homozygous Winter	NA	D08	NA	NA	NA
2019	Little River and Tribs	1c	Little River Lower	1c Little River Lower	43.2314	-122.983	54	myp2061	dnaa581	E08	NA	NA	NA	mykiss	GG	Homozygous Winter	NA	E08	NA	NA	NA
2019	Little River and Tribs	1c	Little River Lower	1c Little River Lower	43.2314	-122.983	54	myp2054	dnaa581	F07	NA	NA	NA	mykiss	GG	Homozygous Winter	NA	F07	NA	NA	NA
2019	Little River and Tribs	1c	Little River Lower	1c Little River Lower	43.2314	-122.983	53	myp2062	dnaa581	F08	NA	NA	NA	mykiss	GG	Homozygous Winter	NA	F08	NA	NA	NA
2019	Little River and Tribs	1c	Little River Lower	1c Little River Lower	43.2314	-122.983	36	myp2055	dnaa581	G07	NA	NA	NA	mykiss	GG	Homozygous Winter	NA	G07	NA	NA	NA
2019	Little River and Tribs	1c	Little River Lower	1c Little River Lower	43.2314	-122.983	45	myp2056	dnaa581	H07	NA	NA	NA	mykiss	GG	Homozygous Winter	NA	H07	NA	NA	NA
2017	Little River and Tribs	1d	Little River Middle	1d Little River Middle	43.2464	-122.89	76	myp0169	dnaa401	A10	90240	-0.0102386	-0.0042465	mykiss	GG	Homozygous Winter	rada345	A10	TAGCTT	AGTACAAG	SOMM284_TAGCTT_GGAGTACAAGTGCAGG
2017	Little River and Tribs	1d	Little River Middle	1d Little River Middle	43.2464	-122.89	46	myp0176	dnaa401	A11	114202	-0.0101214	-0.00386308	mykiss	GG	Homozygous Winter	rada345	A11	TAGCTT	CATCAAGT	SOMM284_TAGCTT_GGCATCAAGTTGCAGG
2017	Little River and Tribs	1d	Little River Middle	1d Little River Middle	43.2464	-122.89	47	myp0185	dnaa401	A12	93766	-0.0101672	-0.00418681	mykiss	GG	Homozygous Winter	rada345	A12	TAGCTT	AGTGGTCA	SOMM284_TAGCTT_GGAGTGGTCATGCAGG
2017	Little River and Tribs	1d	Little River Middle	1d Little River Middle	43.2464	-122.89	40	myp0170	dnaa401	B10	112545	-0.0103329	-0.00409197	mykiss	GG	Homozygous Winter	rada345	B10	TAGCTT	ACGTATCA	SOMM284_TAGCTT_GGACGTATCATGCAGG
2017	Little River and Tribs	1d	Little River Middle	1d Little River Middle	43.2464	-122.89	48	myp0178	dnaa401	B11	53925	-0.0104479	-0.00415192	mykiss	GG	Homozygous Winter	rada345	B11	TAGCTT	ACTATGCA	SOMM284_TAGCTT_GGACTATGCATGCAGG
2017	Little River and Tribs	1d	Little River Middle	1d Little River Middle	43.2464	-122.89	56	myp0171	dnaa401	C10	106	NA	NA	NA	GG	Homozygous Winter	rada345	C10	TAGCTT	CAGCGTTA	NA
2017	Little River and Tribs	1d	Little River Middle	1d Little River Middle	43.2464	-122.89	63	myp0179	dnaa401	C11	46	NA	NA	NA	GG	Homozygous Winter	rada345	C11	TAGCTT	CATACCAA	NA
2017	Little River and Tribs	1d	Little River Middle	1d Little River Middle	43.2464	-122.89	41	myp0172	dnaa401	D10	92	NA	NA	NA	GG	Homozygous Winter	rada345	D10	TAGCTT	GAATCTGA	NA
2017	Little River and Tribs	1d	Little River Middle	1d Little River Middle	43.2464	-122.89	46	myp0180	dnaa401	D11	136	NA	NA	NA	GG	Homozygous Winter	rada345	D11	TAGCTT	GACTAGTA	NA
2017	Little River and Tribs	1d	Little River Middle	1d Little River Middle	43.2464	-122.89	55	myp0173	dnaa401	E10	87881	-0.0104689	-0.00435651	mykiss	GG	Homozygous Winter	rada345	E10	TAGCTT	GTCTGTCA	SOMM284_TAGCTT_GGGTCTGTCATGCAGG
2017	Little River and Tribs	1d	Little River Middle	1d Little River Middle	43.2464	-122.89	52	myp0181	dnaa401	E11	87247	-0.0102621	-0.00429926	mykiss	GG	Homozygous Winter	rada345	E11	TAGCTT	GTGTTCTA	SOMM284_TAGCTT_GGGTGTTCTATGCAGG
2017	Little River and Tribs	1d	Little River Middle	1d Little River Middle	43.2464	-122.89	55	myp0166	dnaa401	F09	67567	-0.0101003	-0.00445841	mykiss	GG	Homozygous Winter	rada345	F09	TAGCTT	ACACGAGA	SOMM284_TAGCTT_GGACACGAGATGCAGG
2017	Little River and Tribs	1d	Little River Middle	1d Little River Middle	43.2464	-122.89	57	myp0174	dnaa401	F10	60512	-0.0104042	-0.00403527	mykiss	GG	Homozygous Winter	rada345	F10	TAGCTT	AAGAGATC	SOMM284_TAGCTT_GGAAGAGATCTGCAGG
2017	Little River and Tribs	1d	Little River Middle	1d Little River Middle	43.2464	-122.89	48	myp0182	dnaa401	F11	41920	-0.0102216	-0.00400561	mykiss	GG	Homozygous Winter	rada345	F11	TAGCTT	AAGGACAC	SOMM284_TAGCTT_GGAAGGACACTGCAGG
2017	Little River and Tribs	1d	Little River Middle	1d Little River Middle	43.2464	-122.89	66	myp0167	dnaa401	G09	50590	-0.010077	-0.00370154	mykiss	GG	Homozygous Winter	rada345	G09	TAGCTT	ACGACAAG	SOMM284_TAGCTT_GGACGACAAGTGCAGG
2017	Little River and Tribs	1d	Little River Middle	1d Little River Middle	43.2464	-122.89	54	myp0175	dnaa401	G10	101925	-0.0101781	-0.00391084	mykiss	GG	Homozygous Winter	rada345	G10	TAGCTT	ATTGGCTC	SOMM284_TAGCTT_GGATTGGCTCTGCAGG
2017	Little River and Tribs	1d	Little River Middle	1d Little River Middle	43.2464	-122.89	54	myp0183	dnaa401	G11	84672	-0.0102094	-0.00388595	mykiss	GG	Homozygous Winter	rada345	G11	TAGCTT	CAAGGAGC	SOMM284_TAGCTT_GGCAAGGAGCTGCAGG
2017	Little River and Tribs	1d	Little River Middle	1d Little River Middle	43.2464	-122.89	34	myp0168	dnaa401	H09	55138	-0.0104606	-0.00425227	mykiss	GA	Heterozygous	rada345	H09	TAGCTT	GACAGTGC	SOMM284_TAGCTT_GGGACAGTGCTGCAGG
2017	Little River and Tribs	1d	Little River Middle	1d Little River Middle	43.2464	-122.89	66	myp0177	dnaa401	H10	72210	-0.0102819	-0.00397569	mykiss	GG	Homozygous Winter	rada345	H10	TAGCTT	GAGTTAGC	SOMM284_TAGCTT_GGGAGTTAGCTGCAGG
2017	Little River and Tribs	1d	Little River Middle	1d Little River Middle	43.2464	-122.89	62	myp0184	dnaa401	H11	70465	-0.0101511	-0.00410465	mykiss	GG	Homozygous Winter	rada345	H11	TAGCTT	GATGAATC	SOMM284_TAGCTT_GGGATGAATCTGCAGG
2018	Little River and Tribs	1d	Little River Middle	1d Little River Middle	43.2464	-122.89	52	myp1016	dnaa500	A03	35842	-0.0102799	-0.00370395	mykiss	GG	Homozygous Winter	rada434	A03	CGGAAT	GGACATTGGCTGCAGG	SOMM418_CGGAAT_GGACATTGGCTGCAGG
2018	Little River and Tribs	1d	Little River Middle	1d Little River Middle	43.2464	-122.89	46	myp1024	dnaa500	A04	65401	-0.0103762	-0.00446399	mykiss	GG	Homozygous Winter	rada434	A04	CGGAAT	GGACCACTGTTGCAGG	SOMM418_CGGAAT_GGACCACTGTTGCAGG
2018	Little River and Tribs	1d	Little River Middle	1d Little River Middle	43.2464	-122.89	51	myp1032	dnaa500	A05	15372	-0.00969272	-0.00387662	mykiss	GG	Homozygous Winter	rada434	A05	CGGAAT	GGAACGTGATTGCAGG	SOMM418_CGGAAT_GGAACGTGATTGCAGG
2018	Little River and Tribs	1d	Little River Middle	1d Little River Middle	43.2464	-122.89	44	myp1017	dnaa500	B03	16621	-0.00974817	-0.0042912	mykiss	GG	Homozygous Winter	rada434	B03	CGGAAT	GGAACGCTTATGCAGG	SOMM418_CGGAAT_GGAACGCTTATGCAGG
2018	Little River and Tribs	1d	Little River Middle	1d Little River Middle	43.2464	-122.89	64	myp1025	dnaa500	B04	13509	-0.00986046	-0.00360087	mykiss	GA	Heterozygous	rada434	B04	CGGAAT	GGAAGACGGATGCAGG	SOMM418_CGGAAT_GGAAGACGGATGCAGG
2018	Little River and Tribs	1d	Little River Middle	1d Little River Middle	43.2464	-122.89	47	myp1033	dnaa500	B05	20483	-0.0103468	-0.00465808	mykiss	GG	Homozygous Winter	rada434	B05	CGGAAT	GGAAGGTACATGCAGG	SOMM418_CGGAAT_GGAAGGTACATGCAGG
2018	Little River and Tribs	1d	Little River Middle	1d Little River Middle	43.2464	-122.89	46	myp1018	dnaa500	C03	19363	-0.0100007	-0.00449533	mykiss	GG	Homozygous Winter	rada434	C03	CGGAAT	GGAGTCACTATGCAGG	SOMM418_CGGAAT_GGAGTCACTATGCAGG
2018	Little River and Tribs	1d	Little River Middle	1d Little River Middle	43.2464	-122.89	38	myp1026	dnaa500	C04	10582	-0.00957067	-0.00432092	mykiss	GG	Homozygous Winter	rada434	C04	CGGAAT	GGATCCTGTATGCAGG	SOMM418_CGGAAT_GGATCCTGTATGCAGG
2018	Little River and Tribs	1d	Little River Middle	1d Little River Middle	43.2464	-122.89	54	myp1034	dnaa500	C05	58722	-0.0102608	-0.00377808	mykiss	GG	Homozygous Winter	rada434	C05	CGGAAT	GGATTGAGGATGCAGG	SOMM418_CGGAAT_GGATTGAGGATGCAGG
2018	Little River and Tribs	1d	Little River Middle	1d Little River Middle	43.2464	-122.89	60	myp1019	dnaa500	D03	12500	-0.00974909	-0.00380949	mykiss	GG	Homozygous Winter	rada434	D03	CGGAAT	GGCCTCCTGATGCAGG	SOMM418_CGGAAT_GGCCTCCTGATGCAGG
2018	Little River and Tribs	1d	Little River Middle	1d Little River Middle	43.2464	-122.89	49	myp1027	dnaa500	D04	14705	-0.00981466	-0.00362917	mykiss	GG	Homozygous Winter	rada434	D04	CGGAAT	GGCGAACTTATGCAGG	SOMM418_CGGAAT_GGCGAACTTATGCAGG
2018	Little River and Tribs	1d	Little River Middle	1d Little River Middle	43.2464	-122.89	57	myp1035	dnaa500	D05	14226	-0.0103278	-0.00395605	mykiss	GG	Homozygous Winter	rada434	D05	CGGAAT	GGCGACTGGATGCAGG	SOMM418_CGGAAT_GGCGACTGGATGCAGG
2018	Little River and Tribs	1d	Little River Middle	1d Little River Middle	43.2464	-122.89	64	myp1020	dnaa500	E03	22535	-0.0100586	-0.00414711	mykiss	GG	Homozygous Winter	rada434	E03	CGGAAT	GGGCGAGTAATGCAGG	SOMM418_CGGAAT_GGGCGAGTAATGCAGG
2018	Little River and Tribs	1d	Little River Middle	1d Little River Middle	43.2464	-122.89	43	myp1028	dnaa500	E04	21246	-0.00973449	-0.00395932	mykiss	GG	Homozygous Winter	rada434	E04	CGGAAT	GGGCTAACGATGCAGG	SOMM418_CGGAAT_GGGCTAACGATGCAGG
2018	Little River and Tribs	1d	Little River Middle	1d Little River Middle	43.2464	-122.89	51	myp1036	dnaa500	E05	11777	-0.00977402	-0.00397856	mykiss	GG	Homozygous Winter	rada434	E05	CGGAAT	GGGCTCGGTATGCAGG	SOMM418_CGGAAT_GGGCTCGGTATGCAGG
2018	Little River and Tribs	1d	Little River Middle	1d Little River Middle	43.2464	-122.89	39	myp1021	dnaa500	F03	12169	-0.00992114	-0.0044663	mykiss	GA	Heterozygous	rada434	F03	CGGAAT	GGTCTTCACATGCAGG	SOMM418_CGGAAT_GGTCTTCACATGCAGG
2018	Little River and Tribs	1d	Little River Middle	1d Little River Middle	43.2464	-122.89	77	myp1029	dnaa500	F04	22802	-0.00975135	-0.00332543	mykiss	GG	Homozygous Winter	rada434	F04	CGGAAT	GGTGAAGAGATGCAGG	SOMM418_CGGAAT_GGTGAAGAGATGCAGG
2018	Little River and Tribs	1d	Little River Middle	1d Little River Middle	43.2464	-122.89	53	myp1022	dnaa500	G03	21136	-0.0101002	-0.00426077	mykiss	GG	Homozygous Winter	rada434	G03	CGGAAT	GGACAGATTCTGCAGG	SOMM418_CGGAAT_GGACAGATTCTGCAGG
2018	Little River and Tribs	1d	Little River Middle	1d Little River Middle	43.2464	-122.89	58	myp1030	dnaa500	G04	3609	-0.00879967	-0.0045262	mykiss	GG	Homozygous Winter	rada434	G04	CGGAAT	GGAGATGTACTGCAGG	SOMM418_CGGAAT_GGAGATGTACTGCAGG
2018	Little River and Tribs	1d	Little River Middle	1d Little River Middle	43.2464	-122.89	59	myp1015	dnaa500	H02	3965	-0.00977019	-0.00460807	mykiss	GG	Homozygous Winter	rada434	H02	CGGAAT	GGCCGACAACTGCAGG	SOMM418_CGGAAT_GGCCGACAACTGCAGG
2018	Little River and Tribs	1d	Little River Middle	1d Little River Middle	43.2464	-122.89	44	myp1023	dnaa500	H03	19505	-0.0101489	-0.00378683	mykiss	GG	Homozygous Winter	rada434	H03	CGGAAT	GGAGTCAAGCTGCAGG	SOMM418_CGGAAT_GGAGTCAAGCTGCAGG
2018	Little River and Tribs	1d	Little River Middle	1d Little River Middle	43.2464	-122.89	75	myp1031	dnaa500	H04	4533	-0.00874996	-0.00416268	mykiss	AA	Homozygous Summer	rada434	H04	CGGAAT	GGCCTCTATCTGCAGG	SOMM418_CGGAAT_GGCCTCTATCTGCAGG
2019	Little River and Tribs	1d	Little River Middle	1d Little River Middle	43.2464	-122.89	63	myp2032	dnaa581	A05	NA	NA	NA	mykiss	GA	Heterozygous	NA	A05	NA	NA	NA
2019	Little River and Tribs	1d	Little River Middle	1d Little River Middle	43.2464	-122.89	40	myp2040	dnaa581	A06	NA	NA	NA	mykiss	GG	Homozygous Winter	NA	A06	NA	NA	NA
2019	Little River and Tribs	1d	Little River Middle	1d Little River Middle	43.2464	-122.89	51	myp2048	dnaa581	A07	NA	NA	NA	mykiss	GG	Homozygous Winter	NA	A07	NA	NA	NA
2019	Little River and Tribs	1d	Little River Middle	1d Little River Middle	43.2464	-122.89	52	myp2025	dnaa581	B04	NA	NA	NA	mykiss	GG	Homozygous Winter	NA	B04	NA	NA	NA
2019	Little River and Tribs	1d	Little River Middle	1d Little River Middle	43.2464	-122.89	55	myp2033	dnaa581	B05	NA	NA	NA	mykiss	GG	Homozygous Winter	NA	B05	NA	NA	NA
2019	Little River and Tribs	1d	Little River Middle	1d Little River Middle	43.2464	-122.89	45	myp2041	dnaa581	B06	NA	NA	NA	mykiss	GG	Homozygous Winter	NA	B06	NA	NA	NA
2019	Little River and Tribs	1d	Little River Middle	1d Little River Middle	43.2464	-122.89	48	myp2050	dnaa581	B07	NA	NA	NA	mykiss	GG	Homozygous Winter	NA	B07	NA	NA	NA
2019	Little River and Tribs	1d	Little River Middle	1d Little River Middle	43.2464	-122.89	57	myp2026	dnaa581	C04	NA	NA	NA	mykiss	GG	Homozygous Winter	NA	C04	NA	NA	NA
2019	Little River and Tribs	1d	Little River Middle	1d Little River Middle	43.2464	-122.89	68	myp2034	dnaa581	C05	NA	NA	NA	mykiss	GA	Heterozygous	NA	C05	NA	NA	NA
2019	Little River and Tribs	1d	Little River Middle	1d Little River Middle	43.2464	-122.89	54	myp2042	dnaa581	C06	NA	NA	NA	mykiss	GG	Homozygous Winter	NA	C06	NA	NA	NA
2019	Little River and Tribs	1d	Little River Middle	1d Little River Middle	43.2464	-122.89	44	myp2051	dnaa581	C07	NA	NA	NA	mykiss	GG	Homozygous Winter	NA	C07	NA	NA	NA
2019	Little River and Tribs	1d	Little River Middle	1d Little River Middle	43.2464	-122.89	49	myp2027	dnaa581	D04	NA	NA	NA	mykiss	GG	Homozygous Winter	NA	D04	NA	NA	NA
2019	Little River and Tribs	1d	Little River Middle	1d Little River Middle	43.2464	-122.89	53	myp2035	dnaa581	D05	NA	NA	NA	mykiss	GG	Homozygous Winter	NA	D05	NA	NA	NA
2019	Little River and Tribs	1d	Little River Middle	1d Little River Middle	43.2464	-122.89	40	myp2043	dnaa581	D06	NA	NA	NA	mykiss	GG	Homozygous Winter	NA	D06	NA	NA	NA
2019	Little River and Tribs	1d	Little River Middle	1d Little River Middle	43.2464	-122.89	54	myp2052	dnaa581	D07	NA	NA	NA	mykiss	GG	Homozygous Winter	NA	D07	NA	NA	NA
2019	Little River and Tribs	1d	Little River Middle	1d Little River Middle	43.2464	-122.89	51	myp2028	dnaa581	E04	NA	NA	NA	mykiss	GG	Homozygous Winter	NA	E04	NA	NA	NA
2019	Little River and Tribs	1d	Little River Middle	1d Little River Middle	43.2464	-122.89	53	myp2036	dnaa581	E05	NA	NA	NA	mykiss	GG	Homozygous Winter	NA	E05	NA	NA	NA
2019	Little River and Tribs	1d	Little River Middle	1d Little River Middle	43.2464	-122.89	42	myp2044	dnaa581	E06	NA	NA	NA	mykiss	GG	Homozygous Winter	NA	E06	NA	NA	NA
2019	Little River and Tribs	1d	Little River Middle	1d Little River Middle	43.2464	-122.89	45	myp2053	dnaa581	E07	NA	NA	NA	mykiss	GA	Heterozygous	NA	E07	NA	NA	NA
2019	Little River and Tribs	1d	Little River Middle	1d Little River Middle	43.2464	-122.89	63	myp2029	dnaa581	F04	NA	NA	NA	mykiss	GG	Homozygous Winter	NA	F04	NA	NA	NA
2019	Little River and Tribs	1d	Little River Middle	1d Little River Middle	43.2464	-122.89	49	myp2037	dnaa581	F05	NA	NA	NA	mykiss	GG	Homozygous Winter	NA	F05	NA	NA	NA
2019	Little River and Tribs	1d	Little River Middle	1d Little River Middle	43.2464	-122.89	53	myp2045	dnaa581	F06	NA	NA	NA	mykiss	GG	Homozygous Winter	NA	F06	NA	NA	NA
2019	Little River and Tribs	1d	Little River Middle	1d Little River Middle	43.2464	-122.89	48	myp2030	dnaa581	G04	NA	NA	NA	mykiss	GG	Homozygous Winter	NA	G04	NA	NA	NA
2019	Little River and Tribs	1d	Little River Middle	1d Little River Middle	43.2464	-122.89	62	myp2038	dnaa581	G05	NA	NA	NA	mykiss	GG	Homozygous Winter	NA	G05	NA	NA	NA
2019	Little River and Tribs	1d	Little River Middle	1d Little River Middle	43.2464	-122.89	34	myp2046	dnaa581	G06	NA	NA	NA	mykiss	GG	Homozygous Winter	NA	G06	NA	NA	NA
2019	Little River and Tribs	1d	Little River Middle	1d Little River Middle	43.2464	-122.89	54	myp2031	dnaa581	H04	NA	NA	NA	mykiss	GG	Homozygous Winter	NA	H04	NA	NA	NA
2019	Little River and Tribs	1d	Little River Middle	1d Little River Middle	43.2464	-122.89	60	myp2039	dnaa581	H05	NA	NA	NA	mykiss	AA	Homozygous Summer	NA	H05	NA	NA	NA
2019	Little River and Tribs	1d	Little River Middle	1d Little River Middle	43.2464	-122.89	43	myp2047	dnaa581	H06	NA	NA	NA	mykiss	GG	Homozygous Winter	NA	H06	NA	NA	NA
2017	Little River and Tribs	1e	Little River Upper	1e Little River Upper	43.2146	-122.773	108	myp0186	dnaa401	B12	62589	-0.0100669	-0.00375974	mykiss	AA	Homozygous Summer	rada345	B12	TAGCTT	AGAGTCAA	SOMM284_TAGCTT_GGAGAGTCAATGCAGG
2017	Little River and Tribs	1e	Little River Upper	1e Little River Upper	43.2146	-122.773	126	myp0187	dnaa401	C12	72	NA	NA	NA	GG	Homozygous Winter	rada345	C12	TAGCTT	CCAGTTCA	NA
2017	Little River and Tribs	1e	Little River Upper	1e Little River Upper	43.2146	-122.773	98	myp0188	dnaa401	D12	68	NA	NA	NA	NA	NA	rada345	D12	TAGCTT	GAGCTGAA	NA
2017	Little River and Tribs	1e	Little River Upper	1e Little River Upper	43.2146	-122.773	73	myp0189	dnaa401	E12	26089	-0.0104573	-0.0038363	mykiss	AA	Homozygous Summer	rada345	E12	TAGCTT	TAGGATGA	SOMM284_TAGCTT_GGTAGGATGATGCAGG
2017	Little River and Tribs	1e	Little River Upper	1e Little River Upper	43.2146	-122.773	52	myp0190	dnaa401	F12	16577	-0.00975508	-0.0034466	mykiss	GG	Homozygous Winter	rada345	F12	TAGCTT	AATCCGTC	SOMM284_TAGCTT_GGAATCCGTCTGCAGG
2017	Little River and Tribs	1e	Little River Upper	1e Little River Upper	43.2146	-122.773	54	myp0191	dnaa401	G12	48164	-0.01004	-0.00410217	mykiss	AA	Homozygous Summer	rada345	G12	TAGCTT	CACCTTAC	SOMM284_TAGCTT_GGCACCTTACTGCAGG
2017	Little River and Tribs	1e	Little River Upper	1e Little River Upper	43.2146	-122.773	76	myp0192	dnaa401	H12	38906	-0.00978249	-0.00352557	mykiss	GA	Heterozygous	rada345	H12	TAGCTT	GCCAAGAC	SOMM284_TAGCTT_GGGCCAAGACTGCAGG
2017	Little River and Tribs	1e	Little River Upper	1e Little River Upper	43.2146	-122.773	53	myp0193	dnaa402	A01	64	NA	NA	NA	GA	Heterozygous	rada346	A01	GATATT	ACAAGCTA	NA
2017	Little River and Tribs	1e	Little River Upper	1e Little River Upper	43.2146	-122.773	51	myp0194	dnaa402	B01	151879	-0.010088	-0.00380242	mykiss	AA	Homozygous Summer	rada346	B01	GATATT	AACAACCA	SOMM284_GATATT_GGAACAACCATGCAGG
2017	Little River and Tribs	1e	Little River Upper	1e Little River Upper	43.2146	-122.773	65	myp0195	dnaa402	C01	96038	-0.0100036	-0.00391335	mykiss	GG	Homozygous Winter	rada346	C01	GATATT	AGATCGCA	SOMM284_GATATT_GGAGATCGCATGCAGG
2017	Little River and Tribs	1e	Little River Upper	1e Little River Upper	43.2146	-122.773	48	myp0196	dnaa402	D01	78427	-0.0099488	-0.00388069	mykiss	GA	Heterozygous	rada346	D01	GATATT	CCGAAGTA	SOMM284_GATATT_GGCCGAAGTATGCAGG
2018	Little River and Tribs	1e	Little River Upper	1e Little River Upper	43.2146	-122.773	35	myp1000	dnaa500	A01	9370	-0.00983626	-0.00415482	mykiss	GA	Heterozygous	rada434	A01	CGGAAT	GGACAAGCTATGCAGG	SOMM418_CGGAAT_GGACAAGCTATGCAGG
2018	Little River and Tribs	1e	Little River Upper	1e Little River Upper	43.2146	-122.773	58	myp1008	dnaa500	A02	48690	-0.0103639	-0.00404103	mykiss	GA	Heterozygous	rada434	A02	CGGAAT	GGAAACATCGTGCAGG	SOMM418_CGGAAT_GGAAACATCGTGCAGG
2018	Little River and Tribs	1e	Little River Upper	1e Little River Upper	43.2146	-122.773	34	myp1001	dnaa500	B01	11321	-0.00996711	-0.00317298	mykiss	AA	Homozygous Summer	rada434	B01	CGGAAT	GGAACAACCATGCAGG	SOMM418_CGGAAT_GGAACAACCATGCAGG
2018	Little River and Tribs	1e	Little River Upper	1e Little River Upper	43.2146	-122.773	49	myp1009	dnaa500	B02	43565	-0.00996527	-0.00377954	mykiss	GA	Heterozygous	rada434	B02	CGGAAT	GGAACCGAGATGCAGG	SOMM418_CGGAAT_GGAACCGAGATGCAGG
2018	Little River and Tribs	1e	Little River Upper	1e Little River Upper	43.2146	-122.773	26	myp1002	dnaa500	C01	5329	-0.00960676	-0.00328132	mykiss	AA	Homozygous Summer	rada434	C01	CGGAAT	GGAGATCGCATGCAGG	SOMM418_CGGAAT_GGAGATCGCATGCAGG
2018	Little River and Tribs	1e	Little River Upper	1e Little River Upper	43.2146	-122.773	63	myp1010	dnaa500	C02	24767	-0.00979172	-0.00339775	mykiss	AA	Homozygous Summer	rada434	C02	CGGAAT	GGAGCAGGAATGCAGG	SOMM418_CGGAAT_GGAGCAGGAATGCAGG
2018	Little River and Tribs	1e	Little River Upper	1e Little River Upper	43.2146	-122.773	42	myp1003	dnaa500	D01	18559	-0.00987461	-0.00347918	mykiss	GG	Homozygous Winter	rada434	D01	CGGAAT	GGCCGAAGTATGCAGG	SOMM418_CGGAAT_GGCCGAAGTATGCAGG
2018	Little River and Tribs	1e	Little River Upper	1e Little River Upper	43.2146	-122.773	32	myp1011	dnaa500	D02	29433	-0.0102016	-0.00389612	mykiss	AA	Homozygous Summer	rada434	D02	CGGAAT	GGCCGTGAGATGCAGG	SOMM418_CGGAAT_GGCCGTGAGATGCAGG
2018	Little River and Tribs	1e	Little River Upper	1e Little River Upper	43.2146	-122.773	31	myp1004	dnaa500	E01	30096	-0.00985906	-0.00318703	mykiss	GA	Heterozygous	rada434	E01	CGGAAT	GGGATAGACATGCAGG	SOMM418_CGGAAT_GGGATAGACATGCAGG
2018	Little River and Tribs	1e	Little River Upper	1e Little River Upper	43.2146	-122.773	50	myp1012	dnaa500	E02	31459	-0.0101027	-0.00379562	mykiss	GG	Homozygous Winter	rada434	E02	CGGAAT	GGGCCACATATGCAGG	SOMM418_CGGAAT_GGGCCACATATGCAGG
2018	Little River and Tribs	1e	Little River Upper	1e Little River Upper	43.2146	-122.773	53	myp1005	dnaa500	F01	52558	-0.0101279	-0.00414868	mykiss	GG	Homozygous Winter	rada434	F01	CGGAAT	GGTATCAGCATGCAGG	SOMM418_CGGAAT_GGTATCAGCATGCAGG
2018	Little River and Tribs	1e	Little River Upper	1e Little River Upper	43.2146	-122.773	49	myp1013	dnaa500	F02	10698	-0.0096269	-0.00428998	mykiss	AA	Homozygous Summer	rada434	F02	CGGAAT	GGTCCGTCTATGCAGG	SOMM418_CGGAAT_GGTCCGTCTATGCAGG
2018	Little River and Tribs	1e	Little River Upper	1e Little River Upper	43.2146	-122.773	56	myp1006	dnaa500	G01	32468	-0.00966244	-0.00335694	mykiss	GA	Heterozygous	rada434	G01	CGGAAT	GGAATGTTGCTGCAGG	SOMM418_CGGAAT_GGAATGTTGCTGCAGG
2018	Little River and Tribs	1e	Little River Upper	1e Little River Upper	43.2146	-122.773	55	myp1014	dnaa500	G02	21353	-0.00974669	-0.0039537	mykiss	AA	Homozygous Summer	rada434	G02	CGGAAT	GGACACTGACTGCAGG	SOMM418_CGGAAT_GGACACTGACTGCAGG
2018	Little River and Tribs	1e	Little River Upper	1e Little River Upper	43.2146	-122.773	47	myp1007	dnaa500	H01	6494	-0.00935407	-0.00322422	mykiss	GG	Homozygous Winter	rada434	H01	CGGAAT	GGCCATCCTCTGCAGG	SOMM418_CGGAAT_GGCCATCCTCTGCAGG
2019	Little River and Tribs	1e	Little River Upper	1e Little River Upper	43.2146	-122.773	41	myp2000	dnaa581	A01	NA	NA	NA	mykiss	GA	Heterozygous	NA	A01	NA	NA	NA
2019	Little River and Tribs	1e	Little River Upper	1e Little River Upper	43.2146	-122.773	33	myp2008	dnaa581	A02	NA	NA	NA	mykiss	AA	Homozygous Summer	NA	A02	NA	NA	NA
2019	Little River and Tribs	1e	Little River Upper	1e Little River Upper	43.2146	-122.773	41	myp2016	dnaa581	A03	NA	NA	NA	mykiss	GA	Heterozygous	NA	A03	NA	NA	NA
2019	Little River and Tribs	1e	Little River Upper	1e Little River Upper	43.2146	-122.773	27	myp2024	dnaa581	A04	NA	NA	NA	mykiss	GA	Heterozygous	NA	A04	NA	NA	NA
2019	Little River and Tribs	1e	Little River Upper	1e Little River Upper	43.2146	-122.773	26	myp2001	dnaa581	B01	NA	NA	NA	mykiss	GG	Homozygous Winter	NA	B01	NA	NA	NA
2019	Little River and Tribs	1e	Little River Upper	1e Little River Upper	43.2146	-122.773	50	myp2009	dnaa581	B02	NA	NA	NA	mykiss	GG	Homozygous Winter	NA	B02	NA	NA	NA
2019	Little River and Tribs	1e	Little River Upper	1e Little River Upper	43.2146	-122.773	40	myp2017	dnaa581	B03	NA	NA	NA	mykiss	AA	Homozygous Summer	NA	B03	NA	NA	NA
2019	Little River and Tribs	1e	Little River Upper	1e Little River Upper	43.2146	-122.773	37	myp2002	dnaa581	C01	NA	NA	NA	mykiss	GA	Heterozygous	NA	C01	NA	NA	NA
2019	Little River and Tribs	1e	Little River Upper	1e Little River Upper	43.2146	-122.773	37	myp2010	dnaa581	C02	NA	NA	NA	mykiss	AA	Homozygous Summer	NA	C02	NA	NA	NA
2019	Little River and Tribs	1e	Little River Upper	1e Little River Upper	43.2146	-122.773	44	myp2018	dnaa581	C03	NA	NA	NA	mykiss	AA	Homozygous Summer	NA	C03	NA	NA	NA
2019	Little River and Tribs	1e	Little River Upper	1e Little River Upper	43.2146	-122.773	35	myp2003	dnaa581	D01	NA	NA	NA	mykiss	GA	Heterozygous	NA	D01	NA	NA	NA
2019	Little River and Tribs	1e	Little River Upper	1e Little River Upper	43.2146	-122.773	42	myp2011	dnaa581	D02	NA	NA	NA	mykiss	GA	Heterozygous	NA	D02	NA	NA	NA
2019	Little River and Tribs	1e	Little River Upper	1e Little River Upper	43.2146	-122.773	45	myp2019	dnaa581	D03	NA	NA	NA	mykiss	GA	Heterozygous	NA	D03	NA	NA	NA
2019	Little River and Tribs	1e	Little River Upper	1e Little River Upper	43.2146	-122.773	26	myp2004	dnaa581	E01	NA	NA	NA	mykiss	GA	Heterozygous	NA	E01	NA	NA	NA
2019	Little River and Tribs	1e	Little River Upper	1e Little River Upper	43.2146	-122.773	38	myp2012	dnaa581	E02	NA	NA	NA	mykiss	GA	Heterozygous	NA	E02	NA	NA	NA
2019	Little River and Tribs	1e	Little River Upper	1e Little River Upper	43.2146	-122.773	28	myp2020	dnaa581	E03	NA	NA	NA	mykiss	GA	Heterozygous	NA	E03	NA	NA	NA
2019	Little River and Tribs	1e	Little River Upper	1e Little River Upper	43.2146	-122.773	41	myp2005	dnaa581	F01	NA	NA	NA	mykiss	GA	Heterozygous	NA	F01	NA	NA	NA
2019	Little River and Tribs	1e	Little River Upper	1e Little River Upper	43.2146	-122.773	39	myp2013	dnaa581	F02	NA	NA	NA	mykiss	AA	Homozygous Summer	NA	F02	NA	NA	NA
2019	Little River and Tribs	1e	Little River Upper	1e Little River Upper	43.2146	-122.773	35	myp2021	dnaa581	F03	NA	NA	NA	mykiss	GA	Heterozygous	NA	F03	NA	NA	NA
2019	Little River and Tribs	1e	Little River Upper	1e Little River Upper	43.2146	-122.773	47	myp2006	dnaa581	G01	NA	NA	NA	mykiss	GA	Heterozygous	NA	G01	NA	NA	NA
2019	Little River and Tribs	1e	Little River Upper	1e Little River Upper	43.2146	-122.773	37	myp2014	dnaa581	G02	NA	NA	NA	mykiss	AA	Homozygous Summer	NA	G02	NA	NA	NA
2019	Little River and Tribs	1e	Little River Upper	1e Little River Upper	43.2146	-122.773	36	myp2022	dnaa581	G03	NA	NA	NA	mykiss	GA	Heterozygous	NA	G03	NA	NA	NA
2019	Little River and Tribs	1e	Little River Upper	1e Little River Upper	43.2146	-122.773	29	myp2007	dnaa581	H01	NA	NA	NA	mykiss	GG	Homozygous Winter	NA	H01	NA	NA	NA
2019	Little River and Tribs	1e	Little River Upper	1e Little River Upper	43.2146	-122.773	40	myp2015	dnaa581	H02	NA	NA	NA	mykiss	GA	Heterozygous	NA	H02	NA	NA	NA
2019	Little River and Tribs	1e	Little River Upper	1e Little River Upper	43.2146	-122.773	37	myp2023	dnaa581	H03	NA	NA	NA	mykiss	AA	Homozygous Summer	NA	H03	NA	NA	NA
2017	Rock Creek	2a	Rock Creek Lower	2a Rock Creek Lower	43.3742	-122.957	66	myp0257	dnaa402	A09	29142	0.115165	-0.0474592	coho/Chinook	AA	Homozygous Summer	rada346	A09	GATATT	AACGAACG	SOMM284_GATATT_GGAACGAACGTGCAGG
2017	Rock Creek	2a	Rock Creek Lower	2a Rock Creek Lower	43.3742	-122.957	44	myp0265	dnaa402	A10	52278	-0.0104803	-0.00440925	mykiss	GA	Heterozygous	rada346	A10	GATATT	AGTACAAG	SOMM284_GATATT_GGAGTACAAGTGCAGG
2017	Rock Creek	2a	Rock Creek Lower	2a Rock Creek Lower	43.3742	-122.957	57	myp0273	dnaa402	A11	51210	-0.0102142	-0.00421968	mykiss	GG	Homozygous Winter	rada346	A11	GATATT	CATCAAGT	SOMM284_GATATT_GGCATCAAGTTGCAGG
2017	Rock Creek	2a	Rock Creek Lower	2a Rock Creek Lower	43.3742	-122.957	57	myp0258	dnaa402	B09	43502	-0.0101652	-0.00371254	mykiss	AA	Homozygous Summer	rada346	B09	GATATT	ACGCTCGA	SOMM284_GATATT_GGACGCTCGATGCAGG
2017	Rock Creek	2a	Rock Creek Lower	2a Rock Creek Lower	43.3742	-122.957	35	myp0266	dnaa402	B10	48950	-0.0103186	-0.00395124	mykiss	GG	Homozygous Winter	rada346	B10	GATATT	ACGTATCA	SOMM284_GATATT_GGACGTATCATGCAGG
2017	Rock Creek	2a	Rock Creek Lower	2a Rock Creek Lower	43.3742	-122.957	39	myp0274	dnaa402	B11	159227	-0.0103747	-0.0044102	mykiss	GA	Heterozygous	rada346	B11	GATATT	ACTATGCA	SOMM284_GATATT_GGACTATGCATGCAGG
2017	Rock Creek	2a	Rock Creek Lower	2a Rock Creek Lower	43.3742	-122.957	67	myp0259	dnaa402	C09	28575	0.115726	-0.0483764	coho/Chinook	AA	Homozygous Summer	rada346	C09	GATATT	CACTTCGA	SOMM284_GATATT_GGCACTTCGATGCAGG
2017	Rock Creek	2a	Rock Creek Lower	2a Rock Creek Lower	43.3742	-122.957	58	myp0267	dnaa402	C10	81460	-0.0105198	-0.0045213	mykiss	AA	Homozygous Summer	rada346	C10	GATATT	CAGCGTTA	SOMM284_GATATT_GGCAGCGTTATGCAGG
2017	Rock Creek	2a	Rock Creek Lower	2a Rock Creek Lower	43.3742	-122.957	29	myp0275	dnaa402	C11	39595	-0.0102886	-0.00361008	mykiss	GG	Homozygous Winter	rada346	C11	GATATT	CATACCAA	SOMM284_GATATT_GGCATACCAATGCAGG
2017	Rock Creek	2a	Rock Creek Lower	2a Rock Creek Lower	43.3742	-122.957	68	myp0260	dnaa402	D09	34706	0.114734	-0.0456535	coho/Chinook	AA	Homozygous Summer	rada346	D09	GATATT	CTGGCATA	SOMM284_GATATT_GGCTGGCATATGCAGG
2017	Rock Creek	2a	Rock Creek Lower	2a Rock Creek Lower	43.3742	-122.957	51	myp0268	dnaa402	D10	59468	-0.0105282	-0.0044144	mykiss	AA	Homozygous Summer	rada346	D10	GATATT	GAATCTGA	SOMM284_GATATT_GGGAATCTGATGCAGG
2017	Rock Creek	2a	Rock Creek Lower	2a Rock Creek Lower	43.3742	-122.957	37	myp0276	dnaa402	D11	49623	-0.0105664	-0.00443813	mykiss	GG	Homozygous Winter	rada346	D11	GATATT	GACTAGTA	SOMM284_GATATT_GGGACTAGTATGCAGG
2017	Rock Creek	2a	Rock Creek Lower	2a Rock Creek Lower	43.3742	-122.957	76	myp0253	dnaa402	E08	28074	0.114469	-0.0467926	coho/Chinook	AA	Homozygous Summer	rada346	E08	GATATT	GTACGCAA	SOMM284_GATATT_GGGTACGCAATGCAGG
2017	Rock Creek	2a	Rock Creek Lower	2a Rock Creek Lower	43.3742	-122.957	73	myp0261	dnaa402	E09	30578	0.115014	-0.0461927	coho/Chinook	AA	Homozygous Summer	rada346	E09	GATATT	GTCGTAGA	SOMM284_GATATT_GGGTCGTAGATGCAGG
2017	Rock Creek	2a	Rock Creek Lower	2a Rock Creek Lower	43.3742	-122.957	43	myp0269	dnaa402	E10	39703	-0.0104508	-0.00401193	mykiss	AA	Homozygous Summer	rada346	E10	GATATT	GTCTGTCA	SOMM284_GATATT_GGGTCTGTCATGCAGG
2017	Rock Creek	2a	Rock Creek Lower	2a Rock Creek Lower	43.3742	-122.957	82	myp0254	dnaa402	F08	27288	0.115928	-0.0494636	coho/Chinook	AA	Homozygous Summer	rada346	F08	GATATT	TTCACGCA	SOMM284_GATATT_GGTTCACGCATGCAGG
2017	Rock Creek	2a	Rock Creek Lower	2a Rock Creek Lower	43.3742	-122.957	90	myp0262	dnaa402	F09	46953	0.113655	-0.0444967	coho/Chinook	AA	Homozygous Summer	rada346	F09	GATATT	ACACGAGA	SOMM284_GATATT_GGACACGAGATGCAGG
2017	Rock Creek	2a	Rock Creek Lower	2a Rock Creek Lower	43.3742	-122.957	44	myp0270	dnaa402	F10	51001	-0.0104457	-0.00446709	mykiss	GG	Homozygous Winter	rada346	F10	GATATT	AAGAGATC	SOMM284_GATATT_GGAAGAGATCTGCAGG
2017	Rock Creek	2a	Rock Creek Lower	2a Rock Creek Lower	43.3742	-122.957	78	myp0255	dnaa402	G08	22384	0.1156	-0.0498109	coho/Chinook	AA	Homozygous Summer	rada346	G08	GATATT	ATAGCGAC	SOMM284_GATATT_GGATAGCGACTGCAGG
2017	Rock Creek	2a	Rock Creek Lower	2a Rock Creek Lower	43.3742	-122.957	43	myp0263	dnaa402	G09	42839	-0.0102588	-0.00381161	mykiss	GG	Homozygous Winter	rada346	G09	GATATT	ACGACAAG	SOMM284_GATATT_GGACGACAAGTGCAGG
2017	Rock Creek	2a	Rock Creek Lower	2a Rock Creek Lower	43.3742	-122.957	35	myp0271	dnaa402	G10	44139	-0.0102175	-0.00364098	mykiss	GG	Homozygous Winter	rada346	G10	GATATT	ATTGGCTC	SOMM284_GATATT_GGATTGGCTCTGCAGG
2017	Rock Creek	2a	Rock Creek Lower	2a Rock Creek Lower	43.3742	-122.957	87	myp0256	dnaa402	H08	44347	0.11451	-0.0449367	coho/Chinook	AA	Homozygous Summer	rada346	H08	GATATT	GAACAGGC	SOMM284_GATATT_GGGAACAGGCTGCAGG
2017	Rock Creek	2a	Rock Creek Lower	2a Rock Creek Lower	43.3742	-122.957	38	myp0264	dnaa402	H09	53799	-0.0103504	-0.00400307	mykiss	GG	Homozygous Winter	rada346	H09	GATATT	GACAGTGC	SOMM284_GATATT_GGGACAGTGCTGCAGG
2017	Rock Creek	2a	Rock Creek Lower	2a Rock Creek Lower	43.3742	-122.957	30	myp0272	dnaa402	H10	38382	-0.0106607	-0.00401199	mykiss	GG	Homozygous Winter	rada346	H10	GATATT	GAGTTAGC	SOMM284_GATATT_GGGAGTTAGCTGCAGG
2018	Rock Creek	2a	Rock Creek Lower	2a Rock Creek Lower	43.3742	-122.957	86	myp1240	dnaa502	A07	33285	0.0715807	-0.00609997	coho/Chinook	NA	NA	rada436	A07	CGATTG	GGCAGATCTGTGCAGG	SOMM418_CGATTG_GGCAGATCTGTGCAGG
2018	Rock Creek	2a	Rock Creek Lower	2a Rock Creek Lower	43.3742	-122.957	56	myp1248	dnaa502	A08	2241	-0.00931807	-0.00331065	mykiss	GG	Homozygous Winter	rada436	A08	CGATTG	GGATGCCTAATGCAGG	SOMM418_CGATTG_GGATGCCTAATGCAGG
2018	Rock Creek	2a	Rock Creek Lower	2a Rock Creek Lower	43.3742	-122.957	51	myp1256	dnaa502	A09	26077	-0.0102472	-0.00406916	mykiss	GA	Heterozygous	rada436	A09	CGATTG	GGAACGAACGTGCAGG	SOMM418_CGATTG_GGAACGAACGTGCAGG
2018	Rock Creek	2a	Rock Creek Lower	2a Rock Creek Lower	43.3742	-122.957	73	myp1241	dnaa502	B07	32996	-0.0104096	-0.00405694	mykiss	GA	Heterozygous	rada436	B07	CGATTG	GGACAGCAGATGCAGG	SOMM418_CGATTG_GGACAGCAGATGCAGG
2018	Rock Creek	2a	Rock Creek Lower	2a Rock Creek Lower	43.3742	-122.957	65	myp1249	dnaa502	B08	16591	-0.0102182	-0.00425749	mykiss	AA	Homozygous Summer	rada436	B08	CGATTG	GGACCTCCAATGCAGG	SOMM418_CGATTG_GGACCTCCAATGCAGG
2018	Rock Creek	2a	Rock Creek Lower	2a Rock Creek Lower	43.3742	-122.957	47	myp1257	dnaa502	B09	15840	-0.0101989	-0.00412063	mykiss	GG	Homozygous Winter	rada436	B09	CGATTG	GGACGCTCGATGCAGG	SOMM418_CGATTG_GGACGCTCGATGCAGG
2018	Rock Creek	2a	Rock Creek Lower	2a Rock Creek Lower	43.3742	-122.957	71	myp1242	dnaa502	C07	7322	-0.0100906	-0.00388301	mykiss	AA	Homozygous Summer	rada436	C07	CGATTG	GGCAAGACTATGCAGG	SOMM418_CGATTG_GGCAAGACTATGCAGG
2018	Rock Creek	2a	Rock Creek Lower	2a Rock Creek Lower	43.3742	-122.957	47	myp1250	dnaa502	C08	33674	-0.01017	-0.00428233	mykiss	GG	Homozygous Winter	rada436	C08	CGATTG	GGCAATGGAATGCAGG	SOMM418_CGATTG_GGCAATGGAATGCAGG
2018	Rock Creek	2a	Rock Creek Lower	2a Rock Creek Lower	43.3742	-122.957	53	myp1258	dnaa502	C09	17650	-0.0103956	-0.00406359	mykiss	GA	Heterozygous	rada436	C09	CGATTG	GGCACTTCGATGCAGG	SOMM418_CGATTG_GGCACTTCGATGCAGG
2018	Rock Creek	2a	Rock Creek Lower	2a Rock Creek Lower	43.3742	-122.957	52	myp1243	dnaa502	D07	27111	-0.0105684	-0.00454196	mykiss	AA	Homozygous Summer	rada436	D07	CGATTG	GGCTCAATGATGCAGG	SOMM418_CGATTG_GGCTCAATGATGCAGG
2018	Rock Creek	2a	Rock Creek Lower	2a Rock Creek Lower	43.3742	-122.957	49	myp1251	dnaa502	D08	24226	-0.0105082	-0.00418631	mykiss	AA	Homozygous Summer	rada436	D08	CGATTG	GGCTGAGCCATGCAGG	SOMM418_CGATTG_GGCTGAGCCATGCAGG
2018	Rock Creek	2a	Rock Creek Lower	2a Rock Creek Lower	43.3742	-122.957	40	myp1259	dnaa502	D09	22488	-0.010226	-0.00393988	mykiss	GG	Homozygous Winter	rada436	D09	CGATTG	GGCTGGCATATGCAGG	SOMM418_CGATTG_GGCTGGCATATGCAGG
2018	Rock Creek	2a	Rock Creek Lower	2a Rock Creek Lower	43.3742	-122.957	49	myp1244	dnaa502	E07	76567	-0.0100342	-0.00417028	mykiss	GG	Homozygous Winter	rada436	E07	CGATTG	GGGGTGCGAATGCAGG	SOMM418_CGATTG_GGGGTGCGAATGCAGG
2018	Rock Creek	2a	Rock Creek Lower	2a Rock Creek Lower	43.3742	-122.957	53	myp1252	dnaa502	E08	35232	-0.00989353	-0.00407025	mykiss	GG	Homozygous Winter	rada436	E08	CGATTG	GGGTACGCAATGCAGG	SOMM418_CGATTG_GGGTACGCAATGCAGG
2018	Rock Creek	2a	Rock Creek Lower	2a Rock Creek Lower	43.3742	-122.957	39	myp1260	dnaa502	E09	32019	-0.0101141	-0.00413888	mykiss	GG	Homozygous Winter	rada436	E09	CGATTG	GGGTCGTAGATGCAGG	SOMM418_CGATTG_GGGTCGTAGATGCAGG
2018	Rock Creek	2a	Rock Creek Lower	2a Rock Creek Lower	43.3742	-122.957	60	myp1245	dnaa502	F07	17947	-0.0104231	-0.00366891	mykiss	GG	Homozygous Winter	rada436	F07	CGATTG	GGTGGTGGTATGCAGG	SOMM418_CGATTG_GGTGGTGGTATGCAGG
2018	Rock Creek	2a	Rock Creek Lower	2a Rock Creek Lower	43.3742	-122.957	53	myp1253	dnaa502	F08	51534	-0.0102198	-0.00433476	mykiss	GG	Homozygous Winter	rada436	F08	CGATTG	GGTTCACGCATGCAGG	SOMM418_CGATTG_GGTTCACGCATGCAGG
2018	Rock Creek	2a	Rock Creek Lower	2a Rock Creek Lower	43.3742	-122.957	54	myp1246	dnaa502	G07	7187	-0.00990737	-0.00291797	mykiss	GA	Heterozygous	rada436	G07	CGATTG	GGAGGCTAACTGCAGG	SOMM418_CGATTG_GGAGGCTAACTGCAGG
2018	Rock Creek	2a	Rock Creek Lower	2a Rock Creek Lower	43.3742	-122.957	65	myp1254	dnaa502	G08	17903	-0.00990756	-0.00398215	mykiss	AA	Homozygous Summer	rada436	G08	CGATTG	GGATAGCGACTGCAGG	SOMM418_CGATTG_GGATAGCGACTGCAGG
2018	Rock Creek	2a	Rock Creek Lower	2a Rock Creek Lower	43.3742	-122.957	57	myp1247	dnaa502	H07	52096	-0.0102777	-0.00410902	mykiss	GA	Heterozygous	rada436	H07	CGATTG	GGCTAAGGTCTGCAGG	SOMM418_CGATTG_GGCTAAGGTCTGCAGG
2018	Rock Creek	2a	Rock Creek Lower	2a Rock Creek Lower	43.3742	-122.957	48	myp1255	dnaa502	H08	46365	-0.0102689	-0.0041982	mykiss	GG	Homozygous Winter	rada436	H08	CGATTG	GGGAACAGGCTGCAGG	SOMM418_CGATTG_GGGAACAGGCTGCAGG
2019	Rock Creek	2a	Rock Creek Lower	2a Rock Creek Lower	43.3742	-122.957	48	myp2161	dnaa582	A09	NA	NA	NA	mykiss	GG	Homozygous Winter	NA	A09	NA	NA	NA
2019	Rock Creek	2a	Rock Creek Lower	2a Rock Creek Lower	43.3742	-122.957	66	myp2169	dnaa582	A10	NA	NA	NA	mykiss	AA	Homozygous Summer	NA	A10	NA	NA	NA
2019	Rock Creek	2a	Rock Creek Lower	2a Rock Creek Lower	43.3742	-122.957	50	myp2177	dnaa582	A11	NA	NA	NA	mykiss	GG	Homozygous Winter	NA	A11	NA	NA	NA
2019	Rock Creek	2a	Rock Creek Lower	2a Rock Creek Lower	43.3742	-122.957	46	myp2162	dnaa582	B09	NA	NA	NA	mykiss	GG	Homozygous Winter	NA	B09	NA	NA	NA
2019	Rock Creek	2a	Rock Creek Lower	2a Rock Creek Lower	43.3742	-122.957	55	myp2170	dnaa582	B10	NA	NA	NA	mykiss	AA	Homozygous Summer	NA	B10	NA	NA	NA
2019	Rock Creek	2a	Rock Creek Lower	2a Rock Creek Lower	43.3742	-122.957	44	myp2178	dnaa582	B11	NA	NA	NA	mykiss	GA	Heterozygous	NA	B11	NA	NA	NA
2019	Rock Creek	2a	Rock Creek Lower	2a Rock Creek Lower	43.3742	-122.957	49	myp2163	dnaa582	C09	NA	NA	NA	mykiss	GA	Heterozygous	NA	C09	NA	NA	NA
2019	Rock Creek	2a	Rock Creek Lower	2a Rock Creek Lower	43.3742	-122.957	39	myp2171	dnaa582	C10	NA	NA	NA	mykiss	GG	Homozygous Winter	NA	C10	NA	NA	NA
2019	Rock Creek	2a	Rock Creek Lower	2a Rock Creek Lower	43.3742	-122.957	42	myp2179	dnaa582	C11	NA	NA	NA	mykiss	GG	Homozygous Winter	NA	C11	NA	NA	NA
2019	Rock Creek	2a	Rock Creek Lower	2a Rock Creek Lower	43.3742	-122.957	50	myp2164	dnaa582	D09	NA	NA	NA	mykiss	GA	Heterozygous	NA	D09	NA	NA	NA
2019	Rock Creek	2a	Rock Creek Lower	2a Rock Creek Lower	43.3742	-122.957	56	myp2172	dnaa582	D10	NA	NA	NA	mykiss	GA	Heterozygous	NA	D10	NA	NA	NA
2019	Rock Creek	2a	Rock Creek Lower	2a Rock Creek Lower	43.3742	-122.957	51	myp2180	dnaa582	D11	NA	NA	NA	mykiss	GA	Heterozygous	NA	D11	NA	NA	NA
2019	Rock Creek	2a	Rock Creek Lower	2a Rock Creek Lower	43.3742	-122.957	77	myp2157	dnaa582	E08	NA	NA	NA	mykiss	GA	Heterozygous	NA	E08	NA	NA	NA
2019	Rock Creek	2a	Rock Creek Lower	2a Rock Creek Lower	43.3742	-122.957	44	myp2165	dnaa582	E09	NA	NA	NA	mykiss	GA	Heterozygous	NA	E09	NA	NA	NA
2019	Rock Creek	2a	Rock Creek Lower	2a Rock Creek Lower	43.3742	-122.957	42	myp2173	dnaa582	E10	NA	NA	NA	mykiss	GG	Homozygous Winter	NA	E10	NA	NA	NA
2019	Rock Creek	2a	Rock Creek Lower	2a Rock Creek Lower	43.3742	-122.957	44	myp2181	dnaa582	E11	NA	NA	NA	mykiss	GG	Homozygous Winter	NA	E11	NA	NA	NA
2019	Rock Creek	2a	Rock Creek Lower	2a Rock Creek Lower	43.3742	-122.957	69	myp2158	dnaa582	F08	NA	NA	NA	mykiss	AA	Homozygous Summer	NA	F08	NA	NA	NA
2019	Rock Creek	2a	Rock Creek Lower	2a Rock Creek Lower	43.3742	-122.957	42	myp2166	dnaa582	F09	NA	NA	NA	mykiss	AA	Homozygous Summer	NA	F09	NA	NA	NA
2019	Rock Creek	2a	Rock Creek Lower	2a Rock Creek Lower	43.3742	-122.957	45	myp2174	dnaa582	F10	NA	NA	NA	mykiss	GG	Homozygous Winter	NA	F10	NA	NA	NA
2019	Rock Creek	2a	Rock Creek Lower	2a Rock Creek Lower	43.3742	-122.957	40	myp2159	dnaa582	G08	NA	NA	NA	mykiss	GG	Homozygous Winter	NA	G08	NA	NA	NA
2019	Rock Creek	2a	Rock Creek Lower	2a Rock Creek Lower	43.3742	-122.957	44	myp2167	dnaa582	G09	NA	NA	NA	mykiss	GA	Heterozygous	NA	G09	NA	NA	NA
2019	Rock Creek	2a	Rock Creek Lower	2a Rock Creek Lower	43.3742	-122.957	37	myp2175	dnaa582	G10	NA	NA	NA	mykiss	GG	Homozygous Winter	NA	G10	NA	NA	NA
2019	Rock Creek	2a	Rock Creek Lower	2a Rock Creek Lower	43.3742	-122.957	42	myp2160	dnaa582	H08	NA	NA	NA	mykiss	GG	Homozygous Winter	NA	H08	NA	NA	NA
2019	Rock Creek	2a	Rock Creek Lower	2a Rock Creek Lower	43.3742	-122.957	52	myp2168	dnaa582	H09	NA	NA	NA	mykiss	GG	Homozygous Winter	NA	H09	NA	NA	NA
2019	Rock Creek	2a	Rock Creek Lower	2a Rock Creek Lower	43.3742	-122.957	39	myp2176	dnaa582	H10	NA	NA	NA	mykiss	GG	Homozygous Winter	NA	H10	NA	NA	NA
2017	Rock Creek	2b	Rock Creek East Fork	2b Rock Creek East Fork	43.3995	-122.877	91	myp0297	dnaa403	A02	41903	0.11389	-0.0449711	coho/Chinook	AA	Homozygous Summer	rada347	A02	CTCATT	AAACATCG	SOMM284_CTCATT_GGAAACATCGTGCAGG
2017	Rock Creek	2b	Rock Creek East Fork	2b Rock Creek East Fork	43.3995	-122.877	83	myp0305	dnaa403	A03	41658	0.114068	-0.0453341	coho/Chinook	AA	Homozygous Summer	rada347	A03	CTCATT	ACATTGGC	SOMM284_CTCATT_GGACATTGGCTGCAGG
2017	Rock Creek	2b	Rock Creek East Fork	2b Rock Creek East Fork	43.3995	-122.877	60	myp0313	dnaa403	A04	65427	-0.0104608	-0.00429105	mykiss	GA	Heterozygous	rada347	A04	CTCATT	ACCACTGT	SOMM284_CTCATT_GGACCACTGTTGCAGG
2017	Rock Creek	2b	Rock Creek East Fork	2b Rock Creek East Fork	43.3995	-122.877	61	myp0298	dnaa403	B02	52972	0.113749	-0.0435682	coho/Chinook	AA	Homozygous Summer	rada347	B02	CTCATT	AACCGAGA	SOMM284_CTCATT_GGAACCGAGATGCAGG
2017	Rock Creek	2b	Rock Creek East Fork	2b Rock Creek East Fork	43.3995	-122.877	62	myp0306	dnaa403	B03	61118	-0.0100533	-0.0042919	mykiss	GG	Homozygous Winter	rada347	B03	CTCATT	AACGCTTA	SOMM284_CTCATT_GGAACGCTTATGCAGG
2017	Rock Creek	2b	Rock Creek East Fork	2b Rock Creek East Fork	43.3995	-122.877	46	myp0314	dnaa403	B04	25344	-0.0101982	-0.00407855	mykiss	GG	Homozygous Winter	rada347	B04	CTCATT	AAGACGGA	SOMM284_CTCATT_GGAAGACGGATGCAGG
2017	Rock Creek	2b	Rock Creek East Fork	2b Rock Creek East Fork	43.3995	-122.877	77	myp0299	dnaa403	C02	51216	0.113487	-0.0430231	coho/Chinook	AA	Homozygous Summer	rada347	C02	CTCATT	AGCAGGAA	SOMM284_CTCATT_GGAGCAGGAATGCAGG
2017	Rock Creek	2b	Rock Creek East Fork	2b Rock Creek East Fork	43.3995	-122.877	58	myp0307	dnaa403	C03	63749	-0.0101655	-0.00400062	mykiss	GG	Homozygous Winter	rada347	C03	CTCATT	AGTCACTA	SOMM284_CTCATT_GGAGTCACTATGCAGG
2017	Rock Creek	2b	Rock Creek East Fork	2b Rock Creek East Fork	43.3995	-122.877	48	myp0315	dnaa403	C04	51636	-0.0105137	-0.00432764	mykiss	GG	Homozygous Winter	rada347	C04	CTCATT	ATCCTGTA	SOMM284_CTCATT_GGATCCTGTATGCAGG
2017	Rock Creek	2b	Rock Creek East Fork	2b Rock Creek East Fork	43.3995	-122.877	71	myp0300	dnaa403	D02	50820	0.113126	-0.0439078	coho/Chinook	AA	Homozygous Summer	rada347	D02	CTCATT	CCGTGAGA	SOMM284_CTCATT_GGCCGTGAGATGCAGG
2017	Rock Creek	2b	Rock Creek East Fork	2b Rock Creek East Fork	43.3995	-122.877	44	myp0308	dnaa403	D03	37388	-0.0102038	-0.00386922	mykiss	GG	Homozygous Winter	rada347	D03	CTCATT	CCTCCTGA	SOMM284_CTCATT_GGCCTCCTGATGCAGG
2017	Rock Creek	2b	Rock Creek East Fork	2b Rock Creek East Fork	43.3995	-122.877	49	myp0316	dnaa403	D04	75443	-0.0101868	-0.004114	mykiss	GG	Homozygous Winter	rada347	D04	CTCATT	CGAACTTA	SOMM284_CTCATT_GGCGAACTTATGCAGG
2017	Rock Creek	2b	Rock Creek East Fork	2b Rock Creek East Fork	43.3995	-122.877	76	myp0301	dnaa403	E02	52818	0.112961	-0.0426508	coho/Chinook	AA	Homozygous Summer	rada347	E02	CTCATT	GCCACATA	SOMM284_CTCATT_GGGCCACATATGCAGG
2017	Rock Creek	2b	Rock Creek East Fork	2b Rock Creek East Fork	43.3995	-122.877	78	myp0309	dnaa403	E03	43340	0.114226	-0.0449738	coho/Chinook	AA	Homozygous Summer	rada347	E03	CTCATT	GCGAGTAA	SOMM284_CTCATT_GGGCGAGTAATGCAGG
2017	Rock Creek	2b	Rock Creek East Fork	2b Rock Creek East Fork	43.3995	-122.877	61	myp0302	dnaa403	F02	44233	0.113749	-0.0444963	coho/Chinook	AA	Homozygous Summer	rada347	F02	CTCATT	TCCGTCTA	SOMM284_CTCATT_GGTCCGTCTATGCAGG
2017	Rock Creek	2b	Rock Creek East Fork	2b Rock Creek East Fork	43.3995	-122.877	76	myp0310	dnaa403	F03	27769	0.115238	-0.0475647	coho/Chinook	AA	Homozygous Summer	rada347	F03	CTCATT	TCTTCACA	SOMM284_CTCATT_GGTCTTCACATGCAGG
2017	Rock Creek	2b	Rock Creek East Fork	2b Rock Creek East Fork	43.3995	-122.877	56	myp0295	dnaa403	G01	51487	-0.0102786	-0.00395683	mykiss	GA	Heterozygous	rada347	G01	CTCATT	AATGTTGC	SOMM284_CTCATT_GGAATGTTGCTGCAGG
2017	Rock Creek	2b	Rock Creek East Fork	2b Rock Creek East Fork	43.3995	-122.877	74	myp0303	dnaa403	G02	38110	0.113945	-0.0449745	coho/Chinook	AA	Homozygous Summer	rada347	G02	CTCATT	ACACTGAC	SOMM284_CTCATT_GGACACTGACTGCAGG
2017	Rock Creek	2b	Rock Creek East Fork	2b Rock Creek East Fork	43.3995	-122.877	61	myp0311	dnaa403	G03	63448	-0.0101834	-0.00411302	mykiss	AA	Homozygous Summer	rada347	G03	CTCATT	ACAGATTC	SOMM284_CTCATT_GGACAGATTCTGCAGG
2017	Rock Creek	2b	Rock Creek East Fork	2b Rock Creek East Fork	43.3995	-122.877	60	myp0296	dnaa403	H01	54000	0.113026	-0.0426734	coho/Chinook	AA	Homozygous Summer	rada347	H01	CTCATT	CCATCCTC	SOMM284_CTCATT_GGCCATCCTCTGCAGG
2017	Rock Creek	2b	Rock Creek East Fork	2b Rock Creek East Fork	43.3995	-122.877	73	myp0304	dnaa403	H02	39042	0.114616	-0.0456965	coho/Chinook	AA	Homozygous Summer	rada347	H02	CTCATT	CCGACAAC	SOMM284_CTCATT_GGCCGACAACTGCAGG
2017	Rock Creek	2b	Rock Creek East Fork	2b Rock Creek East Fork	43.3995	-122.877	78	myp0312	dnaa403	H03	35802	0.11418	-0.0449361	coho/Chinook	AA	Homozygous Summer	rada347	H03	CTCATT	AGTCAAGC	SOMM284_CTCATT_GGAGTCAAGCTGCAGG
2018	Rock Creek	2b	Rock Creek East Fork	2b Rock Creek East Fork	43.3995	-122.877	70	myp1064	dnaa500	A09	21847	-0.0100113	-0.00428364	mykiss	GA	Heterozygous	rada434	A09	CGGAAT	GGAACGAACGTGCAGG	SOMM418_CGGAAT_GGAACGAACGTGCAGG
2018	Rock Creek	2b	Rock Creek East Fork	2b Rock Creek East Fork	43.3995	-122.877	67	myp1072	dnaa500	A10	6217	-0.0101125	-0.00379995	mykiss	AA	Homozygous Summer	rada434	A10	CGGAAT	GGAGTACAAGTGCAGG	SOMM418_CGGAAT_GGAGTACAAGTGCAGG
2018	Rock Creek	2b	Rock Creek East Fork	2b Rock Creek East Fork	43.3995	-122.877	65	myp1065	dnaa500	B09	6959	0.0302084	0.0970431	cutthroat	AA	Homozygous Summer	rada434	B09	CGGAAT	GGACGCTCGATGCAGG	SOMM418_CGGAAT_GGACGCTCGATGCAGG
2018	Rock Creek	2b	Rock Creek East Fork	2b Rock Creek East Fork	43.3995	-122.877	62	myp1073	dnaa500	B10	5174	-0.0107048	-0.00314944	mykiss	GA	Heterozygous	rada434	B10	CGGAAT	GGACGTATCATGCAGG	SOMM418_CGGAAT_GGACGTATCATGCAGG
2018	Rock Creek	2b	Rock Creek East Fork	2b Rock Creek East Fork	43.3995	-122.877	67	myp1066	dnaa500	C09	17719	-0.00995023	-0.00412073	mykiss	GA	Heterozygous	rada434	C09	CGGAAT	GGCACTTCGATGCAGG	SOMM418_CGGAAT_GGCACTTCGATGCAGG
2018	Rock Creek	2b	Rock Creek East Fork	2b Rock Creek East Fork	43.3995	-122.877	59	myp1074	dnaa500	C10	16248	-0.0103243	-0.00397124	mykiss	GG	Homozygous Winter	rada434	C10	CGGAAT	GGCAGCGTTATGCAGG	SOMM418_CGGAAT_GGCAGCGTTATGCAGG
2018	Rock Creek	2b	Rock Creek East Fork	2b Rock Creek East Fork	43.3995	-122.877	50	myp1067	dnaa500	D09	41857	-0.010073	-0.004326	mykiss	GG	Homozygous Winter	rada434	D09	CGGAAT	GGCTGGCATATGCAGG	SOMM418_CGGAAT_GGCTGGCATATGCAGG
2018	Rock Creek	2b	Rock Creek East Fork	2b Rock Creek East Fork	43.3995	-122.877	51	myp1075	dnaa500	D10	60280	-0.0101887	-0.00430657	mykiss	GG	Homozygous Winter	rada434	D10	CGGAAT	GGGAATCTGATGCAGG	SOMM418_CGGAAT_GGGAATCTGATGCAGG
2018	Rock Creek	2b	Rock Creek East Fork	2b Rock Creek East Fork	43.3995	-122.877	43	myp1068	dnaa500	E09	7149	-0.00977298	-0.00386926	mykiss	GG	Homozygous Winter	rada434	E09	CGGAAT	GGGTCGTAGATGCAGG	SOMM418_CGGAAT_GGGTCGTAGATGCAGG
2018	Rock Creek	2b	Rock Creek East Fork	2b Rock Creek East Fork	43.3995	-122.877	58	myp1076	dnaa500	E10	17931	-0.0102654	-0.00416437	mykiss	GG	Homozygous Winter	rada434	E10	CGGAAT	GGGTCTGTCATGCAGG	SOMM418_CGGAAT_GGGTCTGTCATGCAGG
2018	Rock Creek	2b	Rock Creek East Fork	2b Rock Creek East Fork	43.3995	-122.877	117	myp1061	dnaa500	F08	20676	0.0316321	0.102803	cutthroat	AA	Homozygous Summer	rada434	F08	CGGAAT	GGTTCACGCATGCAGG	SOMM418_CGGAAT_GGTTCACGCATGCAGG
2018	Rock Creek	2b	Rock Creek East Fork	2b Rock Creek East Fork	43.3995	-122.877	59	myp1069	dnaa500	F09	17222	-0.00984464	-0.00435584	mykiss	GG	Homozygous Winter	rada434	F09	CGGAAT	GGACACGAGATGCAGG	SOMM418_CGGAAT_GGACACGAGATGCAGG
2018	Rock Creek	2b	Rock Creek East Fork	2b Rock Creek East Fork	43.3995	-122.877	52	myp1077	dnaa500	F10	22580	-0.0101123	-0.00428206	mykiss	GG	Homozygous Winter	rada434	F10	CGGAAT	GGAAGAGATCTGCAGG	SOMM418_CGGAAT_GGAAGAGATCTGCAGG
2018	Rock Creek	2b	Rock Creek East Fork	2b Rock Creek East Fork	43.3995	-122.877	71	myp1062	dnaa500	G08	20956	-0.00982629	-0.00380632	mykiss	GG	Homozygous Winter	rada434	G08	CGGAAT	GGATAGCGACTGCAGG	SOMM418_CGGAAT_GGATAGCGACTGCAGG
2018	Rock Creek	2b	Rock Creek East Fork	2b Rock Creek East Fork	43.3995	-122.877	58	myp1070	dnaa500	G09	4097	-0.00990694	-0.00545342	mykiss	GG	Homozygous Winter	rada434	G09	CGGAAT	GGACGACAAGTGCAGG	SOMM418_CGGAAT_GGACGACAAGTGCAGG
2018	Rock Creek	2b	Rock Creek East Fork	2b Rock Creek East Fork	43.3995	-122.877	50	myp1078	dnaa500	G10	26927	-0.0102213	-0.00403654	mykiss	GA	Heterozygous	rada434	G10	CGGAAT	GGATTGGCTCTGCAGG	SOMM418_CGGAAT_GGATTGGCTCTGCAGG
2018	Rock Creek	2b	Rock Creek East Fork	2b Rock Creek East Fork	43.3995	-122.877	58	myp1063	dnaa500	H08	24046	-0.0102894	-0.00440353	mykiss	AA	Homozygous Summer	rada434	H08	CGGAAT	GGGAACAGGCTGCAGG	SOMM418_CGGAAT_GGGAACAGGCTGCAGG
2018	Rock Creek	2b	Rock Creek East Fork	2b Rock Creek East Fork	43.3995	-122.877	61	myp1071	dnaa500	H09	14659	-0.010071	-0.00415505	mykiss	GG	Homozygous Winter	rada434	H09	CGGAAT	GGGACAGTGCTGCAGG	SOMM418_CGGAAT_GGGACAGTGCTGCAGG
2019	Rock Creek	2b	Rock Creek East Fork	2b Rock Creek East Fork	43.3995	-122.877	40	myp2137	dnaa582	A06	NA	NA	NA	mykiss	GA	Heterozygous	NA	A06	NA	NA	NA
2019	Rock Creek	2b	Rock Creek East Fork	2b Rock Creek East Fork	43.3995	-122.877	48	myp2145	dnaa582	A07	NA	NA	NA	mykiss	GA	Heterozygous	NA	A07	NA	NA	NA
2019	Rock Creek	2b	Rock Creek East Fork	2b Rock Creek East Fork	43.3995	-122.877	45	myp2153	dnaa582	A08	NA	NA	NA	mykiss	GG	Homozygous Winter	NA	A08	NA	NA	NA
2019	Rock Creek	2b	Rock Creek East Fork	2b Rock Creek East Fork	43.3995	-122.877	53	myp2138	dnaa582	B06	NA	NA	NA	mykiss	GG	Homozygous Winter	NA	B06	NA	NA	NA
2019	Rock Creek	2b	Rock Creek East Fork	2b Rock Creek East Fork	43.3995	-122.877	51	myp2146	dnaa582	B07	NA	NA	NA	mykiss	GA	Heterozygous	NA	B07	NA	NA	NA
2019	Rock Creek	2b	Rock Creek East Fork	2b Rock Creek East Fork	43.3995	-122.877	54	myp2154	dnaa582	B08	NA	NA	NA	mykiss	GA	Heterozygous	NA	B08	NA	NA	NA
2019	Rock Creek	2b	Rock Creek East Fork	2b Rock Creek East Fork	43.3995	-122.877	49	myp2131	dnaa582	C05	NA	NA	NA	mykiss	GG	Homozygous Winter	NA	C05	NA	NA	NA
2019	Rock Creek	2b	Rock Creek East Fork	2b Rock Creek East Fork	43.3995	-122.877	43	myp2139	dnaa582	C06	NA	NA	NA	mykiss	GG	Homozygous Winter	NA	C06	NA	NA	NA
2019	Rock Creek	2b	Rock Creek East Fork	2b Rock Creek East Fork	43.3995	-122.877	49	myp2147	dnaa582	C07	NA	NA	NA	mykiss	GA	Heterozygous	NA	C07	NA	NA	NA
2019	Rock Creek	2b	Rock Creek East Fork	2b Rock Creek East Fork	43.3995	-122.877	54	myp2155	dnaa582	C08	NA	NA	NA	mykiss	GA	Heterozygous	NA	C08	NA	NA	NA
2019	Rock Creek	2b	Rock Creek East Fork	2b Rock Creek East Fork	43.3995	-122.877	63	myp2132	dnaa582	D05	NA	NA	NA	mykiss	GG	Homozygous Winter	NA	D05	NA	NA	NA
2019	Rock Creek	2b	Rock Creek East Fork	2b Rock Creek East Fork	43.3995	-122.877	41	myp2140	dnaa582	D06	NA	NA	NA	mykiss	GA	Heterozygous	NA	D06	NA	NA	NA
2019	Rock Creek	2b	Rock Creek East Fork	2b Rock Creek East Fork	43.3995	-122.877	52	myp2148	dnaa582	D07	NA	NA	NA	mykiss	GG	Homozygous Winter	NA	D07	NA	NA	NA
2019	Rock Creek	2b	Rock Creek East Fork	2b Rock Creek East Fork	43.3995	-122.877	48	myp2156	dnaa582	D08	NA	NA	NA	mykiss	GG	Homozygous Winter	NA	D08	NA	NA	NA
2019	Rock Creek	2b	Rock Creek East Fork	2b Rock Creek East Fork	43.3995	-122.877	44	myp2133	dnaa582	E05	NA	NA	NA	mykiss	GG	Homozygous Winter	NA	E05	NA	NA	NA
2019	Rock Creek	2b	Rock Creek East Fork	2b Rock Creek East Fork	43.3995	-122.877	39	myp2141	dnaa582	E06	NA	NA	NA	mykiss	GG	Homozygous Winter	NA	E06	NA	NA	NA
2019	Rock Creek	2b	Rock Creek East Fork	2b Rock Creek East Fork	43.3995	-122.877	53	myp2149	dnaa582	E07	NA	NA	NA	mykiss	AA	Homozygous Summer	NA	E07	NA	NA	NA
2019	Rock Creek	2b	Rock Creek East Fork	2b Rock Creek East Fork	43.3995	-122.877	45	myp2134	dnaa582	F05	NA	NA	NA	mykiss	GA	Heterozygous	NA	F05	NA	NA	NA
2019	Rock Creek	2b	Rock Creek East Fork	2b Rock Creek East Fork	43.3995	-122.877	53	myp2142	dnaa582	F06	NA	NA	NA	mykiss	GG	Homozygous Winter	NA	F06	NA	NA	NA
2019	Rock Creek	2b	Rock Creek East Fork	2b Rock Creek East Fork	43.3995	-122.877	43	myp2150	dnaa582	F07	NA	NA	NA	mykiss	GA	Heterozygous	NA	F07	NA	NA	NA
2019	Rock Creek	2b	Rock Creek East Fork	2b Rock Creek East Fork	43.3995	-122.877	47	myp2135	dnaa582	G05	NA	NA	NA	mykiss	GG	Homozygous Winter	NA	G05	NA	NA	NA
2019	Rock Creek	2b	Rock Creek East Fork	2b Rock Creek East Fork	43.3995	-122.877	62	myp2143	dnaa582	G06	NA	NA	NA	mykiss	GG	Homozygous Winter	NA	G06	NA	NA	NA
2019	Rock Creek	2b	Rock Creek East Fork	2b Rock Creek East Fork	43.3995	-122.877	49	myp2151	dnaa582	G07	NA	NA	NA	mykiss	GG	Homozygous Winter	NA	G07	NA	NA	NA
2019	Rock Creek	2b	Rock Creek East Fork	2b Rock Creek East Fork	43.3995	-122.877	42	myp2136	dnaa582	H05	NA	NA	NA	mykiss	GG	Homozygous Winter	NA	H05	NA	NA	NA
2019	Rock Creek	2b	Rock Creek East Fork	2b Rock Creek East Fork	43.3995	-122.877	47	myp2144	dnaa582	H06	NA	NA	NA	mykiss	GA	Heterozygous	NA	H06	NA	NA	NA
2019	Rock Creek	2b	Rock Creek East Fork	2b Rock Creek East Fork	43.3995	-122.877	54	myp2152	dnaa582	H07	NA	NA	NA	mykiss	GG	Homozygous Winter	NA	H07	NA	NA	NA
2017	Rock Creek	2c	Rock Creek Upper	2c Rock Creek Upper	43.4528	-122.894	69	myp0281	dnaa402	A12	48134	-0.0103993	-0.00405214	mykiss	AA	Homozygous Summer	rada346	A12	GATATT	AGTGGTCA	SOMM284_GATATT_GGAGTGGTCATGCAGG
2017	Rock Creek	2c	Rock Creek Upper	2c Rock Creek Upper	43.4528	-122.894	47	myp0282	dnaa402	B12	45581	-0.0105208	-0.00404064	mykiss	GG	Homozygous Winter	rada346	B12	GATATT	AGAGTCAA	SOMM284_GATATT_GGAGAGTCAATGCAGG
2017	Rock Creek	2c	Rock Creek Upper	2c Rock Creek Upper	43.4528	-122.894	54	myp0283	dnaa402	C12	51264	-0.0104239	-0.00395559	mykiss	AA	Homozygous Summer	rada346	C12	GATATT	CCAGTTCA	SOMM284_GATATT_GGCCAGTTCATGCAGG
2017	Rock Creek	2c	Rock Creek Upper	2c Rock Creek Upper	43.4528	-122.894	53	myp0284	dnaa402	D12	40050	-0.0106602	-0.00369973	mykiss	GA	Heterozygous	rada346	D12	GATATT	GAGCTGAA	SOMM284_GATATT_GGGAGCTGAATGCAGG
2017	Rock Creek	2c	Rock Creek Upper	2c Rock Creek Upper	43.4528	-122.894	54	myp0277	dnaa402	E11	43534	-0.0103701	-0.00412433	mykiss	GG	Homozygous Winter	rada346	E11	GATATT	GTGTTCTA	SOMM284_GATATT_GGGTGTTCTATGCAGG
2017	Rock Creek	2c	Rock Creek Upper	2c Rock Creek Upper	43.4528	-122.894	54	myp0285	dnaa402	E12	35196	-0.0104504	-0.00431367	mykiss	AA	Homozygous Summer	rada346	E12	GATATT	TAGGATGA	SOMM284_GATATT_GGTAGGATGATGCAGG
2017	Rock Creek	2c	Rock Creek Upper	2c Rock Creek Upper	43.4528	-122.894	41	myp0278	dnaa402	F11	26	NA	NA	NA	GG	Homozygous Winter	rada346	F11	GATATT	AAGGACAC	NA
2017	Rock Creek	2c	Rock Creek Upper	2c Rock Creek Upper	43.4528	-122.894	65	myp0286	dnaa402	F12	61669	-0.0104012	-0.00424511	mykiss	GA	Heterozygous	rada346	F12	GATATT	AATCCGTC	SOMM284_GATATT_GGAATCCGTCTGCAGG
2017	Rock Creek	2c	Rock Creek Upper	2c Rock Creek Upper	43.4528	-122.894	47	myp0279	dnaa402	G11	48212	-0.0105508	-0.00398544	mykiss	GG	Homozygous Winter	rada346	G11	GATATT	CAAGGAGC	SOMM284_GATATT_GGCAAGGAGCTGCAGG
2017	Rock Creek	2c	Rock Creek Upper	2c Rock Creek Upper	43.4528	-122.894	44	myp0287	dnaa402	G12	25481	-0.0104766	-0.00425072	mykiss	AA	Homozygous Summer	rada346	G12	GATATT	CACCTTAC	SOMM284_GATATT_GGCACCTTACTGCAGG
2017	Rock Creek	2c	Rock Creek Upper	2c Rock Creek Upper	43.4528	-122.894	72	myp0280	dnaa402	H11	35211	0.114401	-0.0467202	coho/Chinook	AA	Homozygous Summer	rada346	H11	GATATT	GATGAATC	SOMM284_GATATT_GGGATGAATCTGCAGG
2017	Rock Creek	2c	Rock Creek Upper	2c Rock Creek Upper	43.4528	-122.894	36	myp0288	dnaa402	H12	43439	-0.0102285	-0.00397976	mykiss	GA	Heterozygous	rada346	H12	GATATT	GCCAAGAC	SOMM284_GATATT_GGGCCAAGACTGCAGG
2017	Rock Creek	2c	Rock Creek Upper	2c Rock Creek Upper	43.4528	-122.894	66	myp0289	dnaa403	A01	71775	-0.0104853	-0.00414514	mykiss	GA	Heterozygous	rada347	A01	CTCATT	ACAAGCTA	SOMM284_CTCATT_GGACAAGCTATGCAGG
2017	Rock Creek	2c	Rock Creek Upper	2c Rock Creek Upper	43.4528	-122.894	34	myp0290	dnaa403	B01	81126	-0.0101666	-0.00426644	mykiss	GA	Heterozygous	rada347	B01	CTCATT	AACAACCA	SOMM284_CTCATT_GGAACAACCATGCAGG
2017	Rock Creek	2c	Rock Creek Upper	2c Rock Creek Upper	43.4528	-122.894	44	myp0291	dnaa403	C01	77629	-0.0103872	-0.00380161	mykiss	GG	Homozygous Winter	rada347	C01	CTCATT	AGATCGCA	SOMM284_CTCATT_GGAGATCGCATGCAGG
2017	Rock Creek	2c	Rock Creek Upper	2c Rock Creek Upper	43.4528	-122.894	71	myp0292	dnaa403	D01	95345	-0.0102932	-0.00423463	mykiss	GG	Homozygous Winter	rada347	D01	CTCATT	CCGAAGTA	SOMM284_CTCATT_GGCCGAAGTATGCAGG
2017	Rock Creek	2c	Rock Creek Upper	2c Rock Creek Upper	43.4528	-122.894	41	myp0293	dnaa403	E01	51336	-0.00997482	-0.00385498	mykiss	GA	Heterozygous	rada347	E01	CTCATT	GATAGACA	SOMM284_CTCATT_GGGATAGACATGCAGG
2017	Rock Creek	2c	Rock Creek Upper	2c Rock Creek Upper	43.4528	-122.894	39	myp0294	dnaa403	F01	45461	-0.0101385	-0.004013	mykiss	GA	Heterozygous	rada347	F01	CTCATT	TATCAGCA	SOMM284_CTCATT_GGTATCAGCATGCAGG
2018	Rock Creek	2c	Rock Creek Upper	2c Rock Creek Upper	43.4528	-122.894	52	myp1040	dnaa500	A06	21330	-0.0098989	-0.00456305	mykiss	AA	Homozygous Summer	rada434	A06	CGGAAT	GGCGCTGATCTGCAGG	SOMM418_CGGAAT_GGCGCTGATCTGCAGG
2018	Rock Creek	2c	Rock Creek Upper	2c Rock Creek Upper	43.4528	-122.894	51	myp1048	dnaa500	A07	13480	-0.0102171	-0.00424323	mykiss	GG	Homozygous Winter	rada434	A07	CGGAAT	GGCAGATCTGTGCAGG	SOMM418_CGGAAT_GGCAGATCTGTGCAGG
2018	Rock Creek	2c	Rock Creek Upper	2c Rock Creek Upper	43.4528	-122.894	52	myp1056	dnaa500	A08	49088	-0.0102284	-0.00452375	mykiss	GG	Homozygous Winter	rada434	A08	CGGAAT	GGATGCCTAATGCAGG	SOMM418_CGGAAT_GGATGCCTAATGCAGG
2018	Rock Creek	2c	Rock Creek Upper	2c Rock Creek Upper	43.4528	-122.894	67	myp1041	dnaa500	B06	25423	-0.0099462	-0.00439119	mykiss	AA	Homozygous Summer	rada434	B06	CGGAAT	GGACACAGAATGCAGG	SOMM418_CGGAAT_GGACACAGAATGCAGG
2018	Rock Creek	2c	Rock Creek Upper	2c Rock Creek Upper	43.4528	-122.894	56	myp1049	dnaa500	B07	37635	-0.0102862	-0.00427017	mykiss	GG	Homozygous Winter	rada434	B07	CGGAAT	GGACAGCAGATGCAGG	SOMM418_CGGAAT_GGACAGCAGATGCAGG
2018	Rock Creek	2c	Rock Creek Upper	2c Rock Creek Upper	43.4528	-122.894	48	myp1057	dnaa500	B08	13360	-0.00960877	-0.00401002	mykiss	GG	Homozygous Winter	rada434	B08	CGGAAT	GGACCTCCAATGCAGG	SOMM418_CGGAAT_GGACCTCCAATGCAGG
2018	Rock Creek	2c	Rock Creek Upper	2c Rock Creek Upper	43.4528	-122.894	60	myp1042	dnaa500	C06	23847	-0.0105162	-0.00411746	mykiss	GG	Homozygous Winter	rada434	C06	CGGAAT	GGCAACCACATGCAGG	SOMM418_CGGAAT_GGCAACCACATGCAGG
2018	Rock Creek	2c	Rock Creek Upper	2c Rock Creek Upper	43.4528	-122.894	53	myp1050	dnaa500	C07	16246	-0.00977105	-0.00327227	mykiss	GA	Heterozygous	rada434	C07	CGGAAT	GGCAAGACTATGCAGG	SOMM418_CGGAAT_GGCAAGACTATGCAGG
2018	Rock Creek	2c	Rock Creek Upper	2c Rock Creek Upper	43.4528	-122.894	40	myp1058	dnaa500	C08	36503	-0.0100476	-0.00436027	mykiss	GG	Homozygous Winter	rada434	C08	CGGAAT	GGCAATGGAATGCAGG	SOMM418_CGGAAT_GGCAATGGAATGCAGG
2018	Rock Creek	2c	Rock Creek Upper	2c Rock Creek Upper	43.4528	-122.894	55	myp1043	dnaa500	D06	15582	-0.00995755	-0.00397328	mykiss	GA	Heterozygous	rada434	D06	CGGAAT	GGCGCATACATGCAGG	SOMM418_CGGAAT_GGCGCATACATGCAGG
2018	Rock Creek	2c	Rock Creek Upper	2c Rock Creek Upper	43.4528	-122.894	45	myp1051	dnaa500	D07	31549	-0.00984203	-0.00339679	mykiss	AA	Homozygous Summer	rada434	D07	CGGAAT	GGCTCAATGATGCAGG	SOMM418_CGGAAT_GGCTCAATGATGCAGG
2018	Rock Creek	2c	Rock Creek Upper	2c Rock Creek Upper	43.4528	-122.894	45	myp1059	dnaa500	D08	24941	-0.00979577	-0.00385545	mykiss	GG	Homozygous Winter	rada434	D08	CGGAAT	GGCTGAGCCATGCAGG	SOMM418_CGGAAT_GGCTGAGCCATGCAGG
2018	Rock Creek	2c	Rock Creek Upper	2c Rock Creek Upper	43.4528	-122.894	67	myp1044	dnaa500	E06	41144	-0.0102963	-0.00426531	mykiss	GA	Heterozygous	rada434	E06	CGGAAT	GGGGAGAACATGCAGG	SOMM418_CGGAAT_GGGGAGAACATGCAGG
2018	Rock Creek	2c	Rock Creek Upper	2c Rock Creek Upper	43.4528	-122.894	42	myp1052	dnaa500	E07	44403	-0.0101956	-0.004245	mykiss	GG	Homozygous Winter	rada434	E07	CGGAAT	GGGGTGCGAATGCAGG	SOMM418_CGGAAT_GGGGTGCGAATGCAGG
2018	Rock Creek	2c	Rock Creek Upper	2c Rock Creek Upper	43.4528	-122.894	59	myp1060	dnaa500	E08	11064	-0.00992085	-0.0034397	mykiss	GG	Homozygous Winter	rada434	E08	CGGAAT	GGGTACGCAATGCAGG	SOMM418_CGGAAT_GGGTACGCAATGCAGG
2018	Rock Creek	2c	Rock Creek Upper	2c Rock Creek Upper	43.4528	-122.894	87	myp1037	dnaa500	F05	25916	-0.00993268	-0.00434329	mykiss	AA	Homozygous Summer	rada434	F05	CGGAAT	GGTGGAACAATGCAGG	SOMM418_CGGAAT_GGTGGAACAATGCAGG
2018	Rock Creek	2c	Rock Creek Upper	2c Rock Creek Upper	43.4528	-122.894	64	myp1045	dnaa500	F06	23807	-0.010236	-0.00428249	mykiss	GA	Heterozygous	rada434	F06	CGGAAT	GGTGGCTTCATGCAGG	SOMM418_CGGAAT_GGTGGCTTCATGCAGG
2018	Rock Creek	2c	Rock Creek Upper	2c Rock Creek Upper	43.4528	-122.894	59	myp1053	dnaa500	F07	14791	-0.0100122	-0.0038351	mykiss	GA	Heterozygous	rada434	F07	CGGAAT	GGTGGTGGTATGCAGG	SOMM418_CGGAAT_GGTGGTGGTATGCAGG
2018	Rock Creek	2c	Rock Creek Upper	2c Rock Creek Upper	43.4528	-122.894	48	myp1038	dnaa500	G05	26544	-0.010089	-0.00413959	mykiss	GG	Homozygous Winter	rada434	G05	CGGAAT	GGAGCACCTCTGCAGG	SOMM418_CGGAAT_GGAGCACCTCTGCAGG
2018	Rock Creek	2c	Rock Creek Upper	2c Rock Creek Upper	43.4528	-122.894	59	myp1046	dnaa500	G06	17411	-0.00984115	-0.00354789	mykiss	GG	Homozygous Winter	rada434	G06	CGGAAT	GGAGCCATGCTGCAGG	SOMM418_CGGAAT_GGAGCCATGCTGCAGG
2018	Rock Creek	2c	Rock Creek Upper	2c Rock Creek Upper	43.4528	-122.894	49	myp1054	dnaa500	G07	8599	-0.0097692	-0.00513486	mykiss	GG	Homozygous Winter	rada434	G07	CGGAAT	GGAGGCTAACTGCAGG	SOMM418_CGGAAT_GGAGGCTAACTGCAGG
2018	Rock Creek	2c	Rock Creek Upper	2c Rock Creek Upper	43.4528	-122.894	73	myp1039	dnaa500	H05	5603	-0.00956997	-0.00430812	mykiss	GA	Heterozygous	rada434	H05	CGGAAT	GGCGACACACTGCAGG	SOMM418_CGGAAT_GGCGACACACTGCAGG
2018	Rock Creek	2c	Rock Creek Upper	2c Rock Creek Upper	43.4528	-122.894	38	myp1047	dnaa500	H06	30626	-0.00999522	-0.00410571	mykiss	AA	Homozygous Summer	rada434	H06	CGGAAT	GGCGGATTGCTGCAGG	SOMM418_CGGAAT_GGCGGATTGCTGCAGG
2018	Rock Creek	2c	Rock Creek Upper	2c Rock Creek Upper	43.4528	-122.894	59	myp1055	dnaa500	H07	31577	-0.010269	-0.00444506	mykiss	AA	Homozygous Summer	rada434	H07	CGGAAT	GGCTAAGGTCTGCAGG	SOMM418_CGGAAT_GGCTAAGGTCTGCAGG
2019	Rock Creek	2c	Rock Creek Upper	2c Rock Creek Upper	43.4528	-122.894	59	myp2105	dnaa582	A02	NA	NA	NA	mykiss	GG	Homozygous Winter	NA	A02	NA	NA	NA
2019	Rock Creek	2c	Rock Creek Upper	2c Rock Creek Upper	43.4528	-122.894	43	myp2113	dnaa582	A03	NA	NA	NA	mykiss	GG	Homozygous Winter	NA	A03	NA	NA	NA
2019	Rock Creek	2c	Rock Creek Upper	2c Rock Creek Upper	43.4528	-122.894	46	myp2121	dnaa582	A04	NA	NA	NA	mykiss	GG	Homozygous Winter	NA	A04	NA	NA	NA
2019	Rock Creek	2c	Rock Creek Upper	2c Rock Creek Upper	43.4528	-122.894	46	myp2129	dnaa582	A05	NA	NA	NA	mykiss	GG	Homozygous Winter	NA	A05	NA	NA	NA
2019	Rock Creek	2c	Rock Creek Upper	2c Rock Creek Upper	43.4528	-122.894	44	myp2106	dnaa582	B02	NA	NA	NA	mykiss	GG	Homozygous Winter	NA	B02	NA	NA	NA
2019	Rock Creek	2c	Rock Creek Upper	2c Rock Creek Upper	43.4528	-122.894	41	myp2114	dnaa582	B03	NA	NA	NA	mykiss	GA	Heterozygous	NA	B03	NA	NA	NA
2019	Rock Creek	2c	Rock Creek Upper	2c Rock Creek Upper	43.4528	-122.894	44	myp2122	dnaa582	B04	NA	NA	NA	mykiss	GG	Homozygous Winter	NA	B04	NA	NA	NA
2019	Rock Creek	2c	Rock Creek Upper	2c Rock Creek Upper	43.4528	-122.894	42	myp2130	dnaa582	B05	NA	NA	NA	mykiss	GG	Homozygous Winter	NA	B05	NA	NA	NA
2019	Rock Creek	2c	Rock Creek Upper	2c Rock Creek Upper	43.4528	-122.894	59	myp2107	dnaa582	C02	NA	NA	NA	mykiss	GG	Homozygous Winter	NA	C02	NA	NA	NA
2019	Rock Creek	2c	Rock Creek Upper	2c Rock Creek Upper	43.4528	-122.894	54	myp2115	dnaa582	C03	NA	NA	NA	mykiss	GG	Homozygous Winter	NA	C03	NA	NA	NA
2019	Rock Creek	2c	Rock Creek Upper	2c Rock Creek Upper	43.4528	-122.894	45	myp2123	dnaa582	C04	NA	NA	NA	mykiss	GA	Heterozygous	NA	C04	NA	NA	NA
2019	Rock Creek	2c	Rock Creek Upper	2c Rock Creek Upper	43.4528	-122.894	50	myp2108	dnaa582	D02	NA	NA	NA	mykiss	GG	Homozygous Winter	NA	D02	NA	NA	NA
2019	Rock Creek	2c	Rock Creek Upper	2c Rock Creek Upper	43.4528	-122.894	43	myp2116	dnaa582	D03	NA	NA	NA	mykiss	GG	Homozygous Winter	NA	D03	NA	NA	NA
2019	Rock Creek	2c	Rock Creek Upper	2c Rock Creek Upper	43.4528	-122.894	38	myp2124	dnaa582	D04	NA	NA	NA	mykiss	GG	Homozygous Winter	NA	D04	NA	NA	NA
2019	Rock Creek	2c	Rock Creek Upper	2c Rock Creek Upper	43.4528	-122.894	58	myp2101	dnaa582	E01	NA	NA	NA	mykiss	GG	Homozygous Winter	NA	E01	NA	NA	NA
2019	Rock Creek	2c	Rock Creek Upper	2c Rock Creek Upper	43.4528	-122.894	49	myp2109	dnaa582	E02	NA	NA	NA	mykiss	AA	Homozygous Summer	NA	E02	NA	NA	NA
2019	Rock Creek	2c	Rock Creek Upper	2c Rock Creek Upper	43.4528	-122.894	52	myp2117	dnaa582	E03	NA	NA	NA	mykiss	GA	Heterozygous	NA	E03	NA	NA	NA
2019	Rock Creek	2c	Rock Creek Upper	2c Rock Creek Upper	43.4528	-122.894	42	myp2125	dnaa582	E04	NA	NA	NA	mykiss	GA	Heterozygous	NA	E04	NA	NA	NA
2019	Rock Creek	2c	Rock Creek Upper	2c Rock Creek Upper	43.4528	-122.894	55	myp2102	dnaa582	F01	NA	NA	NA	mykiss	GG	Homozygous Winter	NA	F01	NA	NA	NA
2019	Rock Creek	2c	Rock Creek Upper	2c Rock Creek Upper	43.4528	-122.894	45	myp2110	dnaa582	F02	NA	NA	NA	mykiss	GA	Heterozygous	NA	F02	NA	NA	NA
2019	Rock Creek	2c	Rock Creek Upper	2c Rock Creek Upper	43.4528	-122.894	49	myp2118	dnaa582	F03	NA	NA	NA	mykiss	GA	Heterozygous	NA	F03	NA	NA	NA
2019	Rock Creek	2c	Rock Creek Upper	2c Rock Creek Upper	43.4528	-122.894	49	myp2126	dnaa582	F04	NA	NA	NA	mykiss	GA	Heterozygous	NA	F04	NA	NA	NA
2019	Rock Creek	2c	Rock Creek Upper	2c Rock Creek Upper	43.4528	-122.894	47	myp2103	dnaa582	G01	NA	NA	NA	mykiss	AA	Homozygous Summer	NA	G01	NA	NA	NA
2019	Rock Creek	2c	Rock Creek Upper	2c Rock Creek Upper	43.4528	-122.894	54	myp2111	dnaa582	G02	NA	NA	NA	mykiss	GA	Heterozygous	NA	G02	NA	NA	NA
2019	Rock Creek	2c	Rock Creek Upper	2c Rock Creek Upper	43.4528	-122.894	50	myp2119	dnaa582	G03	NA	NA	NA	mykiss	GA	Heterozygous	NA	G03	NA	NA	NA
2019	Rock Creek	2c	Rock Creek Upper	2c Rock Creek Upper	43.4528	-122.894	45	myp2127	dnaa582	G04	NA	NA	NA	mykiss	GG	Homozygous Winter	NA	G04	NA	NA	NA
2019	Rock Creek	2c	Rock Creek Upper	2c Rock Creek Upper	43.4528	-122.894	57	myp2104	dnaa582	H01	NA	NA	NA	mykiss	GG	Homozygous Winter	NA	H01	NA	NA	NA
2019	Rock Creek	2c	Rock Creek Upper	2c Rock Creek Upper	43.4528	-122.894	51	myp2112	dnaa582	H02	NA	NA	NA	mykiss	AA	Homozygous Summer	NA	H02	NA	NA	NA
2019	Rock Creek	2c	Rock Creek Upper	2c Rock Creek Upper	43.4528	-122.894	45	myp2120	dnaa582	H03	NA	NA	NA	mykiss	GG	Homozygous Winter	NA	H03	NA	NA	NA
2019	Rock Creek	2c	Rock Creek Upper	2c Rock Creek Upper	43.4528	-122.894	52	myp2128	dnaa582	H04	NA	NA	NA	mykiss	GA	Heterozygous	NA	H04	NA	NA	NA
2017	Mainstem and Tribs (Rock Cr. To Steamboat)	3a	Honey Creek	3a Honey Creek	43.3089	-122.951	47	myp0145	dnaa401	A07	74544	0.0348962	0.111201	cutthroat	AA	Homozygous Summer	rada345	A07	TAGCTT	CAGATCTG	SOMM284_TAGCTT_GGCAGATCTGTGCAGG
2017	Mainstem and Tribs (Rock Cr. To Steamboat)	3a	Honey Creek	3a Honey Creek	43.3089	-122.951	64	myp0153	dnaa401	A08	83558	-0.0101965	-0.00404544	mykiss	GG	Homozygous Winter	rada345	A08	TAGCTT	ATGCCTAA	SOMM284_TAGCTT_GGATGCCTAATGCAGG
2017	Mainstem and Tribs (Rock Cr. To Steamboat)	3a	Honey Creek	3a Honey Creek	43.3089	-122.951	54	myp0161	dnaa401	A09	89101	-0.0102795	-0.00453856	mykiss	GA	Heterozygous	rada345	A09	TAGCTT	AACGAACG	SOMM284_TAGCTT_GGAACGAACGTGCAGG
2017	Mainstem and Tribs (Rock Cr. To Steamboat)	3a	Honey Creek	3a Honey Creek	43.3089	-122.951	66	myp0146	dnaa401	B07	89751	-0.0102965	-0.00412631	mykiss	AA	Homozygous Summer	rada345	B07	TAGCTT	ACAGCAGA	SOMM284_TAGCTT_GGACAGCAGATGCAGG
2017	Mainstem and Tribs (Rock Cr. To Steamboat)	3a	Honey Creek	3a Honey Creek	43.3089	-122.951	60	myp0154	dnaa401	B08	132010	-0.0102762	-0.00431551	mykiss	GA	Heterozygous	rada345	B08	TAGCTT	ACCTCCAA	SOMM284_TAGCTT_GGACCTCCAATGCAGG
2017	Mainstem and Tribs (Rock Cr. To Steamboat)	3a	Honey Creek	3a Honey Creek	43.3089	-122.951	58	myp0162	dnaa401	B09	99243	-0.0103999	-0.00454344	mykiss	GG	Homozygous Winter	rada345	B09	TAGCTT	ACGCTCGA	SOMM284_TAGCTT_GGACGCTCGATGCAGG
2017	Mainstem and Tribs (Rock Cr. To Steamboat)	3a	Honey Creek	3a Honey Creek	43.3089	-122.951	49	myp0147	dnaa401	C07	110	NA	NA	NA	GG	Homozygous Winter	rada345	C07	TAGCTT	CAAGACTA	NA
2017	Mainstem and Tribs (Rock Cr. To Steamboat)	3a	Honey Creek	3a Honey Creek	43.3089	-122.951	48	myp0155	dnaa401	C08	102	NA	NA	NA	GG	Homozygous Winter	rada345	C08	TAGCTT	CAATGGAA	NA
2017	Mainstem and Tribs (Rock Cr. To Steamboat)	3a	Honey Creek	3a Honey Creek	43.3089	-122.951	52	myp0148	dnaa401	D07	84	NA	NA	NA	GG	Homozygous Winter	rada345	D07	TAGCTT	CTCAATGA	NA
2017	Mainstem and Tribs (Rock Cr. To Steamboat)	3a	Honey Creek	3a Honey Creek	43.3089	-122.951	61	myp0156	dnaa401	D08	94	NA	NA	NA	GG	Homozygous Winter	rada345	D08	TAGCTT	CTGAGCCA	NA
2017	Mainstem and Tribs (Rock Cr. To Steamboat)	3a	Honey Creek	3a Honey Creek	43.3089	-122.951	53	myp0149	dnaa401	E07	64244	-0.0105399	-0.00409147	mykiss	GA	Heterozygous	rada345	E07	TAGCTT	GGTGCGAA	SOMM284_TAGCTT_GGGGTGCGAATGCAGG
2017	Mainstem and Tribs (Rock Cr. To Steamboat)	3a	Honey Creek	3a Honey Creek	43.3089	-122.951	52	myp0157	dnaa401	E08	61836	-0.0103718	-0.004283	mykiss	GG	Homozygous Winter	rada345	E08	TAGCTT	GTACGCAA	SOMM284_TAGCTT_GGGTACGCAATGCAGG
2017	Mainstem and Tribs (Rock Cr. To Steamboat)	3a	Honey Creek	3a Honey Creek	43.3089	-122.951	95	myp0142	dnaa401	F06	64306	0.0347748	0.111412	cutthroat	AA	Homozygous Summer	rada345	F06	TAGCTT	TGGCTTCA	SOMM284_TAGCTT_GGTGGCTTCATGCAGG
2017	Mainstem and Tribs (Rock Cr. To Steamboat)	3a	Honey Creek	3a Honey Creek	43.3089	-122.951	127	myp0150	dnaa401	F07	38488	-0.0106123	-0.00435024	mykiss	GG	Homozygous Winter	rada345	F07	TAGCTT	TGGTGGTA	SOMM284_TAGCTT_GGTGGTGGTATGCAGG
2017	Mainstem and Tribs (Rock Cr. To Steamboat)	3a	Honey Creek	3a Honey Creek	43.3089	-122.951	65	myp0158	dnaa401	F08	65340	-0.0101587	-0.00414481	mykiss	GG	Homozygous Winter	rada345	F08	TAGCTT	TTCACGCA	SOMM284_TAGCTT_GGTTCACGCATGCAGG
2017	Mainstem and Tribs (Rock Cr. To Steamboat)	3a	Honey Creek	3a Honey Creek	43.3089	-122.951	109	myp0143	dnaa401	G06	60597	0.0346412	0.111175	cutthroat	AA	Homozygous Summer	rada345	G06	TAGCTT	AGCCATGC	SOMM284_TAGCTT_GGAGCCATGCTGCAGG
2017	Mainstem and Tribs (Rock Cr. To Steamboat)	3a	Honey Creek	3a Honey Creek	43.3089	-122.951	56	myp0151	dnaa401	G07	57096	-0.0101932	-0.0043523	mykiss	GA	Heterozygous	rada345	G07	TAGCTT	AGGCTAAC	SOMM284_TAGCTT_GGAGGCTAACTGCAGG
2017	Mainstem and Tribs (Rock Cr. To Steamboat)	3a	Honey Creek	3a Honey Creek	43.3089	-122.951	37	myp0159	dnaa401	G08	52349	-0.0102295	-0.00382372	mykiss	GG	Homozygous Winter	rada345	G08	TAGCTT	ATAGCGAC	SOMM284_TAGCTT_GGATAGCGACTGCAGG
2017	Mainstem and Tribs (Rock Cr. To Steamboat)	3a	Honey Creek	3a Honey Creek	43.3089	-122.951	64	myp0144	dnaa401	H06	94411	0.111931	-0.0405766	coho/Chinook	AA	Homozygous Summer	rada345	H06	TAGCTT	CGGATTGC	SOMM284_TAGCTT_GGCGGATTGCTGCAGG
2017	Mainstem and Tribs (Rock Cr. To Steamboat)	3a	Honey Creek	3a Honey Creek	43.3089	-122.951	55	myp0152	dnaa401	H07	88300	-0.0104375	-0.00441147	mykiss	GG	Homozygous Winter	rada345	H07	TAGCTT	CTAAGGTC	SOMM284_TAGCTT_GGCTAAGGTCTGCAGG
2017	Mainstem and Tribs (Rock Cr. To Steamboat)	3a	Honey Creek	3a Honey Creek	43.3089	-122.951	56	myp0160	dnaa401	H08	124208	-0.0101779	-0.00439873	mykiss	GG	Homozygous Winter	rada345	H08	TAGCTT	GAACAGGC	SOMM284_TAGCTT_GGGAACAGGCTGCAGG
2018	Mainstem and Tribs (Rock Cr. To Steamboat)	3a	Honey Creek	3a Honey Creek	43.3089	-122.951	70	myp1080	dnaa500	A11	41420	-0.0102043	-0.00454016	mykiss	GA	Heterozygous	rada434	A11	CGGAAT	GGCATCAAGTTGCAGG	SOMM418_CGGAAT_GGCATCAAGTTGCAGG
2018	Mainstem and Tribs (Rock Cr. To Steamboat)	3a	Honey Creek	3a Honey Creek	43.3089	-122.951	69	myp1088	dnaa500	A12	40952	-0.0100233	-0.00391482	mykiss	AA	Homozygous Summer	rada434	A12	CGGAAT	GGAGTGGTCATGCAGG	SOMM418_CGGAAT_GGAGTGGTCATGCAGG
2018	Mainstem and Tribs (Rock Cr. To Steamboat)	3a	Honey Creek	3a Honey Creek	43.3089	-122.951	73	myp1081	dnaa500	B11	12327	-0.0103148	-0.00388769	mykiss	GA	Heterozygous	rada434	B11	CGGAAT	GGACTATGCATGCAGG	SOMM418_CGGAAT_GGACTATGCATGCAGG
2018	Mainstem and Tribs (Rock Cr. To Steamboat)	3a	Honey Creek	3a Honey Creek	43.3089	-122.951	67	myp1089	dnaa500	B12	59224	-0.01023	-0.00452503	mykiss	GA	Heterozygous	rada434	B12	CGGAAT	GGAGAGTCAATGCAGG	SOMM418_CGGAAT_GGAGAGTCAATGCAGG
2018	Mainstem and Tribs (Rock Cr. To Steamboat)	3a	Honey Creek	3a Honey Creek	43.3089	-122.951	61	myp1082	dnaa500	C11	24318	-0.0103767	-0.00443353	mykiss	GA	Heterozygous	rada434	C11	CGGAAT	GGCATACCAATGCAGG	SOMM418_CGGAAT_GGCATACCAATGCAGG
2018	Mainstem and Tribs (Rock Cr. To Steamboat)	3a	Honey Creek	3a Honey Creek	43.3089	-122.951	68	myp1090	dnaa500	C12	22027	-0.00998476	-0.00391566	mykiss	GA	Heterozygous	rada434	C12	CGGAAT	GGCCAGTTCATGCAGG	SOMM418_CGGAAT_GGCCAGTTCATGCAGG
2018	Mainstem and Tribs (Rock Cr. To Steamboat)	3a	Honey Creek	3a Honey Creek	43.3089	-122.951	69	myp1083	dnaa500	D11	6008	-0.0103808	-0.00477871	mykiss	GA	Heterozygous	rada434	D11	CGGAAT	GGGACTAGTATGCAGG	SOMM418_CGGAAT_GGGACTAGTATGCAGG
2018	Mainstem and Tribs (Rock Cr. To Steamboat)	3a	Honey Creek	3a Honey Creek	43.3089	-122.951	65	myp1091	dnaa500	D12	39620	0.0334335	0.107884	cutthroat	AA	Homozygous Summer	rada434	D12	CGGAAT	GGGAGCTGAATGCAGG	SOMM418_CGGAAT_GGGAGCTGAATGCAGG
2018	Mainstem and Tribs (Rock Cr. To Steamboat)	3a	Honey Creek	3a Honey Creek	43.3089	-122.951	75	myp1084	dnaa500	E11	23080	-0.0101838	-0.00446932	mykiss	GA	Heterozygous	rada434	E11	CGGAAT	GGGTGTTCTATGCAGG	SOMM418_CGGAAT_GGGTGTTCTATGCAGG
2018	Mainstem and Tribs (Rock Cr. To Steamboat)	3a	Honey Creek	3a Honey Creek	43.3089	-122.951	61	myp1092	dnaa500	E12	17459	-0.0102629	-0.00355031	mykiss	GG	Homozygous Winter	rada434	E12	CGGAAT	GGTAGGATGATGCAGG	SOMM418_CGGAAT_GGTAGGATGATGCAGG
2018	Mainstem and Tribs (Rock Cr. To Steamboat)	3a	Honey Creek	3a Honey Creek	43.3089	-122.951	77	myp1085	dnaa500	F11	2146	-0.0112511	-0.00470565	mykiss	GA	Heterozygous	rada434	F11	CGGAAT	GGAAGGACACTGCAGG	SOMM418_CGGAAT_GGAAGGACACTGCAGG
2018	Mainstem and Tribs (Rock Cr. To Steamboat)	3a	Honey Creek	3a Honey Creek	43.3089	-122.951	84	myp1093	dnaa500	F12	29629	-0.010182	-0.00419098	mykiss	GA	Heterozygous	rada434	F12	CGGAAT	GGAATCCGTCTGCAGG	SOMM418_CGGAAT_GGAATCCGTCTGCAGG
2018	Mainstem and Tribs (Rock Cr. To Steamboat)	3a	Honey Creek	3a Honey Creek	43.3089	-122.951	71	myp1086	dnaa500	G11	23165	0.0111502	0.0528063	cutthroat	AA	Homozygous Summer	rada434	G11	CGGAAT	GGCAAGGAGCTGCAGG	SOMM418_CGGAAT_GGCAAGGAGCTGCAGG
2018	Mainstem and Tribs (Rock Cr. To Steamboat)	3a	Honey Creek	3a Honey Creek	43.3089	-122.951	60	myp1094	dnaa500	G12	5184	-0.00935258	-0.00425466	mykiss	GA	Heterozygous	rada434	G12	CGGAAT	GGCACCTTACTGCAGG	SOMM418_CGGAAT_GGCACCTTACTGCAGG
2018	Mainstem and Tribs (Rock Cr. To Steamboat)	3a	Honey Creek	3a Honey Creek	43.3089	-122.951	113	myp1079	dnaa500	H10	21748	-0.0103143	-0.00435188	mykiss	GA	Heterozygous	rada434	H10	CGGAAT	GGGAGTTAGCTGCAGG	SOMM418_CGGAAT_GGGAGTTAGCTGCAGG
2018	Mainstem and Tribs (Rock Cr. To Steamboat)	3a	Honey Creek	3a Honey Creek	43.3089	-122.951	52	myp1087	dnaa500	H11	25833	-0.0100798	-0.0040641	mykiss	GG	Homozygous Winter	rada434	H11	CGGAAT	GGGATGAATCTGCAGG	SOMM418_CGGAAT_GGGATGAATCTGCAGG
2018	Mainstem and Tribs (Rock Cr. To Steamboat)	3a	Honey Creek	3a Honey Creek	43.3089	-122.951	58	myp1095	dnaa500	H12	6583	-0.00998857	-0.00428356	mykiss	GA	Heterozygous	rada434	H12	CGGAAT	GGGCCAAGACTGCAGG	SOMM418_CGGAAT_GGGCCAAGACTGCAGG
2018	Mainstem and Tribs (Rock Cr. To Steamboat)	3a	Honey Creek	3a Honey Creek	43.3089	-122.951	50	myp1096	dnaa501	A01	32188	-0.0100581	-0.0044711	mykiss	AA	Homozygous Summer	rada435	A01	TTTTTG	GGACAAGCTATGCAGG	SOMM418_TTTTTG_GGACAAGCTATGCAGG
2019	Mainstem and Tribs (Rock Cr. To Steamboat)	3a	Honey Creek	3a Honey Creek	43.3089	-122.951	48	myp2298	dnaa584	A02	NA	NA	NA	mykiss	GA	Heterozygous	NA	A02	NA	NA	NA
2019	Mainstem and Tribs (Rock Cr. To Steamboat)	3a	Honey Creek	3a Honey Creek	43.3089	-122.951	41	myp2306	dnaa584	A03	NA	NA	NA	mykiss	GG	Homozygous Winter	NA	A03	NA	NA	NA
2019	Mainstem and Tribs (Rock Cr. To Steamboat)	3a	Honey Creek	3a Honey Creek	43.3089	-122.951	91	myp2291	dnaa584	B01	NA	NA	NA	mykiss	GG	Homozygous Winter	NA	B01	NA	NA	NA
2019	Mainstem and Tribs (Rock Cr. To Steamboat)	3a	Honey Creek	3a Honey Creek	43.3089	-122.951	50	myp2299	dnaa584	B02	NA	NA	NA	mykiss	GA	Heterozygous	NA	B02	NA	NA	NA
2019	Mainstem and Tribs (Rock Cr. To Steamboat)	3a	Honey Creek	3a Honey Creek	43.3089	-122.951	45	myp2307	dnaa584	B03	NA	NA	NA	mykiss	GG	Homozygous Winter	NA	B03	NA	NA	NA
2019	Mainstem and Tribs (Rock Cr. To Steamboat)	3a	Honey Creek	3a Honey Creek	43.3089	-122.951	66	myp2292	dnaa584	C01	NA	NA	NA	mykiss	GA	Heterozygous	NA	C01	NA	NA	NA
2019	Mainstem and Tribs (Rock Cr. To Steamboat)	3a	Honey Creek	3a Honey Creek	43.3089	-122.951	1202	myp2300	dnaa584	C02	NA	NA	NA	mykiss	GA	Heterozygous	NA	C02	NA	NA	NA
2019	Mainstem and Tribs (Rock Cr. To Steamboat)	3a	Honey Creek	3a Honey Creek	43.3089	-122.951	38	myp2308	dnaa584	C03	NA	NA	NA	mykiss	GG	Homozygous Winter	NA	C03	NA	NA	NA
2019	Mainstem and Tribs (Rock Cr. To Steamboat)	3a	Honey Creek	3a Honey Creek	43.3089	-122.951	72	myp2293	dnaa584	D01	NA	NA	NA	mykiss	GA	Heterozygous	NA	D01	NA	NA	NA
2019	Mainstem and Tribs (Rock Cr. To Steamboat)	3a	Honey Creek	3a Honey Creek	43.3089	-122.951	34	myp2301	dnaa584	D02	NA	NA	NA	mykiss	GG	Homozygous Winter	NA	D02	NA	NA	NA
2019	Mainstem and Tribs (Rock Cr. To Steamboat)	3a	Honey Creek	3a Honey Creek	43.3089	-122.951	65	myp2309	dnaa584	D03	NA	NA	NA	mykiss	GA	Heterozygous	NA	D03	NA	NA	NA
2019	Mainstem and Tribs (Rock Cr. To Steamboat)	3a	Honey Creek	3a Honey Creek	43.3089	-122.951	53	myp2294	dnaa584	E01	NA	NA	NA	mykiss	GA	Heterozygous	NA	E01	NA	NA	NA
2019	Mainstem and Tribs (Rock Cr. To Steamboat)	3a	Honey Creek	3a Honey Creek	43.3089	-122.951	60	myp2302	dnaa584	E02	NA	NA	NA	mykiss	GA	Heterozygous	NA	E02	NA	NA	NA
2019	Mainstem and Tribs (Rock Cr. To Steamboat)	3a	Honey Creek	3a Honey Creek	43.3089	-122.951	55	myp2310	dnaa584	E03	NA	NA	NA	mykiss	GA	Heterozygous	NA	E03	NA	NA	NA
2019	Mainstem and Tribs (Rock Cr. To Steamboat)	3a	Honey Creek	3a Honey Creek	43.3089	-122.951	52	myp2295	dnaa584	F01	NA	NA	NA	mykiss	GA	Heterozygous	NA	F01	NA	NA	NA
2019	Mainstem and Tribs (Rock Cr. To Steamboat)	3a	Honey Creek	3a Honey Creek	43.3089	-122.951	52	myp2303	dnaa584	F02	NA	NA	NA	mykiss	AA	Homozygous Summer	NA	F02	NA	NA	NA
2019	Mainstem and Tribs (Rock Cr. To Steamboat)	3a	Honey Creek	3a Honey Creek	43.3089	-122.951	45	myp2296	dnaa584	G01	NA	NA	NA	mykiss	GG	Homozygous Winter	NA	G01	NA	NA	NA
2019	Mainstem and Tribs (Rock Cr. To Steamboat)	3a	Honey Creek	3a Honey Creek	43.3089	-122.951	54	myp2304	dnaa584	G02	NA	NA	NA	mykiss	GA	Heterozygous	NA	G02	NA	NA	NA
2019	Mainstem and Tribs (Rock Cr. To Steamboat)	3a	Honey Creek	3a Honey Creek	43.3089	-122.951	46	myp2297	dnaa584	H01	NA	NA	NA	mykiss	GG	Homozygous Winter	NA	H01	NA	NA	NA
2019	Mainstem and Tribs (Rock Cr. To Steamboat)	3a	Honey Creek	3a Honey Creek	43.3089	-122.951	39	myp2305	dnaa584	H02	NA	NA	NA	mykiss	GG	Homozygous Winter	NA	H02	NA	NA	NA
2018	Mainstem and Tribs (Rock Cr. To Steamboat)	3b	Main Stem at Susan Creek	3b Main Stem at Susan Creek	43.2951	122.928	67	myp1496	dnaa505	A03	13464	-0.0101378	-0.0043173	mykiss	GG	Homozygous Winter	rada439	A03	AGTATG	GGACATTGGCTGCAGG	SOMM418_AGTATG_GGACATTGGCTGCAGG
2018	Mainstem and Tribs (Rock Cr. To Steamboat)	3b	Main Stem at Susan Creek	3b Main Stem at Susan Creek	43.2951	122.928	75	myp1504	dnaa505	A04	76687	-0.0103836	-0.00422205	mykiss	AA	Homozygous Summer	rada439	A04	AGTATG	GGACCACTGTTGCAGG	SOMM418_AGTATG_GGACCACTGTTGCAGG
2018	Mainstem and Tribs (Rock Cr. To Steamboat)	3b	Main Stem at Susan Creek	3b Main Stem at Susan Creek	43.2951	122.928	48	myp1512	dnaa505	A05	8909	-0.00915914	-0.00439968	mykiss	GG	Homozygous Winter	rada439	A05	AGTATG	GGAACGTGATTGCAGG	SOMM418_AGTATG_GGAACGTGATTGCAGG
2018	Mainstem and Tribs (Rock Cr. To Steamboat)	3b	Main Stem at Susan Creek	3b Main Stem at Susan Creek	43.2951	122.928	64	myp1520	dnaa505	A06	11084	-0.00981954	-0.00424822	mykiss	GG	Homozygous Winter	rada439	A06	AGTATG	GGCGCTGATCTGCAGG	SOMM418_AGTATG_GGCGCTGATCTGCAGG
2018	Mainstem and Tribs (Rock Cr. To Steamboat)	3b	Main Stem at Susan Creek	3b Main Stem at Susan Creek	43.2951	122.928	54	myp1497	dnaa505	B03	7452	-0.00999401	-0.00426363	mykiss	GG	Homozygous Winter	rada439	B03	AGTATG	GGAACGCTTATGCAGG	SOMM418_AGTATG_GGAACGCTTATGCAGG
2018	Mainstem and Tribs (Rock Cr. To Steamboat)	3b	Main Stem at Susan Creek	3b Main Stem at Susan Creek	43.2951	122.928	66	myp1505	dnaa505	B04	5945	-0.0102271	-0.00377739	mykiss	GG	Homozygous Winter	rada439	B04	AGTATG	GGAAGACGGATGCAGG	SOMM418_AGTATG_GGAAGACGGATGCAGG
2018	Mainstem and Tribs (Rock Cr. To Steamboat)	3b	Main Stem at Susan Creek	3b Main Stem at Susan Creek	43.2951	122.928	69	myp1513	dnaa505	B05	6960	-0.0100453	-0.00484528	mykiss	GG	Homozygous Winter	rada439	B05	AGTATG	GGAAGGTACATGCAGG	SOMM418_AGTATG_GGAAGGTACATGCAGG
2018	Mainstem and Tribs (Rock Cr. To Steamboat)	3b	Main Stem at Susan Creek	3b Main Stem at Susan Creek	43.2951	122.928	57	myp1521	dnaa505	B06	7285	-0.0102094	-0.00358518	mykiss	GG	Homozygous Winter	rada439	B06	AGTATG	GGACACAGAATGCAGG	SOMM418_AGTATG_GGACACAGAATGCAGG
2018	Mainstem and Tribs (Rock Cr. To Steamboat)	3b	Main Stem at Susan Creek	3b Main Stem at Susan Creek	43.2951	122.928	80	myp1498	dnaa505	C03	14943	-0.0102163	-0.00403156	mykiss	GA	Heterozygous	rada439	C03	AGTATG	GGAGTCACTATGCAGG	SOMM418_AGTATG_GGAGTCACTATGCAGG
2018	Mainstem and Tribs (Rock Cr. To Steamboat)	3b	Main Stem at Susan Creek	3b Main Stem at Susan Creek	43.2951	122.928	67	myp1506	dnaa505	C04	6344	-0.0102508	-0.00499432	mykiss	GG	Homozygous Winter	rada439	C04	AGTATG	GGATCCTGTATGCAGG	SOMM418_AGTATG_GGATCCTGTATGCAGG
2018	Mainstem and Tribs (Rock Cr. To Steamboat)	3b	Main Stem at Susan Creek	3b Main Stem at Susan Creek	43.2951	122.928	58	myp1514	dnaa505	C05	27372	-0.00997085	-0.00315942	mykiss	GG	Homozygous Winter	rada439	C05	AGTATG	GGATTGAGGATGCAGG	SOMM418_AGTATG_GGATTGAGGATGCAGG
2018	Mainstem and Tribs (Rock Cr. To Steamboat)	3b	Main Stem at Susan Creek	3b Main Stem at Susan Creek	43.2951	122.928	68	myp1499	dnaa505	D03	4934	-0.00957244	-0.00380031	mykiss	GG	Homozygous Winter	rada439	D03	AGTATG	GGCCTCCTGATGCAGG	SOMM418_AGTATG_GGCCTCCTGATGCAGG
2018	Mainstem and Tribs (Rock Cr. To Steamboat)	3b	Main Stem at Susan Creek	3b Main Stem at Susan Creek	43.2951	122.928	70	myp1507	dnaa505	D04	7532	-0.0101787	-0.00485665	mykiss	GG	Homozygous Winter	rada439	D04	AGTATG	GGCGAACTTATGCAGG	SOMM418_AGTATG_GGCGAACTTATGCAGG
2018	Mainstem and Tribs (Rock Cr. To Steamboat)	3b	Main Stem at Susan Creek	3b Main Stem at Susan Creek	43.2951	122.928	78	myp1515	dnaa505	D05	7726	-0.0101458	-0.00453395	mykiss	GA	Heterozygous	rada439	D05	AGTATG	GGCGACTGGATGCAGG	SOMM418_AGTATG_GGCGACTGGATGCAGG
2018	Mainstem and Tribs (Rock Cr. To Steamboat)	3b	Main Stem at Susan Creek	3b Main Stem at Susan Creek	43.2951	122.928	62	myp1500	dnaa505	E03	11161	-0.00966612	-0.00357104	mykiss	GG	Homozygous Winter	rada439	E03	AGTATG	GGGCGAGTAATGCAGG	SOMM418_AGTATG_GGGCGAGTAATGCAGG
2018	Mainstem and Tribs (Rock Cr. To Steamboat)	3b	Main Stem at Susan Creek	3b Main Stem at Susan Creek	43.2951	122.928	57	myp1508	dnaa505	E04	8846	-0.0102217	-0.00521593	mykiss	GG	Homozygous Winter	rada439	E04	AGTATG	GGGCTAACGATGCAGG	SOMM418_AGTATG_GGGCTAACGATGCAGG
2018	Mainstem and Tribs (Rock Cr. To Steamboat)	3b	Main Stem at Susan Creek	3b Main Stem at Susan Creek	43.2951	122.928	63	myp1516	dnaa505	E05	4933	-0.00874357	-0.00327549	mykiss	GG	Homozygous Winter	rada439	E05	AGTATG	GGGCTCGGTATGCAGG	SOMM418_AGTATG_GGGCTCGGTATGCAGG
2018	Mainstem and Tribs (Rock Cr. To Steamboat)	3b	Main Stem at Susan Creek	3b Main Stem at Susan Creek	43.2951	122.928	78	myp1501	dnaa505	F03	4753	-0.0105782	-0.00434805	mykiss	GA	Heterozygous	rada439	F03	AGTATG	GGTCTTCACATGCAGG	SOMM418_AGTATG_GGTCTTCACATGCAGG
2018	Mainstem and Tribs (Rock Cr. To Steamboat)	3b	Main Stem at Susan Creek	3b Main Stem at Susan Creek	43.2951	122.928	67	myp1509	dnaa505	F04	5935	-0.0104539	-0.00393918	mykiss	GG	Homozygous Winter	rada439	F04	AGTATG	GGTGAAGAGATGCAGG	SOMM418_AGTATG_GGTGAAGAGATGCAGG
2018	Mainstem and Tribs (Rock Cr. To Steamboat)	3b	Main Stem at Susan Creek	3b Main Stem at Susan Creek	43.2951	122.928	72	myp1517	dnaa505	F05	4347	-0.00891701	-0.00488006	mykiss	GG	Homozygous Winter	rada439	F05	AGTATG	GGTGGAACAATGCAGG	SOMM418_AGTATG_GGTGGAACAATGCAGG
2018	Mainstem and Tribs (Rock Cr. To Steamboat)	3b	Main Stem at Susan Creek	3b Main Stem at Susan Creek	43.2951	122.928	71	myp1502	dnaa505	G03	8389	-0.00982926	-0.00408527	mykiss	GG	Homozygous Winter	rada439	G03	AGTATG	GGACAGATTCTGCAGG	SOMM418_AGTATG_GGACAGATTCTGCAGG
2018	Mainstem and Tribs (Rock Cr. To Steamboat)	3b	Main Stem at Susan Creek	3b Main Stem at Susan Creek	43.2951	122.928	61	myp1510	dnaa505	G04	2636	-0.00952302	-0.00425876	mykiss	GG	Homozygous Winter	rada439	G04	AGTATG	GGAGATGTACTGCAGG	SOMM418_AGTATG_GGAGATGTACTGCAGG
2018	Mainstem and Tribs (Rock Cr. To Steamboat)	3b	Main Stem at Susan Creek	3b Main Stem at Susan Creek	43.2951	122.928	69	myp1518	dnaa505	G05	22611	-0.00951378	-0.00445747	mykiss	GG	Homozygous Winter	rada439	G05	AGTATG	GGAGCACCTCTGCAGG	SOMM418_AGTATG_GGAGCACCTCTGCAGG
2018	Mainstem and Tribs (Rock Cr. To Steamboat)	3b	Main Stem at Susan Creek	3b Main Stem at Susan Creek	43.2951	122.928	70	myp1503	dnaa505	H03	17878	-0.0100664	-0.00402384	mykiss	GG	Homozygous Winter	rada439	H03	AGTATG	GGAGTCAAGCTGCAGG	SOMM418_AGTATG_GGAGTCAAGCTGCAGG
2018	Mainstem and Tribs (Rock Cr. To Steamboat)	3b	Main Stem at Susan Creek	3b Main Stem at Susan Creek	43.2951	122.928	70	myp1511	dnaa505	H04	1590	-0.0101566	-0.0040727	mykiss	GA	Heterozygous	rada439	H04	AGTATG	GGCCTCTATCTGCAGG	SOMM418_AGTATG_GGCCTCTATCTGCAGG
2018	Mainstem and Tribs (Rock Cr. To Steamboat)	3b	Main Stem at Susan Creek	3b Main Stem at Susan Creek	43.2951	122.928	53	myp1519	dnaa505	H05	2782	-0.0102533	-0.00453925	mykiss	GG	Homozygous Winter	rada439	H05	AGTATG	GGCGACACACTGCAGG	SOMM418_AGTATG_GGCGACACACTGCAGG
2019	Mainstem and Tribs (Rock Cr. To Steamboat)	3b	Main Stem at Susan Creek	3b Main Stem at Susan Creek	43.2951	122.928	46	myp2290	dnaa584	A01	NA	NA	NA	mykiss	GG	Homozygous Winter	NA	A01	NA	NA	NA
2019	Mainstem and Tribs (Rock Cr. To Steamboat)	3b	Main Stem at Susan Creek	3b Main Stem at Susan Creek	43.2951	122.928	55	myp2266	dnaa583	A10	NA	NA	NA	mykiss	GG	Homozygous Winter	NA	A10	NA	NA	NA
2019	Mainstem and Tribs (Rock Cr. To Steamboat)	3b	Main Stem at Susan Creek	3b Main Stem at Susan Creek	43.2951	122.928	47	myp2274	dnaa583	A11	NA	NA	NA	mykiss	GG	Homozygous Winter	NA	A11	NA	NA	NA
2019	Mainstem and Tribs (Rock Cr. To Steamboat)	3b	Main Stem at Susan Creek	3b Main Stem at Susan Creek	43.2951	122.928	55	myp2282	dnaa583	A12	NA	NA	NA	mykiss	GG	Homozygous Winter	NA	A12	NA	NA	NA
2019	Mainstem and Tribs (Rock Cr. To Steamboat)	3b	Main Stem at Susan Creek	3b Main Stem at Susan Creek	43.2951	122.928	44	myp2267	dnaa583	B10	NA	NA	NA	mykiss	GG	Homozygous Winter	NA	B10	NA	NA	NA
2019	Mainstem and Tribs (Rock Cr. To Steamboat)	3b	Main Stem at Susan Creek	3b Main Stem at Susan Creek	43.2951	122.928	58	myp2275	dnaa583	B11	NA	NA	NA	mykiss	GG	Homozygous Winter	NA	B11	NA	NA	NA
2019	Mainstem and Tribs (Rock Cr. To Steamboat)	3b	Main Stem at Susan Creek	3b Main Stem at Susan Creek	43.2951	122.928	55	myp2283	dnaa583	B12	NA	NA	NA	mykiss	GG	Homozygous Winter	NA	B12	NA	NA	NA
2019	Mainstem and Tribs (Rock Cr. To Steamboat)	3b	Main Stem at Susan Creek	3b Main Stem at Susan Creek	43.2951	122.928	55	myp2268	dnaa583	C10	NA	NA	NA	mykiss	GG	Homozygous Winter	NA	C10	NA	NA	NA
2019	Mainstem and Tribs (Rock Cr. To Steamboat)	3b	Main Stem at Susan Creek	3b Main Stem at Susan Creek	43.2951	122.928	47	myp2276	dnaa583	C11	NA	NA	NA	mykiss	GG	Homozygous Winter	NA	C11	NA	NA	NA
2019	Mainstem and Tribs (Rock Cr. To Steamboat)	3b	Main Stem at Susan Creek	3b Main Stem at Susan Creek	43.2951	122.928	44	myp2284	dnaa583	C12	NA	NA	NA	mykiss	GG	Homozygous Winter	NA	C12	NA	NA	NA
2019	Mainstem and Tribs (Rock Cr. To Steamboat)	3b	Main Stem at Susan Creek	3b Main Stem at Susan Creek	43.2951	122.928	43	myp2269	dnaa583	D10	NA	NA	NA	mykiss	GG	Homozygous Winter	NA	D10	NA	NA	NA
2019	Mainstem and Tribs (Rock Cr. To Steamboat)	3b	Main Stem at Susan Creek	3b Main Stem at Susan Creek	43.2951	122.928	53	myp2277	dnaa583	D11	NA	NA	NA	mykiss	GG	Homozygous Winter	NA	D11	NA	NA	NA
2019	Mainstem and Tribs (Rock Cr. To Steamboat)	3b	Main Stem at Susan Creek	3b Main Stem at Susan Creek	43.2951	122.928	45	myp2285	dnaa583	D12	NA	NA	NA	mykiss	GG	Homozygous Winter	NA	D12	NA	NA	NA
2019	Mainstem and Tribs (Rock Cr. To Steamboat)	3b	Main Stem at Susan Creek	3b Main Stem at Susan Creek	43.2951	122.928	47	myp2270	dnaa583	E10	NA	NA	NA	mykiss	GG	Homozygous Winter	NA	E10	NA	NA	NA
2019	Mainstem and Tribs (Rock Cr. To Steamboat)	3b	Main Stem at Susan Creek	3b Main Stem at Susan Creek	43.2951	122.928	50	myp2278	dnaa583	E11	NA	NA	NA	mykiss	GG	Homozygous Winter	NA	E11	NA	NA	NA
2019	Mainstem and Tribs (Rock Cr. To Steamboat)	3b	Main Stem at Susan Creek	3b Main Stem at Susan Creek	43.2951	122.928	50	myp2286	dnaa583	E12	NA	NA	NA	mykiss	GG	Homozygous Winter	NA	E12	NA	NA	NA
2019	Mainstem and Tribs (Rock Cr. To Steamboat)	3b	Main Stem at Susan Creek	3b Main Stem at Susan Creek	43.2951	122.928	69	myp2263	dnaa583	F09	NA	NA	NA	mykiss	GG	Homozygous Winter	NA	F09	NA	NA	NA
2019	Mainstem and Tribs (Rock Cr. To Steamboat)	3b	Main Stem at Susan Creek	3b Main Stem at Susan Creek	43.2951	122.928	52	myp2271	dnaa583	F10	NA	NA	NA	mykiss	GG	Homozygous Winter	NA	F10	NA	NA	NA
2019	Mainstem and Tribs (Rock Cr. To Steamboat)	3b	Main Stem at Susan Creek	3b Main Stem at Susan Creek	43.2951	122.928	49	myp2279	dnaa583	F11	NA	NA	NA	mykiss	GG	Homozygous Winter	NA	F11	NA	NA	NA
2019	Mainstem and Tribs (Rock Cr. To Steamboat)	3b	Main Stem at Susan Creek	3b Main Stem at Susan Creek	43.2951	122.928	53	myp2287	dnaa583	F12	NA	NA	NA	mykiss	GG	Homozygous Winter	NA	F12	NA	NA	NA
2019	Mainstem and Tribs (Rock Cr. To Steamboat)	3b	Main Stem at Susan Creek	3b Main Stem at Susan Creek	43.2951	122.928	64	myp2264	dnaa583	G09	NA	NA	NA	mykiss	GG	Homozygous Winter	NA	G09	NA	NA	NA
2019	Mainstem and Tribs (Rock Cr. To Steamboat)	3b	Main Stem at Susan Creek	3b Main Stem at Susan Creek	43.2951	122.928	46	myp2272	dnaa583	G10	NA	NA	NA	mykiss	GG	Homozygous Winter	NA	G10	NA	NA	NA
2019	Mainstem and Tribs (Rock Cr. To Steamboat)	3b	Main Stem at Susan Creek	3b Main Stem at Susan Creek	43.2951	122.928	51	myp2280	dnaa583	G11	NA	NA	NA	mykiss	GG	Homozygous Winter	NA	G11	NA	NA	NA
2019	Mainstem and Tribs (Rock Cr. To Steamboat)	3b	Main Stem at Susan Creek	3b Main Stem at Susan Creek	43.2951	122.928	48	myp2288	dnaa583	G12	NA	NA	NA	mykiss	GA	Heterozygous	NA	G12	NA	NA	NA
2019	Mainstem and Tribs (Rock Cr. To Steamboat)	3b	Main Stem at Susan Creek	3b Main Stem at Susan Creek	43.2951	122.928	60	myp2265	dnaa583	H09	NA	NA	NA	mykiss	GG	Homozygous Winter	NA	H09	NA	NA	NA
2019	Mainstem and Tribs (Rock Cr. To Steamboat)	3b	Main Stem at Susan Creek	3b Main Stem at Susan Creek	43.2951	122.928	51	myp2273	dnaa583	H10	NA	NA	NA	mykiss	GG	Homozygous Winter	NA	H10	NA	NA	NA
2019	Mainstem and Tribs (Rock Cr. To Steamboat)	3b	Main Stem at Susan Creek	3b Main Stem at Susan Creek	43.2951	122.928	59	myp2281	dnaa583	H11	NA	NA	NA	mykiss	GG	Homozygous Winter	NA	H11	NA	NA	NA
2019	Mainstem and Tribs (Rock Cr. To Steamboat)	3b	Main Stem at Susan Creek	3b Main Stem at Susan Creek	43.2951	122.928	54	myp2289	dnaa583	H12	NA	NA	NA	mykiss	GG	Homozygous Winter	NA	H12	NA	NA	NA
2017	Mainstem and Tribs (Rock Cr. To Steamboat)	3c	Susan Creek	3c Susan Creek	43.2985	-122.909	51	myp0121	dnaa401	A04	85184	-0.0101934	-0.00410867	mykiss	GG	Homozygous Winter	rada345	A04	TAGCTT	ACCACTGT	SOMM284_TAGCTT_GGACCACTGTTGCAGG
2017	Mainstem and Tribs (Rock Cr. To Steamboat)	3c	Susan Creek	3c Susan Creek	43.2985	-122.909	49	myp0129	dnaa401	A05	82045	-0.0102482	-0.00396646	mykiss	GG	Homozygous Winter	rada345	A05	TAGCTT	AACGTGAT	SOMM284_TAGCTT_GGAACGTGATTGCAGG
2017	Mainstem and Tribs (Rock Cr. To Steamboat)	3c	Susan Creek	3c Susan Creek	43.2985	-122.909	62	myp0137	dnaa401	A06	114469	0.112292	-0.039262	coho/Chinook	AA	Homozygous Summer	rada345	A06	TAGCTT	CGCTGATC	SOMM284_TAGCTT_GGCGCTGATCTGCAGG
2017	Mainstem and Tribs (Rock Cr. To Steamboat)	3c	Susan Creek	3c Susan Creek	43.2985	-122.909	42	myp0122	dnaa401	B04	42330	-0.0105406	-0.0046009	mykiss	GG	Homozygous Winter	rada345	B04	TAGCTT	AAGACGGA	SOMM284_TAGCTT_GGAAGACGGATGCAGG
2017	Mainstem and Tribs (Rock Cr. To Steamboat)	3c	Susan Creek	3c Susan Creek	43.2985	-122.909	37	myp0130	dnaa401	B05	85768	-0.0102125	-0.00409056	mykiss	GG	Homozygous Winter	rada345	B05	TAGCTT	AAGGTACA	SOMM284_TAGCTT_GGAAGGTACATGCAGG
2017	Mainstem and Tribs (Rock Cr. To Steamboat)	3c	Susan Creek	3c Susan Creek	43.2985	-122.909	66	myp0138	dnaa401	B06	59213	0.113185	-0.0424975	coho/Chinook	AA	Homozygous Summer	rada345	B06	TAGCTT	ACACAGAA	SOMM284_TAGCTT_GGACACAGAATGCAGG
2017	Mainstem and Tribs (Rock Cr. To Steamboat)	3c	Susan Creek	3c Susan Creek	43.2985	-122.909	64	myp0123	dnaa401	C04	96	NA	NA	NA	AA	Homozygous Summer	rada345	C04	TAGCTT	ATCCTGTA	NA
2017	Mainstem and Tribs (Rock Cr. To Steamboat)	3c	Susan Creek	3c Susan Creek	43.2985	-122.909	67	myp0131	dnaa401	C05	78	NA	NA	NA	AA	Homozygous Summer	rada345	C05	TAGCTT	ATTGAGGA	NA
2017	Mainstem and Tribs (Rock Cr. To Steamboat)	3c	Susan Creek	3c Susan Creek	43.2985	-122.909	82	myp0139	dnaa401	C06	98	NA	NA	NA	AA	Homozygous Summer	rada345	C06	TAGCTT	CAACCACA	NA
2017	Mainstem and Tribs (Rock Cr. To Steamboat)	3c	Susan Creek	3c Susan Creek	43.2985	-122.909	32	myp0124	dnaa401	D04	123	NA	NA	NA	GA	Heterozygous	rada345	D04	TAGCTT	CGAACTTA	NA
2017	Mainstem and Tribs (Rock Cr. To Steamboat)	3c	Susan Creek	3c Susan Creek	43.2985	-122.909	50	myp0132	dnaa401	D05	88	NA	NA	NA	GA	Heterozygous	rada345	D05	TAGCTT	CGACTGGA	NA
2017	Mainstem and Tribs (Rock Cr. To Steamboat)	3c	Susan Creek	3c Susan Creek	43.2985	-122.909	59	myp0140	dnaa401	D06	108	NA	NA	NA	AA	Homozygous Summer	rada345	D06	TAGCTT	CGCATACA	NA
2017	Mainstem and Tribs (Rock Cr. To Steamboat)	3c	Susan Creek	3c Susan Creek	43.2985	-122.909	46	myp0125	dnaa401	E04	32205	-0.0102914	-0.00437938	mykiss	GA	Heterozygous	rada345	E04	TAGCTT	GCTAACGA	SOMM284_TAGCTT_GGGCTAACGATGCAGG
2017	Mainstem and Tribs (Rock Cr. To Steamboat)	3c	Susan Creek	3c Susan Creek	43.2985	-122.909	75	myp0133	dnaa401	E05	52118	0.113323	-0.0440054	coho/Chinook	AA	Homozygous Summer	rada345	E05	TAGCTT	GCTCGGTA	SOMM284_TAGCTT_GGGCTCGGTATGCAGG
2017	Mainstem and Tribs (Rock Cr. To Steamboat)	3c	Susan Creek	3c Susan Creek	43.2985	-122.909	61	myp0141	dnaa401	E06	66576	0.0352494	0.111711	cutthroat	AA	Homozygous Summer	rada345	E06	TAGCTT	GGAGAACA	SOMM284_TAGCTT_GGGGAGAACATGCAGG
2017	Mainstem and Tribs (Rock Cr. To Steamboat)	3c	Susan Creek	3c Susan Creek	43.2985	-122.909	83	myp0118	dnaa401	F03	63408	0.113168	-0.0416858	coho/Chinook	AA	Homozygous Summer	rada345	F03	TAGCTT	TCTTCACA	SOMM284_TAGCTT_GGTCTTCACATGCAGG
2017	Mainstem and Tribs (Rock Cr. To Steamboat)	3c	Susan Creek	3c Susan Creek	43.2985	-122.909	64	myp0126	dnaa401	F04	17623	0.114917	-0.0493722	coho/Chinook	AA	Homozygous Summer	rada345	F04	TAGCTT	TGAAGAGA	SOMM284_TAGCTT_GGTGAAGAGATGCAGG
2017	Mainstem and Tribs (Rock Cr. To Steamboat)	3c	Susan Creek	3c Susan Creek	43.2985	-122.909	78	myp0134	dnaa401	F05	24695	0.114685	-0.0474918	coho/Chinook	AA	Homozygous Summer	rada345	F05	TAGCTT	TGGAACAA	SOMM284_TAGCTT_GGTGGAACAATGCAGG
2017	Mainstem and Tribs (Rock Cr. To Steamboat)	3c	Susan Creek	3c Susan Creek	43.2985	-122.909	59	myp0119	dnaa401	G03	23912	0.115407	-0.0478325	coho/Chinook	AA	Homozygous Summer	rada345	G03	TAGCTT	ACAGATTC	SOMM284_TAGCTT_GGACAGATTCTGCAGG
2017	Mainstem and Tribs (Rock Cr. To Steamboat)	3c	Susan Creek	3c Susan Creek	43.2985	-122.909	52	myp0127	dnaa401	G04	8429	0.115914	-0.0554074	coho/Chinook	AA	Homozygous Summer	rada345	G04	TAGCTT	AGATGTAC	SOMM284_TAGCTT_GGAGATGTACTGCAGG
2017	Mainstem and Tribs (Rock Cr. To Steamboat)	3c	Susan Creek	3c Susan Creek	43.2985	-122.909	53	myp0135	dnaa401	G05	91445	-0.0103604	-0.00432634	mykiss	GG	Homozygous Winter	rada345	G05	TAGCTT	AGCACCTC	SOMM284_TAGCTT_GGAGCACCTCTGCAGG
2017	Mainstem and Tribs (Rock Cr. To Steamboat)	3c	Susan Creek	3c Susan Creek	43.2985	-122.909	82	myp0120	dnaa401	H03	46548	0.113233	-0.0435574	coho/Chinook	AA	Homozygous Summer	rada345	H03	TAGCTT	AGTCAAGC	SOMM284_TAGCTT_GGAGTCAAGCTGCAGG
2017	Mainstem and Tribs (Rock Cr. To Steamboat)	3c	Susan Creek	3c Susan Creek	43.2985	-122.909	48	myp0128	dnaa401	H04	64324	-0.00995923	-0.00404415	mykiss	GG	Homozygous Winter	rada345	H04	TAGCTT	CCTCTATC	SOMM284_TAGCTT_GGCCTCTATCTGCAGG
2017	Mainstem and Tribs (Rock Cr. To Steamboat)	3c	Susan Creek	3c Susan Creek	43.2985	-122.909	76	myp0136	dnaa401	H05	39783	0.113903	-0.0449554	coho/Chinook	AA	Homozygous Summer	rada345	H05	TAGCTT	CGACACAC	SOMM284_TAGCTT_GGCGACACACTGCAGG
2018	Mainstem and Tribs (Rock Cr. To Steamboat)	3c	Susan Creek	3c Susan Creek	43.2985	-122.909	56	myp1104	dnaa501	A02	19701	-0.00992555	-0.00428176	mykiss	GA	Heterozygous	rada435	A02	TTTTTG	GGAAACATCGTGCAGG	SOMM418_TTTTTG_GGAAACATCGTGCAGG
2018	Mainstem and Tribs (Rock Cr. To Steamboat)	3c	Susan Creek	3c Susan Creek	43.2985	-122.909	57	myp1097	dnaa501	B01	26917	-0.0102657	-0.00403024	mykiss	GA	Heterozygous	rada435	B01	TTTTTG	GGAACAACCATGCAGG	SOMM418_TTTTTG_GGAACAACCATGCAGG
2018	Mainstem and Tribs (Rock Cr. To Steamboat)	3c	Susan Creek	3c Susan Creek	43.2985	-122.909	51	myp1105	dnaa501	B02	32981	-0.0100269	-0.00359205	mykiss	AA	Homozygous Summer	rada435	B02	TTTTTG	GGAACCGAGATGCAGG	SOMM418_TTTTTG_GGAACCGAGATGCAGG
2018	Mainstem and Tribs (Rock Cr. To Steamboat)	3c	Susan Creek	3c Susan Creek	43.2985	-122.909	62	myp1098	dnaa501	C01	21327	0.0320151	0.103315	cutthroat	GA	Heterozygous	rada435	C01	TTTTTG	GGAGATCGCATGCAGG	SOMM418_TTTTTG_GGAGATCGCATGCAGG
2018	Mainstem and Tribs (Rock Cr. To Steamboat)	3c	Susan Creek	3c Susan Creek	43.2985	-122.909	43	myp1099	dnaa501	D01	27718	-0.0100589	-0.00384279	mykiss	GA	Heterozygous	rada435	D01	TTTTTG	GGCCGAAGTATGCAGG	SOMM418_TTTTTG_GGCCGAAGTATGCAGG
2018	Mainstem and Tribs (Rock Cr. To Steamboat)	3c	Susan Creek	3c Susan Creek	43.2985	-122.909	70	myp1100	dnaa501	E01	32552	0.0328015	0.106293	cutthroat	AA	Homozygous Summer	rada435	E01	TTTTTG	GGGATAGACATGCAGG	SOMM418_TTTTTG_GGGATAGACATGCAGG
2018	Mainstem and Tribs (Rock Cr. To Steamboat)	3c	Susan Creek	3c Susan Creek	43.2985	-122.909	58	myp1101	dnaa501	F01	22402	-0.00973702	-0.0039003	mykiss	GG	Homozygous Winter	rada435	F01	TTTTTG	GGTATCAGCATGCAGG	SOMM418_TTTTTG_GGTATCAGCATGCAGG
2018	Mainstem and Tribs (Rock Cr. To Steamboat)	3c	Susan Creek	3c Susan Creek	43.2985	-122.909	45	myp1102	dnaa501	G01	21032	-0.00994078	-0.00419337	mykiss	GA	Heterozygous	rada435	G01	TTTTTG	GGAATGTTGCTGCAGG	SOMM418_TTTTTG_GGAATGTTGCTGCAGG
2018	Mainstem and Tribs (Rock Cr. To Steamboat)	3c	Susan Creek	3c Susan Creek	43.2985	-122.909	53	myp1103	dnaa501	H01	18759	-0.0100745	-0.00371276	mykiss	AA	Homozygous Summer	rada435	H01	TTTTTG	GGCCATCCTCTGCAGG	SOMM418_TTTTTG_GGCCATCCTCTGCAGG
2019	Mainstem and Tribs (Rock Cr. To Steamboat)	3c	Susan Creek	3c Susan Creek	43.2985	-122.909	1106	myp2233	dnaa583	A06	NA	NA	NA	mykiss	AA	Homozygous Summer	NA	A06	NA	NA	NA
2019	Mainstem and Tribs (Rock Cr. To Steamboat)	3c	Susan Creek	3c Susan Creek	43.2985	-122.909	56	myp2242	dnaa583	A07	NA	NA	NA	mykiss	AA	Homozygous Summer	NA	A07	NA	NA	NA
2019	Mainstem and Tribs (Rock Cr. To Steamboat)	3c	Susan Creek	3c Susan Creek	43.2985	-122.909	46	myp2250	dnaa583	A08	NA	NA	NA	mykiss	GG	Homozygous Winter	NA	A08	NA	NA	NA
2019	Mainstem and Tribs (Rock Cr. To Steamboat)	3c	Susan Creek	3c Susan Creek	43.2985	-122.909	46	myp2258	dnaa583	A09	NA	NA	NA	mykiss	GG	Homozygous Winter	NA	A09	NA	NA	NA
2019	Mainstem and Tribs (Rock Cr. To Steamboat)	3c	Susan Creek	3c Susan Creek	43.2985	-122.909	76	myp2234	dnaa583	B06	NA	NA	NA	mykiss	AA	Homozygous Summer	NA	B06	NA	NA	NA
2019	Mainstem and Tribs (Rock Cr. To Steamboat)	3c	Susan Creek	3c Susan Creek	43.2985	-122.909	60	myp2243	dnaa583	B07	NA	NA	NA	mykiss	GA	Heterozygous	NA	B07	NA	NA	NA
2019	Mainstem and Tribs (Rock Cr. To Steamboat)	3c	Susan Creek	3c Susan Creek	43.2985	-122.909	54	myp2251	dnaa583	B08	NA	NA	NA	mykiss	AA	Homozygous Summer	NA	B08	NA	NA	NA
2019	Mainstem and Tribs (Rock Cr. To Steamboat)	3c	Susan Creek	3c Susan Creek	43.2985	-122.909	32	myp2259	dnaa583	B09	NA	NA	NA	mykiss	GA	Heterozygous	NA	B09	NA	NA	NA
2019	Mainstem and Tribs (Rock Cr. To Steamboat)	3c	Susan Creek	3c Susan Creek	43.2985	-122.909	48	myp2235	dnaa583	C06	NA	NA	NA	mykiss	GG	Homozygous Winter	NA	C06	NA	NA	NA
2019	Mainstem and Tribs (Rock Cr. To Steamboat)	3c	Susan Creek	3c Susan Creek	43.2985	-122.909	59	myp2244	dnaa583	C07	NA	NA	NA	mykiss	GG	Homozygous Winter	NA	C07	NA	NA	NA
2019	Mainstem and Tribs (Rock Cr. To Steamboat)	3c	Susan Creek	3c Susan Creek	43.2985	-122.909	63	myp2252	dnaa583	C08	NA	NA	NA	mykiss	AA	Homozygous Summer	NA	C08	NA	NA	NA
2019	Mainstem and Tribs (Rock Cr. To Steamboat)	3c	Susan Creek	3c Susan Creek	43.2985	-122.909	54	myp2260	dnaa583	C09	NA	NA	NA	mykiss	GG	Homozygous Winter	NA	C09	NA	NA	NA
2019	Mainstem and Tribs (Rock Cr. To Steamboat)	3c	Susan Creek	3c Susan Creek	43.2985	-122.909	60	myp2236	dnaa583	D06	NA	NA	NA	mykiss	GG	Homozygous Winter	NA	D06	NA	NA	NA
2019	Mainstem and Tribs (Rock Cr. To Steamboat)	3c	Susan Creek	3c Susan Creek	43.2985	-122.909	52	myp2245	dnaa583	D07	NA	NA	NA	mykiss	GA	Heterozygous	NA	D07	NA	NA	NA
2019	Mainstem and Tribs (Rock Cr. To Steamboat)	3c	Susan Creek	3c Susan Creek	43.2985	-122.909	45	myp2253	dnaa583	D08	NA	NA	NA	mykiss	GG	Homozygous Winter	NA	D08	NA	NA	NA
2019	Mainstem and Tribs (Rock Cr. To Steamboat)	3c	Susan Creek	3c Susan Creek	43.2985	-122.909	43	myp2261	dnaa583	D09	NA	NA	NA	mykiss	GG	Homozygous Winter	NA	D09	NA	NA	NA
2019	Mainstem and Tribs (Rock Cr. To Steamboat)	3c	Susan Creek	3c Susan Creek	43.2985	-122.909	59	myp2237	dnaa583	E06	NA	NA	NA	mykiss	GA	Heterozygous	NA	E06	NA	NA	NA
2019	Mainstem and Tribs (Rock Cr. To Steamboat)	3c	Susan Creek	3c Susan Creek	43.2985	-122.909	68	myp2246	dnaa583	E07	NA	NA	NA	mykiss	GA	Heterozygous	NA	E07	NA	NA	NA
2019	Mainstem and Tribs (Rock Cr. To Steamboat)	3c	Susan Creek	3c Susan Creek	43.2985	-122.909	52	myp2254	dnaa583	E08	NA	NA	NA	mykiss	AA	Homozygous Summer	NA	E08	NA	NA	NA
2019	Mainstem and Tribs (Rock Cr. To Steamboat)	3c	Susan Creek	3c Susan Creek	43.2985	-122.909	48	myp2262	dnaa583	E09	NA	NA	NA	mykiss	AA	Homozygous Summer	NA	E09	NA	NA	NA
2019	Mainstem and Tribs (Rock Cr. To Steamboat)	3c	Susan Creek	3c Susan Creek	43.2985	-122.909	54	myp2238	dnaa583	F06	NA	NA	NA	mykiss	GG	Homozygous Winter	NA	F06	NA	NA	NA
2019	Mainstem and Tribs (Rock Cr. To Steamboat)	3c	Susan Creek	3c Susan Creek	43.2985	-122.909	55	myp2247	dnaa583	F07	NA	NA	NA	mykiss	GA	Heterozygous	NA	F07	NA	NA	NA
2019	Mainstem and Tribs (Rock Cr. To Steamboat)	3c	Susan Creek	3c Susan Creek	43.2985	-122.909	51	myp2255	dnaa583	F08	NA	NA	NA	mykiss	AA	Homozygous Summer	NA	F08	NA	NA	NA
2019	Mainstem and Tribs (Rock Cr. To Steamboat)	3c	Susan Creek	3c Susan Creek	43.2985	-122.909	67	myp2240	dnaa583	G06	NA	NA	NA	mykiss	GA	Heterozygous	NA	G06	NA	NA	NA
2019	Mainstem and Tribs (Rock Cr. To Steamboat)	3c	Susan Creek	3c Susan Creek	43.2985	-122.909	55	myp2248	dnaa583	G07	NA	NA	NA	mykiss	AA	Homozygous Summer	NA	G07	NA	NA	NA
2019	Mainstem and Tribs (Rock Cr. To Steamboat)	3c	Susan Creek	3c Susan Creek	43.2985	-122.909	44	myp2256	dnaa583	G08	NA	NA	NA	mykiss	GG	Homozygous Winter	NA	G08	NA	NA	NA
2019	Mainstem and Tribs (Rock Cr. To Steamboat)	3c	Susan Creek	3c Susan Creek	43.2985	-122.909	51	myp2241	dnaa583	H06	NA	NA	NA	mykiss	AA	Homozygous Summer	NA	H06	NA	NA	NA
2019	Mainstem and Tribs (Rock Cr. To Steamboat)	3c	Susan Creek	3c Susan Creek	43.2985	-122.909	44	myp2249	dnaa583	H07	NA	NA	NA	mykiss	AA	Homozygous Summer	NA	H07	NA	NA	NA
2019	Mainstem and Tribs (Rock Cr. To Steamboat)	3c	Susan Creek	3c Susan Creek	43.2985	-122.909	50	myp2257	dnaa583	H08	NA	NA	NA	mykiss	AA	Homozygous Summer	NA	H08	NA	NA	NA
2018	Mainstem and Tribs (Rock Cr. To Steamboat)	3d	Wright Creek	3d Wright Creek	43.3193	-122.809	59	myp1432	dnaa504	A07	12143	0.0325853	0.103378	cutthroat	AA	Homozygous Summer	rada438	A07	TGCCTG	GGCAGATCTGTGCAGG	SOMM418_TGCCTG_GGCAGATCTGTGCAGG
2018	Mainstem and Tribs (Rock Cr. To Steamboat)	3d	Wright Creek	3d Wright Creek	43.3193	-122.809	67	myp1440	dnaa504	A08	246	NA	NA	NA	AA	Homozygous Summer	rada438	A08	TGCCTG	GGATGCCTAATGCAGG	NA
2018	Mainstem and Tribs (Rock Cr. To Steamboat)	3d	Wright Creek	3d Wright Creek	43.3193	-122.809	71	myp1448	dnaa504	A09	20534	0.0325347	0.105626	cutthroat	AA	Homozygous Summer	rada438	A09	TGCCTG	GGAACGAACGTGCAGG	SOMM418_TGCCTG_GGAACGAACGTGCAGG
2018	Mainstem and Tribs (Rock Cr. To Steamboat)	3d	Wright Creek	3d Wright Creek	43.3193	-122.809	60	myp1433	dnaa504	B07	35357	0.026655	0.0907271	cutthroat	AA	Homozygous Summer	rada438	B07	TGCCTG	GGACAGCAGATGCAGG	SOMM418_TGCCTG_GGACAGCAGATGCAGG
2018	Mainstem and Tribs (Rock Cr. To Steamboat)	3d	Wright Creek	3d Wright Creek	43.3193	-122.809	69	myp1441	dnaa504	B08	7035	0.0189846	0.0748985	cutthroat	AA	Homozygous Summer	rada438	B08	TGCCTG	GGACCTCCAATGCAGG	SOMM418_TGCCTG_GGACCTCCAATGCAGG
2018	Mainstem and Tribs (Rock Cr. To Steamboat)	3d	Wright Creek	3d Wright Creek	43.3193	-122.809	63	myp1449	dnaa504	B09	8244	0.0245483	0.0881487	cutthroat	AA	Homozygous Summer	rada438	B09	TGCCTG	GGACGCTCGATGCAGG	SOMM418_TGCCTG_GGACGCTCGATGCAGG
2018	Mainstem and Tribs (Rock Cr. To Steamboat)	3d	Wright Creek	3d Wright Creek	43.3193	-122.809	56	myp1434	dnaa504	C07	9401	0.0222092	0.0783272	cutthroat	AA	Homozygous Summer	rada438	C07	TGCCTG	GGCAAGACTATGCAGG	SOMM418_TGCCTG_GGCAAGACTATGCAGG
2018	Mainstem and Tribs (Rock Cr. To Steamboat)	3d	Wright Creek	3d Wright Creek	43.3193	-122.809	80	myp1442	dnaa504	C08	13665	0.0302156	0.0972108	cutthroat	AA	Homozygous Summer	rada438	C08	TGCCTG	GGCAATGGAATGCAGG	SOMM418_TGCCTG_GGCAATGGAATGCAGG
2018	Mainstem and Tribs (Rock Cr. To Steamboat)	3d	Wright Creek	3d Wright Creek	43.3193	-122.809	67	myp1450	dnaa504	C09	14091	0.0234637	0.0855712	cutthroat	AA	Homozygous Summer	rada438	C09	TGCCTG	GGCACTTCGATGCAGG	SOMM418_TGCCTG_GGCACTTCGATGCAGG
2018	Mainstem and Tribs (Rock Cr. To Steamboat)	3d	Wright Creek	3d Wright Creek	43.3193	-122.809	55	myp1435	dnaa504	D07	20511	0.0217093	0.0785002	cutthroat	GA	Heterozygous	rada438	D07	TGCCTG	GGCTCAATGATGCAGG	SOMM418_TGCCTG_GGCTCAATGATGCAGG
2018	Mainstem and Tribs (Rock Cr. To Steamboat)	3d	Wright Creek	3d Wright Creek	43.3193	-122.809	75	myp1443	dnaa504	D08	42800	0.0327063	0.106751	cutthroat	AA	Homozygous Summer	rada438	D08	TGCCTG	GGCTGAGCCATGCAGG	SOMM418_TGCCTG_GGCTGAGCCATGCAGG
2018	Mainstem and Tribs (Rock Cr. To Steamboat)	3d	Wright Creek	3d Wright Creek	43.3193	-122.809	53	myp1436	dnaa504	E07	38449	0.0192379	0.0745848	cutthroat	GA	Heterozygous	rada438	E07	TGCCTG	GGGGTGCGAATGCAGG	SOMM418_TGCCTG_GGGGTGCGAATGCAGG
2018	Mainstem and Tribs (Rock Cr. To Steamboat)	3d	Wright Creek	3d Wright Creek	43.3193	-122.809	79	myp1444	dnaa504	E08	18759	0.0326019	0.103312	cutthroat	AA	Homozygous Summer	rada438	E08	TGCCTG	GGGTACGCAATGCAGG	SOMM418_TGCCTG_GGGTACGCAATGCAGG
2018	Mainstem and Tribs (Rock Cr. To Steamboat)	3d	Wright Creek	3d Wright Creek	43.3193	-122.809	56	myp1437	dnaa504	F07	6830	-0.0106087	-0.00364048	mykiss	GG	Homozygous Winter	rada438	F07	TGCCTG	GGTGGTGGTATGCAGG	SOMM418_TGCCTG_GGTGGTGGTATGCAGG
2018	Mainstem and Tribs (Rock Cr. To Steamboat)	3d	Wright Creek	3d Wright Creek	43.3193	-122.809	67	myp1445	dnaa504	F08	8663	0.0151154	0.0635565	cutthroat	GA	Heterozygous	rada438	F08	TGCCTG	GGTTCACGCATGCAGG	SOMM418_TGCCTG_GGTTCACGCATGCAGG
2018	Mainstem and Tribs (Rock Cr. To Steamboat)	3d	Wright Creek	3d Wright Creek	43.3193	-122.809	177	myp1430	dnaa504	G06	4411	-0.00980678	-0.00459945	mykiss	GG	Homozygous Winter	rada438	G06	TGCCTG	GGAGCCATGCTGCAGG	SOMM418_TGCCTG_GGAGCCATGCTGCAGG
2018	Mainstem and Tribs (Rock Cr. To Steamboat)	3d	Wright Creek	3d Wright Creek	43.3193	-122.809	66	myp1438	dnaa504	G07	1535	0.0218805	0.0660748	cutthroat	AA	Homozygous Summer	rada438	G07	TGCCTG	GGAGGCTAACTGCAGG	SOMM418_TGCCTG_GGAGGCTAACTGCAGG
2018	Mainstem and Tribs (Rock Cr. To Steamboat)	3d	Wright Creek	3d Wright Creek	43.3193	-122.809	72	myp1446	dnaa504	G08	27130	0.0266249	0.0883836	cutthroat	AA	Homozygous Summer	rada438	G08	TGCCTG	GGATAGCGACTGCAGG	SOMM418_TGCCTG_GGATAGCGACTGCAGG
2018	Mainstem and Tribs (Rock Cr. To Steamboat)	3d	Wright Creek	3d Wright Creek	43.3193	-122.809	124	myp1431	dnaa504	H06	13915	0.0307927	0.100725	cutthroat	AA	Homozygous Summer	rada438	H06	TGCCTG	GGCGGATTGCTGCAGG	SOMM418_TGCCTG_GGCGGATTGCTGCAGG
2018	Mainstem and Tribs (Rock Cr. To Steamboat)	3d	Wright Creek	3d Wright Creek	43.3193	-122.809	64	myp1439	dnaa504	H07	11887	0.0191141	0.0725844	cutthroat	GA	Heterozygous	rada438	H07	TGCCTG	GGCTAAGGTCTGCAGG	SOMM418_TGCCTG_GGCTAAGGTCTGCAGG
2018	Mainstem and Tribs (Rock Cr. To Steamboat)	3d	Wright Creek	3d Wright Creek	43.3193	-122.809	64	myp1447	dnaa504	H08	23048	0.0216923	0.0781706	cutthroat	AA	Homozygous Summer	rada438	H08	TGCCTG	GGGAACAGGCTGCAGG	SOMM418_TGCCTG_GGGAACAGGCTGCAGG
2019	Mainstem and Tribs (Rock Cr. To Steamboat)	3d	Wright Creek	3d Wright Creek	43.3193	-122.809	48	myp2217	dnaa583	A04	NA	NA	NA	mykiss	GG	Homozygous Winter	NA	A04	NA	NA	NA
2019	Mainstem and Tribs (Rock Cr. To Steamboat)	3d	Wright Creek	3d Wright Creek	43.3193	-122.809	52	myp2225	dnaa583	A05	NA	NA	NA	mykiss	GG	Homozygous Winter	NA	A05	NA	NA	NA
2019	Mainstem and Tribs (Rock Cr. To Steamboat)	3d	Wright Creek	3d Wright Creek	43.3193	-122.809	58	myp2210	dnaa583	B03	NA	NA	NA	mykiss	GG	Homozygous Winter	NA	B03	NA	NA	NA
2019	Mainstem and Tribs (Rock Cr. To Steamboat)	3d	Wright Creek	3d Wright Creek	43.3193	-122.809	53	myp2218	dnaa583	B04	NA	NA	NA	mykiss	GA	Heterozygous	NA	B04	NA	NA	NA
2019	Mainstem and Tribs (Rock Cr. To Steamboat)	3d	Wright Creek	3d Wright Creek	43.3193	-122.809	46	myp2226	dnaa583	B05	NA	NA	NA	mykiss	GG	Homozygous Winter	NA	B05	NA	NA	NA
2019	Mainstem and Tribs (Rock Cr. To Steamboat)	3d	Wright Creek	3d Wright Creek	43.3193	-122.809	59	myp2211	dnaa583	C03	NA	NA	NA	mykiss	GG	Homozygous Winter	NA	C03	NA	NA	NA
2019	Mainstem and Tribs (Rock Cr. To Steamboat)	3d	Wright Creek	3d Wright Creek	43.3193	-122.809	62	myp2219	dnaa583	C04	NA	NA	NA	mykiss	AA	Homozygous Summer	NA	C04	NA	NA	NA
2019	Mainstem and Tribs (Rock Cr. To Steamboat)	3d	Wright Creek	3d Wright Creek	43.3193	-122.809	44	myp2227	dnaa583	C05	NA	NA	NA	mykiss	GG	Homozygous Winter	NA	C05	NA	NA	NA
2019	Mainstem and Tribs (Rock Cr. To Steamboat)	3d	Wright Creek	3d Wright Creek	43.3193	-122.809	70	myp2212	dnaa583	D03	NA	NA	NA	mykiss	AA	Homozygous Summer	NA	D03	NA	NA	NA
2019	Mainstem and Tribs (Rock Cr. To Steamboat)	3d	Wright Creek	3d Wright Creek	43.3193	-122.809	54	myp2220	dnaa583	D04	NA	NA	NA	mykiss	GG	Homozygous Winter	NA	D04	NA	NA	NA
2019	Mainstem and Tribs (Rock Cr. To Steamboat)	3d	Wright Creek	3d Wright Creek	43.3193	-122.809	49	myp2228	dnaa583	D05	NA	NA	NA	mykiss	GG	Homozygous Winter	NA	D05	NA	NA	NA
2019	Mainstem and Tribs (Rock Cr. To Steamboat)	3d	Wright Creek	3d Wright Creek	43.3193	-122.809	85	myp2213	dnaa583	E03	NA	NA	NA	mykiss	AA	Homozygous Summer	NA	E03	NA	NA	NA
2019	Mainstem and Tribs (Rock Cr. To Steamboat)	3d	Wright Creek	3d Wright Creek	43.3193	-122.809	58	myp2221	dnaa583	E04	NA	NA	NA	mykiss	GG	Homozygous Winter	NA	E04	NA	NA	NA
2019	Mainstem and Tribs (Rock Cr. To Steamboat)	3d	Wright Creek	3d Wright Creek	43.3193	-122.809	73	myp2229	dnaa583	E05	NA	NA	NA	mykiss	AA	Homozygous Summer	NA	E05	NA	NA	NA
2019	Mainstem and Tribs (Rock Cr. To Steamboat)	3d	Wright Creek	3d Wright Creek	43.3193	-122.809	102	myp2214	dnaa583	F03	NA	NA	NA	mykiss	AA	Homozygous Summer	NA	F03	NA	NA	NA
2019	Mainstem and Tribs (Rock Cr. To Steamboat)	3d	Wright Creek	3d Wright Creek	43.3193	-122.809	45	myp2222	dnaa583	F04	NA	NA	NA	mykiss	GG	Homozygous Winter	NA	F04	NA	NA	NA
2019	Mainstem and Tribs (Rock Cr. To Steamboat)	3d	Wright Creek	3d Wright Creek	43.3193	-122.809	46	myp2230	dnaa583	F05	NA	NA	NA	mykiss	GG	Homozygous Winter	NA	F05	NA	NA	NA
2019	Mainstem and Tribs (Rock Cr. To Steamboat)	3d	Wright Creek	3d Wright Creek	43.3193	-122.809	74	myp2215	dnaa583	G03	NA	NA	NA	mykiss	AA	Homozygous Summer	NA	G03	NA	NA	NA
2019	Mainstem and Tribs (Rock Cr. To Steamboat)	3d	Wright Creek	3d Wright Creek	43.3193	-122.809	44	myp2223	dnaa583	G04	NA	NA	NA	mykiss	GG	Homozygous Winter	NA	G04	NA	NA	NA
2019	Mainstem and Tribs (Rock Cr. To Steamboat)	3d	Wright Creek	3d Wright Creek	43.3193	-122.809	45	myp2231	dnaa583	G05	NA	NA	NA	mykiss	GA	Heterozygous	NA	G05	NA	NA	NA
2019	Mainstem and Tribs (Rock Cr. To Steamboat)	3d	Wright Creek	3d Wright Creek	43.3193	-122.809	64	myp2216	dnaa583	H03	NA	NA	NA	mykiss	AA	Homozygous Summer	NA	H03	NA	NA	NA
2019	Mainstem and Tribs (Rock Cr. To Steamboat)	3d	Wright Creek	3d Wright Creek	43.3193	-122.809	48	myp2224	dnaa583	H04	NA	NA	NA	mykiss	GG	Homozygous Winter	NA	H04	NA	NA	NA
2019	Mainstem and Tribs (Rock Cr. To Steamboat)	3d	Wright Creek	3d Wright Creek	43.3193	-122.809	39	myp2232	dnaa583	H05	NA	NA	NA	mykiss	GA	Heterozygous	NA	H05	NA	NA	NA
2017	Mainstem and Tribs (Rock Cr. To Steamboat)	3e	Williams Creek	3e Williams Creek	43.339	-122.767	117	myp0091	dnaa400	C12	85161	-0.0104147	-0.00434629	mykiss	GG	Homozygous Winter	rada344	C12	CGTCTT	CCAGTTCA	SOMM284_CGTCTT_GGCCAGTTCATGCAGG
2017	Mainstem and Tribs (Rock Cr. To Steamboat)	3e	Williams Creek	3e Williams Creek	43.339	-122.767	57	myp0092	dnaa400	D12	53732	0.113465	-0.0432994	coho/Chinook	AA	Homozygous Summer	rada344	D12	CGTCTT	GAGCTGAA	SOMM284_CGTCTT_GGGAGCTGAATGCAGG
2017	Mainstem and Tribs (Rock Cr. To Steamboat)	3e	Williams Creek	3e Williams Creek	43.339	-122.767	66	myp0093	dnaa400	E12	66389	0.112263	-0.0417425	coho/Chinook	AA	Homozygous Summer	rada344	E12	CGTCTT	TAGGATGA	SOMM284_CGTCTT_GGTAGGATGATGCAGG
2017	Mainstem and Tribs (Rock Cr. To Steamboat)	3e	Williams Creek	3e Williams Creek	43.339	-122.767	54	myp0094	dnaa400	F12	62777	-0.0105846	-0.00444696	mykiss	AA	Homozygous Summer	rada344	F12	CGTCTT	AATCCGTC	SOMM284_CGTCTT_GGAATCCGTCTGCAGG
2017	Mainstem and Tribs (Rock Cr. To Steamboat)	3e	Williams Creek	3e Williams Creek	43.339	-122.767	53	myp0095	dnaa400	G12	33087	-0.0103237	-0.00402698	mykiss	GG	Homozygous Winter	rada344	G12	CGTCTT	CACCTTAC	SOMM284_CGTCTT_GGCACCTTACTGCAGG
2017	Mainstem and Tribs (Rock Cr. To Steamboat)	3e	Williams Creek	3e Williams Creek	43.339	-122.767	59	myp0096	dnaa400	H12	56096	0.113062	-0.0425118	coho/Chinook	AA	Homozygous Summer	rada344	H12	CGTCTT	GCCAAGAC	SOMM284_CGTCTT_GGGCCAAGACTGCAGG
2017	Mainstem and Tribs (Rock Cr. To Steamboat)	3e	Williams Creek	3e Williams Creek	43.339	-122.767	54	myp0097	dnaa401	A01	87616	0.11218	-0.0409976	coho/Chinook	AA	Homozygous Summer	rada345	A01	TAGCTT	ACAAGCTA	SOMM284_TAGCTT_GGACAAGCTATGCAGG
2017	Mainstem and Tribs (Rock Cr. To Steamboat)	3e	Williams Creek	3e Williams Creek	43.339	-122.767	43	myp0105	dnaa401	A02	115965	-0.0104578	-0.004438	mykiss	AA	Homozygous Summer	rada345	A02	TAGCTT	AAACATCG	SOMM284_TAGCTT_GGAAACATCGTGCAGG
2017	Mainstem and Tribs (Rock Cr. To Steamboat)	3e	Williams Creek	3e Williams Creek	43.339	-122.767	54	myp0098	dnaa401	B01	75396	0.112356	-0.0415907	coho/Chinook	AA	Homozygous Summer	rada345	B01	TAGCTT	AACAACCA	SOMM284_TAGCTT_GGAACAACCATGCAGG
2017	Mainstem and Tribs (Rock Cr. To Steamboat)	3e	Williams Creek	3e Williams Creek	43.339	-122.767	57	myp0106	dnaa401	B02	73222	0.112249	-0.0425901	coho/Chinook	AA	Homozygous Summer	rada345	B02	TAGCTT	AACCGAGA	SOMM284_TAGCTT_GGAACCGAGATGCAGG
2017	Mainstem and Tribs (Rock Cr. To Steamboat)	3e	Williams Creek	3e Williams Creek	43.339	-122.767	56	myp0099	dnaa401	C01	68	NA	NA	NA	AA	Homozygous Summer	rada345	C01	TAGCTT	AGATCGCA	NA
2017	Mainstem and Tribs (Rock Cr. To Steamboat)	3e	Williams Creek	3e Williams Creek	43.339	-122.767	62	myp0107	dnaa401	C02	68	NA	NA	NA	AA	Homozygous Summer	rada345	C02	TAGCTT	AGCAGGAA	NA
2017	Mainstem and Tribs (Rock Cr. To Steamboat)	3e	Williams Creek	3e Williams Creek	43.339	-122.767	38	myp0100	dnaa401	D01	94	NA	NA	NA	GG	Homozygous Winter	rada345	D01	TAGCTT	CCGAAGTA	NA
2017	Mainstem and Tribs (Rock Cr. To Steamboat)	3e	Williams Creek	3e Williams Creek	43.339	-122.767	42	myp0108	dnaa401	D02	68	NA	NA	NA	GA	Heterozygous	rada345	D02	TAGCTT	CCGTGAGA	NA
2017	Mainstem and Tribs (Rock Cr. To Steamboat)	3e	Williams Creek	3e Williams Creek	43.339	-122.767	68	myp0101	dnaa401	E01	39829	0.113518	-0.045027	coho/Chinook	AA	Homozygous Summer	rada345	E01	TAGCTT	GATAGACA	SOMM284_TAGCTT_GGGATAGACATGCAGG
2017	Mainstem and Tribs (Rock Cr. To Steamboat)	3e	Williams Creek	3e Williams Creek	43.339	-122.767	53	myp0109	dnaa401	E02	83153	-0.0104166	-0.00444696	mykiss	GG	Homozygous Winter	rada345	E02	TAGCTT	GCCACATA	SOMM284_TAGCTT_GGGCCACATATGCAGG
2017	Mainstem and Tribs (Rock Cr. To Steamboat)	3e	Williams Creek	3e Williams Creek	43.339	-122.767	53	myp0102	dnaa401	F01	123176	-0.0104013	-0.00448802	mykiss	AA	Homozygous Summer	rada345	F01	TAGCTT	TATCAGCA	SOMM284_TAGCTT_GGTATCAGCATGCAGG
2017	Mainstem and Tribs (Rock Cr. To Steamboat)	3e	Williams Creek	3e Williams Creek	43.339	-122.767	37	myp0110	dnaa401	F02	99620	-0.00996028	-0.00396219	mykiss	GG	Homozygous Winter	rada345	F02	TAGCTT	TCCGTCTA	SOMM284_TAGCTT_GGTCCGTCTATGCAGG
2017	Mainstem and Tribs (Rock Cr. To Steamboat)	3e	Williams Creek	3e Williams Creek	43.339	-122.767	47	myp0103	dnaa401	G01	60332	-0.0104786	-0.00464101	mykiss	AA	Homozygous Summer	rada345	G01	TAGCTT	AATGTTGC	SOMM284_TAGCTT_GGAATGTTGCTGCAGG
2017	Mainstem and Tribs (Rock Cr. To Steamboat)	3e	Williams Creek	3e Williams Creek	43.339	-122.767	42	myp0111	dnaa401	G02	43004	-0.0100101	-0.00402082	mykiss	GG	Homozygous Winter	rada345	G02	TAGCTT	ACACTGAC	SOMM284_TAGCTT_GGACACTGACTGCAGG
2017	Mainstem and Tribs (Rock Cr. To Steamboat)	3e	Williams Creek	3e Williams Creek	43.339	-122.767	58	myp0104	dnaa401	H01	85063	-0.0103332	-0.00432317	mykiss	GA	Heterozygous	rada345	H01	TAGCTT	CCATCCTC	SOMM284_TAGCTT_GGCCATCCTCTGCAGG
2018	Mainstem and Tribs (Rock Cr. To Steamboat)	3e	Williams Creek	3e Williams Creek	43.339	-122.767	57	myp1352	dnaa503	A09	27874	-0.0104418	-0.00441864	mykiss	GG	Homozygous Winter	rada437	A09	GAGGTG	GGAACGAACGTGCAGG	SOMM418_GAGGTG_GGAACGAACGTGCAGG
2018	Mainstem and Tribs (Rock Cr. To Steamboat)	3e	Williams Creek	3e Williams Creek	43.339	-122.767	54	myp1360	dnaa503	A10	6324	-0.0108769	-0.00425858	mykiss	GG	Homozygous Winter	rada437	A10	GAGGTG	GGAGTACAAGTGCAGG	SOMM418_GAGGTG_GGAGTACAAGTGCAGG
2018	Mainstem and Tribs (Rock Cr. To Steamboat)	3e	Williams Creek	3e Williams Creek	43.339	-122.767	74	myp1345	dnaa503	B08	12350	-0.0101908	-0.00419665	mykiss	GG	Homozygous Winter	rada437	B08	GAGGTG	GGACCTCCAATGCAGG	SOMM418_GAGGTG_GGACCTCCAATGCAGG
2018	Mainstem and Tribs (Rock Cr. To Steamboat)	3e	Williams Creek	3e Williams Creek	43.339	-122.767	64	myp1353	dnaa503	B09	4956	-0.0102733	-0.00459592	mykiss	GG	Homozygous Winter	rada437	B09	GAGGTG	GGACGCTCGATGCAGG	SOMM418_GAGGTG_GGACGCTCGATGCAGG
2018	Mainstem and Tribs (Rock Cr. To Steamboat)	3e	Williams Creek	3e Williams Creek	43.339	-122.767	64	myp1361	dnaa503	B10	7760	-0.0102076	-0.00452827	mykiss	GA	Heterozygous	rada437	B10	GAGGTG	GGACGTATCATGCAGG	SOMM418_GAGGTG_GGACGTATCATGCAGG
2018	Mainstem and Tribs (Rock Cr. To Steamboat)	3e	Williams Creek	3e Williams Creek	43.339	-122.767	59	myp1346	dnaa503	C08	30736	-0.0104551	-0.00411359	mykiss	GG	Homozygous Winter	rada437	C08	GAGGTG	GGCAATGGAATGCAGG	SOMM418_GAGGTG_GGCAATGGAATGCAGG
2018	Mainstem and Tribs (Rock Cr. To Steamboat)	3e	Williams Creek	3e Williams Creek	43.339	-122.767	60	myp1354	dnaa503	C09	15111	-0.00981348	-0.00437237	mykiss	GG	Homozygous Winter	rada437	C09	GAGGTG	GGCACTTCGATGCAGG	SOMM418_GAGGTG_GGCACTTCGATGCAGG
2018	Mainstem and Tribs (Rock Cr. To Steamboat)	3e	Williams Creek	3e Williams Creek	43.339	-122.767	59	myp1362	dnaa503	C10	5371	-0.0100146	-0.00346129	mykiss	GG	Homozygous Winter	rada437	C10	GAGGTG	GGCAGCGTTATGCAGG	SOMM418_GAGGTG_GGCAGCGTTATGCAGG
2018	Mainstem and Tribs (Rock Cr. To Steamboat)	3e	Williams Creek	3e Williams Creek	43.339	-122.767	76	myp1347	dnaa503	D08	40064	-0.0102484	-0.00414291	mykiss	GA	Heterozygous	rada437	D08	GAGGTG	GGCTGAGCCATGCAGG	SOMM418_GAGGTG_GGCTGAGCCATGCAGG
2018	Mainstem and Tribs (Rock Cr. To Steamboat)	3e	Williams Creek	3e Williams Creek	43.339	-122.767	64	myp1355	dnaa503	D09	38306	0.0104288	0.05123	cutthroat	GA	Heterozygous	rada437	D09	GAGGTG	GGCTGGCATATGCAGG	SOMM418_GAGGTG_GGCTGGCATATGCAGG
2018	Mainstem and Tribs (Rock Cr. To Steamboat)	3e	Williams Creek	3e Williams Creek	43.339	-122.767	41	myp1363	dnaa503	D10	21770	-0.010231	-0.00428065	mykiss	GG	Homozygous Winter	rada437	D10	GAGGTG	GGGAATCTGATGCAGG	SOMM418_GAGGTG_GGGAATCTGATGCAGG
2018	Mainstem and Tribs (Rock Cr. To Steamboat)	3e	Williams Creek	3e Williams Creek	43.339	-122.767	43	myp1348	dnaa503	E08	12081	-0.0099614	-0.00439557	mykiss	GA	Heterozygous	rada437	E08	GAGGTG	GGGTACGCAATGCAGG	SOMM418_GAGGTG_GGGTACGCAATGCAGG
2018	Mainstem and Tribs (Rock Cr. To Steamboat)	3e	Williams Creek	3e Williams Creek	43.339	-122.767	49	myp1356	dnaa503	E09	6590	-0.0102842	-0.00439711	mykiss	GG	Homozygous Winter	rada437	E09	GAGGTG	GGGTCGTAGATGCAGG	SOMM418_GAGGTG_GGGTCGTAGATGCAGG
2018	Mainstem and Tribs (Rock Cr. To Steamboat)	3e	Williams Creek	3e Williams Creek	43.339	-122.767	45	myp1364	dnaa503	E10	18585	-0.0102701	-0.0039484	mykiss	GG	Homozygous Winter	rada437	E10	GAGGTG	GGGTCTGTCATGCAGG	SOMM418_GAGGTG_GGGTCTGTCATGCAGG
2018	Mainstem and Tribs (Rock Cr. To Steamboat)	3e	Williams Creek	3e Williams Creek	43.339	-122.767	56	myp1349	dnaa503	F08	14373	-0.0102768	-0.00343938	mykiss	GG	Homozygous Winter	rada437	F08	GAGGTG	GGTTCACGCATGCAGG	SOMM418_GAGGTG_GGTTCACGCATGCAGG
2018	Mainstem and Tribs (Rock Cr. To Steamboat)	3e	Williams Creek	3e Williams Creek	43.339	-122.767	53	myp1357	dnaa503	F09	6927	0.0109252	0.0515595	cutthroat	GA	Heterozygous	rada437	F09	GAGGTG	GGACACGAGATGCAGG	SOMM418_GAGGTG_GGACACGAGATGCAGG
2018	Mainstem and Tribs (Rock Cr. To Steamboat)	3e	Williams Creek	3e Williams Creek	43.339	-122.767	60	myp1365	dnaa503	F10	25244	-0.0101912	-0.00425815	mykiss	GG	Homozygous Winter	rada437	F10	GAGGTG	GGAAGAGATCTGCAGG	SOMM418_GAGGTG_GGAAGAGATCTGCAGG
2018	Mainstem and Tribs (Rock Cr. To Steamboat)	3e	Williams Creek	3e Williams Creek	43.339	-122.767	62	myp1350	dnaa503	G08	30538	-0.0100562	-0.00453105	mykiss	GG	Homozygous Winter	rada437	G08	GAGGTG	GGATAGCGACTGCAGG	SOMM418_GAGGTG_GGATAGCGACTGCAGG
2018	Mainstem and Tribs (Rock Cr. To Steamboat)	3e	Williams Creek	3e Williams Creek	43.339	-122.767	55	myp1358	dnaa503	G09	10931	0.0100359	0.046429	cutthroat	GA	Heterozygous	rada437	G09	GAGGTG	GGACGACAAGTGCAGG	SOMM418_GAGGTG_GGACGACAAGTGCAGG
2018	Mainstem and Tribs (Rock Cr. To Steamboat)	3e	Williams Creek	3e Williams Creek	43.339	-122.767	55	myp1366	dnaa503	G10	69297	-0.0101395	-0.00401875	mykiss	GG	Homozygous Winter	rada437	G10	GAGGTG	GGATTGGCTCTGCAGG	SOMM418_GAGGTG_GGATTGGCTCTGCAGG
2018	Mainstem and Tribs (Rock Cr. To Steamboat)	3e	Williams Creek	3e Williams Creek	43.339	-122.767	61	myp1351	dnaa503	H08	20383	-0.00990369	-0.00405589	mykiss	GG	Homozygous Winter	rada437	H08	GAGGTG	GGGAACAGGCTGCAGG	SOMM418_GAGGTG_GGGAACAGGCTGCAGG
2018	Mainstem and Tribs (Rock Cr. To Steamboat)	3e	Williams Creek	3e Williams Creek	43.339	-122.767	58	myp1359	dnaa503	H09	13344	-0.00971229	-0.00408854	mykiss	GA	Heterozygous	rada437	H09	GAGGTG	GGGACAGTGCTGCAGG	SOMM418_GAGGTG_GGGACAGTGCTGCAGG
2018	Mainstem and Tribs (Rock Cr. To Steamboat)	3e	Williams Creek	3e Williams Creek	43.339	-122.767	44	myp1367	dnaa503	H10	7387	-0.0101388	-0.00432313	mykiss	GA	Heterozygous	rada437	H10	GAGGTG	GGGAGTTAGCTGCAGG	SOMM418_GAGGTG_GGGAGTTAGCTGCAGG
2019	Mainstem and Tribs (Rock Cr. To Steamboat)	3e	Williams Creek	3e Williams Creek	43.339	-122.767	41	myp2193	dnaa583	A01	NA	NA	NA	mykiss	GG	Homozygous Winter	NA	A01	NA	NA	NA
2019	Mainstem and Tribs (Rock Cr. To Steamboat)	3e	Williams Creek	3e Williams Creek	43.339	-122.767	41	myp2201	dnaa583	A02	NA	NA	NA	mykiss	GG	Homozygous Winter	NA	A02	NA	NA	NA
2019	Mainstem and Tribs (Rock Cr. To Steamboat)	3e	Williams Creek	3e Williams Creek	43.339	-122.767	38	myp2209	dnaa583	A03	NA	NA	NA	mykiss	GG	Homozygous Winter	NA	A03	NA	NA	NA
2019	Mainstem and Tribs (Rock Cr. To Steamboat)	3e	Williams Creek	3e Williams Creek	43.339	-122.767	52	myp2185	dnaa582	A12	NA	NA	NA	mykiss	AA	Homozygous Summer	NA	A12	NA	NA	NA
2019	Mainstem and Tribs (Rock Cr. To Steamboat)	3e	Williams Creek	3e Williams Creek	43.339	-122.767	57	myp2194	dnaa583	B01	NA	NA	NA	mykiss	GG	Homozygous Winter	NA	B01	NA	NA	NA
2019	Mainstem and Tribs (Rock Cr. To Steamboat)	3e	Williams Creek	3e Williams Creek	43.339	-122.767	49	myp2202	dnaa583	B02	NA	NA	NA	mykiss	AA	Homozygous Summer	NA	B02	NA	NA	NA
2019	Mainstem and Tribs (Rock Cr. To Steamboat)	3e	Williams Creek	3e Williams Creek	43.339	-122.767	50	myp2186	dnaa582	B12	NA	NA	NA	mykiss	AA	Homozygous Summer	NA	B12	NA	NA	NA
2019	Mainstem and Tribs (Rock Cr. To Steamboat)	3e	Williams Creek	3e Williams Creek	43.339	-122.767	55	myp2195	dnaa583	C01	NA	NA	NA	mykiss	GA	Heterozygous	NA	C01	NA	NA	NA
2019	Mainstem and Tribs (Rock Cr. To Steamboat)	3e	Williams Creek	3e Williams Creek	43.339	-122.767	44	myp2203	dnaa583	C02	NA	NA	NA	mykiss	GG	Homozygous Winter	NA	C02	NA	NA	NA
2019	Mainstem and Tribs (Rock Cr. To Steamboat)	3e	Williams Creek	3e Williams Creek	43.339	-122.767	43	myp2187	dnaa582	C12	NA	NA	NA	mykiss	GG	Homozygous Winter	NA	C12	NA	NA	NA
2019	Mainstem and Tribs (Rock Cr. To Steamboat)	3e	Williams Creek	3e Williams Creek	43.339	-122.767	54	myp2196	dnaa583	D01	NA	NA	NA	mykiss	GA	Heterozygous	NA	D01	NA	NA	NA
2019	Mainstem and Tribs (Rock Cr. To Steamboat)	3e	Williams Creek	3e Williams Creek	43.339	-122.767	40	myp2204	dnaa583	D02	NA	NA	NA	mykiss	GG	Homozygous Winter	NA	D02	NA	NA	NA
2019	Mainstem and Tribs (Rock Cr. To Steamboat)	3e	Williams Creek	3e Williams Creek	43.339	-122.767	52	myp2188	dnaa582	D12	NA	NA	NA	mykiss	AA	Homozygous Summer	NA	D12	NA	NA	NA
2019	Mainstem and Tribs (Rock Cr. To Steamboat)	3e	Williams Creek	3e Williams Creek	43.339	-122.767	42	myp2197	dnaa583	E01	NA	NA	NA	mykiss	GG	Homozygous Winter	NA	E01	NA	NA	NA
2019	Mainstem and Tribs (Rock Cr. To Steamboat)	3e	Williams Creek	3e Williams Creek	43.339	-122.767	51	myp2205	dnaa583	E02	NA	NA	NA	mykiss	AA	Homozygous Summer	NA	E02	NA	NA	NA
2019	Mainstem and Tribs (Rock Cr. To Steamboat)	3e	Williams Creek	3e Williams Creek	43.339	-122.767	61	myp2189	dnaa582	E12	NA	NA	NA	mykiss	AA	Homozygous Summer	NA	E12	NA	NA	NA
2019	Mainstem and Tribs (Rock Cr. To Steamboat)	3e	Williams Creek	3e Williams Creek	43.339	-122.767	38	myp2198	dnaa583	F01	NA	NA	NA	mykiss	GG	Homozygous Winter	NA	F01	NA	NA	NA
2019	Mainstem and Tribs (Rock Cr. To Steamboat)	3e	Williams Creek	3e Williams Creek	43.339	-122.767	37	myp2206	dnaa583	F02	NA	NA	NA	mykiss	GG	Homozygous Winter	NA	F02	NA	NA	NA
2019	Mainstem and Tribs (Rock Cr. To Steamboat)	3e	Williams Creek	3e Williams Creek	43.339	-122.767	91	myp2182	dnaa582	F11	NA	NA	NA	mykiss	GG	Homozygous Winter	NA	F11	NA	NA	NA
2019	Mainstem and Tribs (Rock Cr. To Steamboat)	3e	Williams Creek	3e Williams Creek	43.339	-122.767	48	myp2190	dnaa582	F12	NA	NA	NA	mykiss	AA	Homozygous Summer	NA	F12	NA	NA	NA
2019	Mainstem and Tribs (Rock Cr. To Steamboat)	3e	Williams Creek	3e Williams Creek	43.339	-122.767	39	myp2199	dnaa583	G01	NA	NA	NA	mykiss	GA	Heterozygous	NA	G01	NA	NA	NA
2019	Mainstem and Tribs (Rock Cr. To Steamboat)	3e	Williams Creek	3e Williams Creek	43.339	-122.767	41	myp2207	dnaa583	G02	NA	NA	NA	mykiss	GG	Homozygous Winter	NA	G02	NA	NA	NA
2019	Mainstem and Tribs (Rock Cr. To Steamboat)	3e	Williams Creek	3e Williams Creek	43.339	-122.767	48	myp2183	dnaa582	G11	NA	NA	NA	mykiss	GA	Heterozygous	NA	G11	NA	NA	NA
2019	Mainstem and Tribs (Rock Cr. To Steamboat)	3e	Williams Creek	3e Williams Creek	43.339	-122.767	42	myp2191	dnaa582	G12	NA	NA	NA	mykiss	GG	Homozygous Winter	NA	G12	NA	NA	NA
2019	Mainstem and Tribs (Rock Cr. To Steamboat)	3e	Williams Creek	3e Williams Creek	43.339	-122.767	45	myp2200	dnaa583	H01	NA	NA	NA	mykiss	AA	Homozygous Summer	NA	H01	NA	NA	NA
2019	Mainstem and Tribs (Rock Cr. To Steamboat)	3e	Williams Creek	3e Williams Creek	43.339	-122.767	39	myp2208	dnaa583	H02	NA	NA	NA	mykiss	GG	Homozygous Winter	NA	H02	NA	NA	NA
2019	Mainstem and Tribs (Rock Cr. To Steamboat)	3e	Williams Creek	3e Williams Creek	43.339	-122.767	47	myp2184	dnaa582	H11	NA	NA	NA	mykiss	GA	Heterozygous	NA	H11	NA	NA	NA
2019	Mainstem and Tribs (Rock Cr. To Steamboat)	3e	Williams Creek	3e Williams Creek	43.339	-122.767	45	myp2192	dnaa582	H12	NA	NA	NA	mykiss	GG	Homozygous Winter	NA	H12	NA	NA	NA
2019	Canton Cr. and Tribs	4a	Canton Creek Below Falls	4a Canton Creek Below Falls	43.3693	-122.746	57	myp2393	dnaa585	A02	NA	NA	NA	mykiss	GA	Heterozygous	NA	A02	NA	NA	NA
2019	Canton Cr. and Tribs	4a	Canton Creek Below Falls	4a Canton Creek Below Falls	43.3693	-122.746	61	myp2402	dnaa585	A03	NA	NA	NA	mykiss	GA	Heterozygous	NA	A03	NA	NA	NA
2019	Canton Cr. and Tribs	4a	Canton Creek Below Falls	4a Canton Creek Below Falls	43.3693	-122.746	57	myp2410	dnaa585	A04	NA	NA	NA	mykiss	GA	Heterozygous	NA	A04	NA	NA	NA
2019	Canton Cr. and Tribs	4a	Canton Creek Below Falls	4a Canton Creek Below Falls	43.3693	-122.746	66	myp2394	dnaa585	B02	NA	NA	NA	mykiss	GG	Homozygous Winter	NA	B02	NA	NA	NA
2019	Canton Cr. and Tribs	4a	Canton Creek Below Falls	4a Canton Creek Below Falls	43.3693	-122.746	58	myp2403	dnaa585	B03	NA	NA	NA	mykiss	GA	Heterozygous	NA	B03	NA	NA	NA
2019	Canton Cr. and Tribs	4a	Canton Creek Below Falls	4a Canton Creek Below Falls	43.3693	-122.746	68	myp2411	dnaa585	B04	NA	NA	NA	mykiss	GG	Homozygous Winter	NA	B04	NA	NA	NA
2019	Canton Cr. and Tribs	4a	Canton Creek Below Falls	4a Canton Creek Below Falls	43.3693	-122.746	69	myp2395	dnaa585	C02	NA	NA	NA	mykiss	GG	Homozygous Winter	NA	C02	NA	NA	NA
2019	Canton Cr. and Tribs	4a	Canton Creek Below Falls	4a Canton Creek Below Falls	43.3693	-122.746	66	myp2404	dnaa585	C03	NA	NA	NA	mykiss	AA	Homozygous Summer	NA	C03	NA	NA	NA
2019	Canton Cr. and Tribs	4a	Canton Creek Below Falls	4a Canton Creek Below Falls	43.3693	-122.746	58	myp2396	dnaa585	D02	NA	NA	NA	mykiss	GA	Heterozygous	NA	D02	NA	NA	NA
2019	Canton Cr. and Tribs	4a	Canton Creek Below Falls	4a Canton Creek Below Falls	43.3693	-122.746	64	myp2405	dnaa585	D03	NA	NA	NA	mykiss	GA	Heterozygous	NA	D03	NA	NA	NA
2019	Canton Cr. and Tribs	4a	Canton Creek Below Falls	4a Canton Creek Below Falls	43.3693	-122.746	58	myp2397	dnaa585	E02	NA	NA	NA	mykiss	GG	Homozygous Winter	NA	E02	NA	NA	NA
2019	Canton Cr. and Tribs	4a	Canton Creek Below Falls	4a Canton Creek Below Falls	43.3693	-122.746	71	myp2406	dnaa585	E03	NA	NA	NA	mykiss	GA	Heterozygous	NA	E03	NA	NA	NA
2019	Canton Cr. and Tribs	4a	Canton Creek Below Falls	4a Canton Creek Below Falls	43.3693	-122.746	74	myp2390	dnaa585	F01	NA	NA	NA	mykiss	AA	Homozygous Summer	NA	F01	NA	NA	NA
2019	Canton Cr. and Tribs	4a	Canton Creek Below Falls	4a Canton Creek Below Falls	43.3693	-122.746	54	myp2399	dnaa585	F02	NA	NA	NA	mykiss	AA	Homozygous Summer	NA	F02	NA	NA	NA
2019	Canton Cr. and Tribs	4a	Canton Creek Below Falls	4a Canton Creek Below Falls	43.3693	-122.746	57	myp2407	dnaa585	F03	NA	NA	NA	mykiss	AA	Homozygous Summer	NA	F03	NA	NA	NA
2019	Canton Cr. and Tribs	4a	Canton Creek Below Falls	4a Canton Creek Below Falls	43.3693	-122.746	72	myp2391	dnaa585	G01	NA	NA	NA	mykiss	GG	Homozygous Winter	NA	G01	NA	NA	NA
2019	Canton Cr. and Tribs	4a	Canton Creek Below Falls	4a Canton Creek Below Falls	43.3693	-122.746	61	myp2400	dnaa585	G02	NA	NA	NA	mykiss	AA	Homozygous Summer	NA	G02	NA	NA	NA
2019	Canton Cr. and Tribs	4a	Canton Creek Below Falls	4a Canton Creek Below Falls	43.3693	-122.746	57	myp2408	dnaa585	G03	NA	NA	NA	mykiss	GA	Heterozygous	NA	G03	NA	NA	NA
2019	Canton Cr. and Tribs	4a	Canton Creek Below Falls	4a Canton Creek Below Falls	43.3693	-122.746	53	myp2392	dnaa585	H01	NA	NA	NA	mykiss	GG	Homozygous Winter	NA	H01	NA	NA	NA
2019	Canton Cr. and Tribs	4a	Canton Creek Below Falls	4a Canton Creek Below Falls	43.3693	-122.746	70	myp2401	dnaa585	H02	NA	NA	NA	mykiss	GG	Homozygous Winter	NA	H02	NA	NA	NA
2019	Canton Cr. and Tribs	4a	Canton Creek Below Falls	4a Canton Creek Below Falls	43.3693	-122.746	59	myp2409	dnaa585	H03	NA	NA	NA	mykiss	GA	Heterozygous	NA	H03	NA	NA	NA
2017	Canton Cr. and Tribs	4b	Canton Creek Lower	4b Canton Creek Lower	43.3815	-122.762	34	myp0001	dnaa400	A01	69643	-0.0104322	-0.00475022	mykiss	AA	Homozygous Summer	rada344	A01	CGTCTT	ACAAGCTA	SOMM284_CGTCTT_GGACAAGCTATGCAGG
2017	Canton Cr. and Tribs	4b	Canton Creek Lower	4b Canton Creek Lower	43.3815	-122.762	63	myp0009	dnaa400	A02	95037	-0.0102953	-0.00423115	mykiss	AA	Homozygous Summer	rada344	A02	CGTCTT	AAACATCG	SOMM284_CGTCTT_GGAAACATCGTGCAGG
2017	Canton Cr. and Tribs	4b	Canton Creek Lower	4b Canton Creek Lower	43.3815	-122.762	68	myp0017	dnaa400	A03	67445	-0.0105305	-0.0045696	mykiss	AA	Homozygous Summer	rada344	A03	CGTCTT	ACATTGGC	SOMM284_CGTCTT_GGACATTGGCTGCAGG
2017	Canton Cr. and Tribs	4b	Canton Creek Lower	4b Canton Creek Lower	43.3815	-122.762	52	myp0002	dnaa400	B01	64105	-0.0105132	-0.0041536	mykiss	GA	Heterozygous	rada344	B01	CGTCTT	AACAACCA	SOMM284_CGTCTT_GGAACAACCATGCAGG
2017	Canton Cr. and Tribs	4b	Canton Creek Lower	4b Canton Creek Lower	43.3815	-122.762	54	myp0010	dnaa400	B02	59226	-0.0105973	-0.00431533	mykiss	AA	Homozygous Summer	rada344	B02	CGTCTT	AACCGAGA	SOMM284_CGTCTT_GGAACCGAGATGCAGG
2017	Canton Cr. and Tribs	4b	Canton Creek Lower	4b Canton Creek Lower	43.3815	-122.762	43	myp0018	dnaa400	B03	57100	-0.0106694	-0.00468531	mykiss	AA	Homozygous Summer	rada344	B03	CGTCTT	AACGCTTA	SOMM284_CGTCTT_GGAACGCTTATGCAGG
2017	Canton Cr. and Tribs	4b	Canton Creek Lower	4b Canton Creek Lower	43.3815	-122.762	54	myp0003	dnaa400	C01	67951	-0.0104724	-0.0044722	mykiss	AA	Homozygous Summer	rada344	C01	CGTCTT	AGATCGCA	SOMM284_CGTCTT_GGAGATCGCATGCAGG
2017	Canton Cr. and Tribs	4b	Canton Creek Lower	4b Canton Creek Lower	43.3815	-122.762	49	myp0011	dnaa400	C02	43786	-0.0101923	-0.00431435	mykiss	AA	Homozygous Summer	rada344	C02	CGTCTT	AGCAGGAA	SOMM284_CGTCTT_GGAGCAGGAATGCAGG
2017	Canton Cr. and Tribs	4b	Canton Creek Lower	4b Canton Creek Lower	43.3815	-122.762	44	myp0019	dnaa400	C03	60132	-0.0106088	-0.00460743	mykiss	GA	Heterozygous	rada344	C03	CGTCTT	AGTCACTA	SOMM284_CGTCTT_GGAGTCACTATGCAGG
2017	Canton Cr. and Tribs	4b	Canton Creek Lower	4b Canton Creek Lower	43.3815	-122.762	59	myp0004	dnaa400	D01	73084	-0.0105835	-0.00440999	mykiss	AA	Homozygous Summer	rada344	D01	CGTCTT	CCGAAGTA	SOMM284_CGTCTT_GGCCGAAGTATGCAGG
2017	Canton Cr. and Tribs	4b	Canton Creek Lower	4b Canton Creek Lower	43.3815	-122.762	64	myp0012	dnaa400	D02	64808	-0.0107778	-0.00442589	mykiss	AA	Homozygous Summer	rada344	D02	CGTCTT	CCGTGAGA	SOMM284_CGTCTT_GGCCGTGAGATGCAGG
2017	Canton Cr. and Tribs	4b	Canton Creek Lower	4b Canton Creek Lower	43.3815	-122.762	47	myp0020	dnaa400	D03	55942	-0.0103746	-0.00410633	mykiss	GG	Homozygous Winter	rada344	D03	CGTCTT	CCTCCTGA	SOMM284_CGTCTT_GGCCTCCTGATGCAGG
2017	Canton Cr. and Tribs	4b	Canton Creek Lower	4b Canton Creek Lower	43.3815	-122.762	57	myp0005	dnaa400	E01	61143	-0.0104526	-0.00425839	mykiss	AA	Homozygous Summer	rada344	E01	CGTCTT	GATAGACA	SOMM284_CGTCTT_GGGATAGACATGCAGG
2017	Canton Cr. and Tribs	4b	Canton Creek Lower	4b Canton Creek Lower	43.3815	-122.762	59	myp0013	dnaa400	E02	71497	-0.0105739	-0.00431081	mykiss	AA	Homozygous Summer	rada344	E02	CGTCTT	GCCACATA	SOMM284_CGTCTT_GGGCCACATATGCAGG
2017	Canton Cr. and Tribs	4b	Canton Creek Lower	4b Canton Creek Lower	43.3815	-122.762	48	myp0006	dnaa400	F01	60341	-0.0106107	-0.00461459	mykiss	GG	Homozygous Winter	rada344	F01	CGTCTT	TATCAGCA	SOMM284_CGTCTT_GGTATCAGCATGCAGG
2017	Canton Cr. and Tribs	4b	Canton Creek Lower	4b Canton Creek Lower	43.3815	-122.762	35	myp0014	dnaa400	F02	55613	-0.0103112	-0.00418424	mykiss	GG	Homozygous Winter	rada344	F02	CGTCTT	TCCGTCTA	SOMM284_CGTCTT_GGTCCGTCTATGCAGG
2017	Canton Cr. and Tribs	4b	Canton Creek Lower	4b Canton Creek Lower	43.3815	-122.762	46	myp0007	dnaa400	G01	50751	-0.0104833	-0.00453499	mykiss	AA	Homozygous Summer	rada344	G01	CGTCTT	AATGTTGC	SOMM284_CGTCTT_GGAATGTTGCTGCAGG
2017	Canton Cr. and Tribs	4b	Canton Creek Lower	4b Canton Creek Lower	43.3815	-122.762	42	myp0015	dnaa400	G02	47847	-0.0103451	-0.00425594	mykiss	GA	Heterozygous	rada344	G02	CGTCTT	ACACTGAC	SOMM284_CGTCTT_GGACACTGACTGCAGG
2017	Canton Cr. and Tribs	4b	Canton Creek Lower	4b Canton Creek Lower	43.3815	-122.762	54	myp0008	dnaa400	H01	65582	-0.0105821	-0.00442248	mykiss	AA	Homozygous Summer	rada344	H01	CGTCTT	CCATCCTC	SOMM284_CGTCTT_GGCCATCCTCTGCAGG
2017	Canton Cr. and Tribs	4b	Canton Creek Lower	4b Canton Creek Lower	43.3815	-122.762	45	myp0016	dnaa400	H02	57230	-0.010529	-0.00473751	mykiss	AA	Homozygous Summer	rada344	H02	CGTCTT	CCGACAAC	SOMM284_CGTCTT_GGCCGACAACTGCAGG
2018	Canton Cr. and Tribs	4b	Canton Creek Lower	4b Canton Creek Lower	43.3815	-122.762	96	myp1368	dnaa503	A11	66462	-0.010359	-0.00426752	mykiss	AA	Homozygous Summer	rada437	A11	GAGGTG	GGCATCAAGTTGCAGG	SOMM418_GAGGTG_GGCATCAAGTTGCAGG
2018	Canton Cr. and Tribs	4b	Canton Creek Lower	4b Canton Creek Lower	43.3815	-122.762	54	myp1376	dnaa503	A12	28075	-0.0103976	-0.00453309	mykiss	AA	Homozygous Summer	rada437	A12	GAGGTG	GGAGTGGTCATGCAGG	SOMM418_GAGGTG_GGAGTGGTCATGCAGG
2018	Canton Cr. and Tribs	4b	Canton Creek Lower	4b Canton Creek Lower	43.3815	-122.762	70	myp1369	dnaa503	B11	10487	-0.010322	-0.00363651	mykiss	AA	Homozygous Summer	rada437	B11	GAGGTG	GGACTATGCATGCAGG	SOMM418_GAGGTG_GGACTATGCATGCAGG
2018	Canton Cr. and Tribs	4b	Canton Creek Lower	4b Canton Creek Lower	43.3815	-122.762	49	myp1377	dnaa503	B12	64674	-0.0103851	-0.00447255	mykiss	GG	Homozygous Winter	rada437	B12	GAGGTG	GGAGAGTCAATGCAGG	SOMM418_GAGGTG_GGAGAGTCAATGCAGG
2018	Canton Cr. and Tribs	4b	Canton Creek Lower	4b Canton Creek Lower	43.3815	-122.762	68	myp1370	dnaa503	C11	22560	-0.010138	-0.00456744	mykiss	AA	Homozygous Summer	rada437	C11	GAGGTG	GGCATACCAATGCAGG	SOMM418_GAGGTG_GGCATACCAATGCAGG
2018	Canton Cr. and Tribs	4b	Canton Creek Lower	4b Canton Creek Lower	43.3815	-122.762	54	myp1378	dnaa503	C12	15890	-0.0101819	-0.00448716	mykiss	AA	Homozygous Summer	rada437	C12	GAGGTG	GGCCAGTTCATGCAGG	SOMM418_GAGGTG_GGCCAGTTCATGCAGG
2018	Canton Cr. and Tribs	4b	Canton Creek Lower	4b Canton Creek Lower	43.3815	-122.762	59	myp1371	dnaa503	D11	5256	-0.0101421	-0.00352992	mykiss	AA	Homozygous Summer	rada437	D11	GAGGTG	GGGACTAGTATGCAGG	SOMM418_GAGGTG_GGGACTAGTATGCAGG
2018	Canton Cr. and Tribs	4b	Canton Creek Lower	4b Canton Creek Lower	43.3815	-122.762	47	myp1379	dnaa503	D12	41083	-0.0100536	-0.00405566	mykiss	GA	Heterozygous	rada437	D12	GAGGTG	GGGAGCTGAATGCAGG	SOMM418_GAGGTG_GGGAGCTGAATGCAGG
2018	Canton Cr. and Tribs	4b	Canton Creek Lower	4b Canton Creek Lower	43.3815	-122.762	48	myp1372	dnaa503	E11	29624	-0.0104319	-0.00437473	mykiss	GG	Homozygous Winter	rada437	E11	GAGGTG	GGGTGTTCTATGCAGG	SOMM418_GAGGTG_GGGTGTTCTATGCAGG
2018	Canton Cr. and Tribs	4b	Canton Creek Lower	4b Canton Creek Lower	43.3815	-122.762	58	myp1380	dnaa503	E12	14535	-0.00977104	-0.00409392	mykiss	GG	Homozygous Winter	rada437	E12	GAGGTG	GGTAGGATGATGCAGG	SOMM418_GAGGTG_GGTAGGATGATGCAGG
2018	Canton Cr. and Tribs	4b	Canton Creek Lower	4b Canton Creek Lower	43.3815	-122.762	62	myp1373	dnaa503	F11	2153	-0.00909912	-0.00620113	mykiss	AA	Homozygous Summer	rada437	F11	GAGGTG	GGAAGGACACTGCAGG	SOMM418_GAGGTG_GGAAGGACACTGCAGG
2018	Canton Cr. and Tribs	4b	Canton Creek Lower	4b Canton Creek Lower	43.3815	-122.762	49	myp1381	dnaa503	F12	25236	-0.00975311	-0.00396022	mykiss	GA	Heterozygous	rada437	F12	GAGGTG	GGAATCCGTCTGCAGG	SOMM418_GAGGTG_GGAATCCGTCTGCAGG
2018	Canton Cr. and Tribs	4b	Canton Creek Lower	4b Canton Creek Lower	43.3815	-122.762	55	myp1374	dnaa503	G11	30042	-0.0102898	-0.00430249	mykiss	AA	Homozygous Summer	rada437	G11	GAGGTG	GGCAAGGAGCTGCAGG	SOMM418_GAGGTG_GGCAAGGAGCTGCAGG
2018	Canton Cr. and Tribs	4b	Canton Creek Lower	4b Canton Creek Lower	43.3815	-122.762	51	myp1382	dnaa503	G12	6599	-0.0102436	-0.00517847	mykiss	GG	Homozygous Winter	rada437	G12	GAGGTG	GGCACCTTACTGCAGG	SOMM418_GAGGTG_GGCACCTTACTGCAGG
2018	Canton Cr. and Tribs	4b	Canton Creek Lower	4b Canton Creek Lower	43.3815	-122.762	57	myp1375	dnaa503	H11	42206	-0.0104493	-0.00456337	mykiss	AA	Homozygous Summer	rada437	H11	GAGGTG	GGGATGAATCTGCAGG	SOMM418_GAGGTG_GGGATGAATCTGCAGG
2018	Canton Cr. and Tribs	4b	Canton Creek Lower	4b Canton Creek Lower	43.3815	-122.762	56	myp1383	dnaa503	H12	11420	-0.0105722	-0.00434453	mykiss	AA	Homozygous Summer	rada437	H12	GAGGTG	GGGCCAAGACTGCAGG	SOMM418_GAGGTG_GGGCCAAGACTGCAGG
2018	Canton Cr. and Tribs	4b	Canton Creek Lower	4b Canton Creek Lower	43.3815	-122.762	44	myp1384	dnaa504	A01	1025	-0.00850808	-0.00292432	mykiss	GA	Heterozygous	rada438	A01	TGCCTG	GGACAAGCTATGCAGG	SOMM418_TGCCTG_GGACAAGCTATGCAGG
2018	Canton Cr. and Tribs	4b	Canton Creek Lower	4b Canton Creek Lower	43.3815	-122.762	43	myp1385	dnaa504	B01	6278	-0.00908186	-0.00322421	mykiss	GA	Heterozygous	rada438	B01	TGCCTG	GGAACAACCATGCAGG	SOMM418_TGCCTG_GGAACAACCATGCAGG
2018	Canton Cr. and Tribs	4b	Canton Creek Lower	4b Canton Creek Lower	43.3815	-122.762	55	myp1386	dnaa504	C01	29340	-0.0101466	-0.00434246	mykiss	GG	Homozygous Winter	rada438	C01	TGCCTG	GGAGATCGCATGCAGG	SOMM418_TGCCTG_GGAGATCGCATGCAGG
2018	Canton Cr. and Tribs	4b	Canton Creek Lower	4b Canton Creek Lower	43.3815	-122.762	52	myp1387	dnaa504	D01	11419	-0.00942398	-0.00403805	mykiss	AA	Homozygous Summer	rada438	D01	TGCCTG	GGCCGAAGTATGCAGG	SOMM418_TGCCTG_GGCCGAAGTATGCAGG
2018	Canton Cr. and Tribs	4b	Canton Creek Lower	4b Canton Creek Lower	43.3815	-122.762	58	myp1388	dnaa504	E01	28524	-0.010165	-0.004321	mykiss	AA	Homozygous Summer	rada438	E01	TGCCTG	GGGATAGACATGCAGG	SOMM418_TGCCTG_GGGATAGACATGCAGG
2018	Canton Cr. and Tribs	4b	Canton Creek Lower	4b Canton Creek Lower	43.3815	-122.762	50	myp1389	dnaa504	F01	32513	-0.0104716	-0.00443498	mykiss	AA	Homozygous Summer	rada438	F01	TGCCTG	GGTATCAGCATGCAGG	SOMM418_TGCCTG_GGTATCAGCATGCAGG
2018	Canton Cr. and Tribs	4b	Canton Creek Lower	4b Canton Creek Lower	43.3815	-122.762	49	myp1390	dnaa504	G01	30202	-0.0100828	-0.00394881	mykiss	GG	Homozygous Winter	rada438	G01	TGCCTG	GGAATGTTGCTGCAGG	SOMM418_TGCCTG_GGAATGTTGCTGCAGG
2019	Canton Cr. and Tribs	4b	Canton Creek Lower	4b Canton Creek Lower	43.3815	-122.762	63	myp2385	dnaa585	A01	NA	NA	NA	mykiss	GA	Heterozygous	NA	A01	NA	NA	NA
2019	Canton Cr. and Tribs	4b	Canton Creek Lower	4b Canton Creek Lower	43.3815	-122.762	53	myp2370	dnaa584	A11	NA	NA	NA	mykiss	GA	Heterozygous	NA	A11	NA	NA	NA
2019	Canton Cr. and Tribs	4b	Canton Creek Lower	4b Canton Creek Lower	43.3815	-122.762	54	myp2378	dnaa584	A12	NA	NA	NA	mykiss	GG	Homozygous Winter	NA	A12	NA	NA	NA
2019	Canton Cr. and Tribs	4b	Canton Creek Lower	4b Canton Creek Lower	43.3815	-122.762	39	myp2386	dnaa585	B01	NA	NA	NA	mykiss	GA	Heterozygous	NA	B01	NA	NA	NA
2019	Canton Cr. and Tribs	4b	Canton Creek Lower	4b Canton Creek Lower	43.3815	-122.762	68	myp2371	dnaa584	B11	NA	NA	NA	mykiss	AA	Homozygous Summer	NA	B11	NA	NA	NA
2019	Canton Cr. and Tribs	4b	Canton Creek Lower	4b Canton Creek Lower	43.3815	-122.762	53	myp2379	dnaa584	B12	NA	NA	NA	mykiss	GA	Heterozygous	NA	B12	NA	NA	NA
2019	Canton Cr. and Tribs	4b	Canton Creek Lower	4b Canton Creek Lower	43.3815	-122.762	42	myp2387	dnaa585	C01	NA	NA	NA	mykiss	GG	Homozygous Winter	NA	C01	NA	NA	NA
2019	Canton Cr. and Tribs	4b	Canton Creek Lower	4b Canton Creek Lower	43.3815	-122.762	50	myp2372	dnaa584	C11	NA	NA	NA	mykiss	GA	Heterozygous	NA	C11	NA	NA	NA
2019	Canton Cr. and Tribs	4b	Canton Creek Lower	4b Canton Creek Lower	43.3815	-122.762	49	myp2380	dnaa584	C12	NA	NA	NA	mykiss	GG	Homozygous Winter	NA	C12	NA	NA	NA
2019	Canton Cr. and Tribs	4b	Canton Creek Lower	4b Canton Creek Lower	43.3815	-122.762	63	myp2388	dnaa585	D01	NA	NA	NA	mykiss	GA	Heterozygous	NA	D01	NA	NA	NA
2019	Canton Cr. and Tribs	4b	Canton Creek Lower	4b Canton Creek Lower	43.3815	-122.762	65	myp2373	dnaa584	D11	NA	NA	NA	mykiss	AA	Homozygous Summer	NA	D11	NA	NA	NA
2019	Canton Cr. and Tribs	4b	Canton Creek Lower	4b Canton Creek Lower	43.3815	-122.762	35	myp2381	dnaa584	D12	NA	NA	NA	mykiss	GA	Heterozygous	NA	D12	NA	NA	NA
2019	Canton Cr. and Tribs	4b	Canton Creek Lower	4b Canton Creek Lower	43.3815	-122.762	48	myp2389	dnaa585	E01	NA	NA	NA	mykiss	GG	Homozygous Winter	NA	E01	NA	NA	NA
2019	Canton Cr. and Tribs	4b	Canton Creek Lower	4b Canton Creek Lower	43.3815	-122.762	59	myp2374	dnaa584	E11	NA	NA	NA	mykiss	GA	Heterozygous	NA	E11	NA	NA	NA
2019	Canton Cr. and Tribs	4b	Canton Creek Lower	4b Canton Creek Lower	43.3815	-122.762	54	myp2382	dnaa584	E12	NA	NA	NA	mykiss	GA	Heterozygous	NA	E12	NA	NA	NA
2019	Canton Cr. and Tribs	4b	Canton Creek Lower	4b Canton Creek Lower	43.3815	-122.762	48	myp2367	dnaa584	F10	NA	NA	NA	mykiss	GG	Homozygous Winter	NA	F10	NA	NA	NA
2019	Canton Cr. and Tribs	4b	Canton Creek Lower	4b Canton Creek Lower	43.3815	-122.762	54	myp2375	dnaa584	F11	NA	NA	NA	mykiss	GA	Heterozygous	NA	F11	NA	NA	NA
2019	Canton Cr. and Tribs	4b	Canton Creek Lower	4b Canton Creek Lower	43.3815	-122.762	57	myp2383	dnaa584	F12	NA	NA	NA	mykiss	GG	Homozygous Winter	NA	F12	NA	NA	NA
2019	Canton Cr. and Tribs	4b	Canton Creek Lower	4b Canton Creek Lower	43.3815	-122.762	58	myp2368	dnaa584	G10	NA	NA	NA	mykiss	GA	Heterozygous	NA	G10	NA	NA	NA
2019	Canton Cr. and Tribs	4b	Canton Creek Lower	4b Canton Creek Lower	43.3815	-122.762	55	myp2376	dnaa584	G11	NA	NA	NA	mykiss	GG	Homozygous Winter	NA	G11	NA	NA	NA
2019	Canton Cr. and Tribs	4b	Canton Creek Lower	4b Canton Creek Lower	43.3815	-122.762	46	myp2384	dnaa584	G12	NA	NA	NA	mykiss	GG	Homozygous Winter	NA	G12	NA	NA	NA
2019	Canton Cr. and Tribs	4b	Canton Creek Lower	4b Canton Creek Lower	43.3815	-122.762	74	myp2369	dnaa584	H10	NA	NA	NA	mykiss	AA	Homozygous Summer	NA	H10	NA	NA	NA
2019	Canton Cr. and Tribs	4b	Canton Creek Lower	4b Canton Creek Lower	43.3815	-122.762	58	myp2377	dnaa584	H11	NA	NA	NA	mykiss	GG	Homozygous Winter	NA	H11	NA	NA	NA
2017	Canton Cr. and Tribs	4c	Canton Creek Middle	4c Canton Creek Middle	43.4164	-122.78	74	myp0065	dnaa400	A09	153915	-0.0103694	-0.00444112	mykiss	AA	Homozygous Summer	rada344	A09	CGTCTT	AACGAACG	SOMM284_CGTCTT_GGAACGAACGTGCAGG
2017	Canton Cr. and Tribs	4c	Canton Creek Middle	4c Canton Creek Middle	43.4164	-122.78	51	myp0073	dnaa400	A10	64688	-0.0105514	-0.00428442	mykiss	AA	Homozygous Summer	rada344	A10	CGTCTT	AGTACAAG	SOMM284_CGTCTT_GGAGTACAAGTGCAGG
2017	Canton Cr. and Tribs	4c	Canton Creek Middle	4c Canton Creek Middle	43.4164	-122.78	37	myp0081	dnaa400	A11	77732	-0.0105641	-0.00474159	mykiss	AA	Homozygous Summer	rada344	A11	CGTCTT	CATCAAGT	SOMM284_CGTCTT_GGCATCAAGTTGCAGG
2017	Canton Cr. and Tribs	4c	Canton Creek Middle	4c Canton Creek Middle	43.4164	-122.78	63	myp0066	dnaa400	B09	113663	-0.0104992	-0.00455807	mykiss	AA	Homozygous Summer	rada344	B09	CGTCTT	ACGCTCGA	SOMM284_CGTCTT_GGACGCTCGATGCAGG
2017	Canton Cr. and Tribs	4c	Canton Creek Middle	4c Canton Creek Middle	43.4164	-122.78	52	myp0074	dnaa400	B10	69930	-0.0104896	-0.0042764	mykiss	AA	Homozygous Summer	rada344	B10	CGTCTT	ACGTATCA	SOMM284_CGTCTT_GGACGTATCATGCAGG
2017	Canton Cr. and Tribs	4c	Canton Creek Middle	4c Canton Creek Middle	43.4164	-122.78	35	myp0082	dnaa400	B11	65503	-0.0104923	-0.00481898	mykiss	AA	Homozygous Summer	rada344	B11	CGTCTT	ACTATGCA	SOMM284_CGTCTT_GGACTATGCATGCAGG
2017	Canton Cr. and Tribs	4c	Canton Creek Middle	4c Canton Creek Middle	43.4164	-122.78	49	myp0067	dnaa400	C09	56233	-0.0104	-0.00404709	mykiss	AA	Homozygous Summer	rada344	C09	CGTCTT	CACTTCGA	SOMM284_CGTCTT_GGCACTTCGATGCAGG
2017	Canton Cr. and Tribs	4c	Canton Creek Middle	4c Canton Creek Middle	43.4164	-122.78	38	myp0075	dnaa400	C10	70702	-0.010421	-0.0044284	mykiss	AA	Homozygous Summer	rada344	C10	CGTCTT	CAGCGTTA	SOMM284_CGTCTT_GGCAGCGTTATGCAGG
2017	Canton Cr. and Tribs	4c	Canton Creek Middle	4c Canton Creek Middle	43.4164	-122.78	42	myp0083	dnaa400	C11	60513	-0.0105527	-0.00449674	mykiss	AA	Homozygous Summer	rada344	C11	CGTCTT	CATACCAA	SOMM284_CGTCTT_GGCATACCAATGCAGG
2017	Canton Cr. and Tribs	4c	Canton Creek Middle	4c Canton Creek Middle	43.4164	-122.78	52	myp0068	dnaa400	D09	63135	-0.0103395	-0.00435489	mykiss	AA	Homozygous Summer	rada344	D09	CGTCTT	CTGGCATA	SOMM284_CGTCTT_GGCTGGCATATGCAGG
2017	Canton Cr. and Tribs	4c	Canton Creek Middle	4c Canton Creek Middle	43.4164	-122.78	46	myp0076	dnaa400	D10	86426	-0.0104832	-0.00413857	mykiss	AA	Homozygous Summer	rada344	D10	CGTCTT	GAATCTGA	SOMM284_CGTCTT_GGGAATCTGATGCAGG
2017	Canton Cr. and Tribs	4c	Canton Creek Middle	4c Canton Creek Middle	43.4164	-122.78	49	myp0084	dnaa400	D11	74459	-0.0106493	-0.00444869	mykiss	AA	Homozygous Summer	rada344	D11	CGTCTT	GACTAGTA	SOMM284_CGTCTT_GGGACTAGTATGCAGG
2017	Canton Cr. and Tribs	4c	Canton Creek Middle	4c Canton Creek Middle	43.4164	-122.78	39	myp0069	dnaa400	E09	43065	-0.0106458	-0.00455205	mykiss	AA	Homozygous Summer	rada344	E09	CGTCTT	GTCGTAGA	SOMM284_CGTCTT_GGGTCGTAGATGCAGG
2017	Canton Cr. and Tribs	4c	Canton Creek Middle	4c Canton Creek Middle	43.4164	-122.78	38	myp0077	dnaa400	E10	69317	-0.0105214	-0.00468864	mykiss	AA	Homozygous Summer	rada344	E10	CGTCTT	GTCTGTCA	SOMM284_CGTCTT_GGGTCTGTCATGCAGG
2017	Canton Cr. and Tribs	4c	Canton Creek Middle	4c Canton Creek Middle	43.4164	-122.78	78	myp0070	dnaa400	F09	59301	-0.0103435	-0.00414274	mykiss	AA	Homozygous Summer	rada344	F09	CGTCTT	ACACGAGA	SOMM284_CGTCTT_GGACACGAGATGCAGG
2017	Canton Cr. and Tribs	4c	Canton Creek Middle	4c Canton Creek Middle	43.4164	-122.78	47	myp0078	dnaa400	F10	58033	-0.0106066	-0.00427142	mykiss	AA	Homozygous Summer	rada344	F10	CGTCTT	AAGAGATC	SOMM284_CGTCTT_GGAAGAGATCTGCAGG
2017	Canton Cr. and Tribs	4c	Canton Creek Middle	4c Canton Creek Middle	43.4164	-122.78	60	myp0071	dnaa400	G09	58611	-0.0106021	-0.00437063	mykiss	AA	Homozygous Summer	rada344	G09	CGTCTT	ACGACAAG	SOMM284_CGTCTT_GGACGACAAGTGCAGG
2017	Canton Cr. and Tribs	4c	Canton Creek Middle	4c Canton Creek Middle	43.4164	-122.78	44	myp0079	dnaa400	G10	65923	-0.0106667	-0.00444722	mykiss	AA	Homozygous Summer	rada344	G10	CGTCTT	ATTGGCTC	SOMM284_CGTCTT_GGATTGGCTCTGCAGG
2017	Canton Cr. and Tribs	4c	Canton Creek Middle	4c Canton Creek Middle	43.4164	-122.78	56	myp0064	dnaa400	H08	187162	-0.01023	-0.00435651	mykiss	AA	Homozygous Summer	rada344	H08	CGTCTT	GAACAGGC	SOMM284_CGTCTT_GGGAACAGGCTGCAGG
2017	Canton Cr. and Tribs	4c	Canton Creek Middle	4c Canton Creek Middle	43.4164	-122.78	66	myp0072	dnaa400	H09	73703	-0.0105996	-0.00428283	mykiss	AA	Homozygous Summer	rada344	H09	CGTCTT	GACAGTGC	SOMM284_CGTCTT_GGGACAGTGCTGCAGG
2017	Canton Cr. and Tribs	4c	Canton Creek Middle	4c Canton Creek Middle	43.4164	-122.78	48	myp0080	dnaa400	H10	71444	-0.0106197	-0.00464148	mykiss	AA	Homozygous Summer	rada344	H10	CGTCTT	GAGTTAGC	SOMM284_CGTCTT_GGGAGTTAGCTGCAGG
2018	Canton Cr. and Tribs	4c	Canton Creek Middle	4c Canton Creek Middle	43.4164	-122.78	74	myp1168	dnaa501	A10	15295	-0.00949918	-0.00461435	mykiss	GG	Homozygous Winter	rada435	A10	TTTTTG	GGAGTACAAGTGCAGG	SOMM418_TTTTTG_GGAGTACAAGTGCAGG
2018	Canton Cr. and Tribs	4c	Canton Creek Middle	4c Canton Creek Middle	43.4164	-122.78	63	myp1176	dnaa501	A11	42783	-0.00995077	-0.00421119	mykiss	GA	Heterozygous	rada435	A11	TTTTTG	GGCATCAAGTTGCAGG	SOMM418_TTTTTG_GGCATCAAGTTGCAGG
2018	Canton Cr. and Tribs	4c	Canton Creek Middle	4c Canton Creek Middle	43.4164	-122.78	56	myp1184	dnaa501	A12	33879	-0.0102273	-0.00466824	mykiss	GA	Heterozygous	rada435	A12	TTTTTG	GGAGTGGTCATGCAGG	SOMM418_TTTTTG_GGAGTGGTCATGCAGG
2018	Canton Cr. and Tribs	4c	Canton Creek Middle	4c Canton Creek Middle	43.4164	-122.78	83	myp1169	dnaa501	B10	24506	-0.0106051	-0.00424296	mykiss	GG	Homozygous Winter	rada435	B10	TTTTTG	GGACGTATCATGCAGG	SOMM418_TTTTTG_GGACGTATCATGCAGG
2018	Canton Cr. and Tribs	4c	Canton Creek Middle	4c Canton Creek Middle	43.4164	-122.78	64	myp1177	dnaa501	B11	12464	-0.01028	-0.00413365	mykiss	GG	Homozygous Winter	rada435	B11	TTTTTG	GGACTATGCATGCAGG	SOMM418_TTTTTG_GGACTATGCATGCAGG
2018	Canton Cr. and Tribs	4c	Canton Creek Middle	4c Canton Creek Middle	43.4164	-122.78	57	myp1185	dnaa501	B12	19385	-0.00989893	-0.00383	mykiss	GG	Homozygous Winter	rada435	B12	TTTTTG	GGAGAGTCAATGCAGG	SOMM418_TTTTTG_GGAGAGTCAATGCAGG
2018	Canton Cr. and Tribs	4c	Canton Creek Middle	4c Canton Creek Middle	43.4164	-122.78	63	myp1170	dnaa501	C10	31948	-0.0102153	-0.00463481	mykiss	GG	Homozygous Winter	rada435	C10	TTTTTG	GGCAGCGTTATGCAGG	SOMM418_TTTTTG_GGCAGCGTTATGCAGG
2018	Canton Cr. and Tribs	4c	Canton Creek Middle	4c Canton Creek Middle	43.4164	-122.78	67	myp1178	dnaa501	C11	16181	-0.0101502	-0.00470152	mykiss	GA	Heterozygous	rada435	C11	TTTTTG	GGCATACCAATGCAGG	SOMM418_TTTTTG_GGCATACCAATGCAGG
2018	Canton Cr. and Tribs	4c	Canton Creek Middle	4c Canton Creek Middle	43.4164	-122.78	50	myp1186	dnaa501	C12	24635	-0.00962638	-0.00415426	mykiss	GG	Homozygous Winter	rada435	C12	TTTTTG	GGCCAGTTCATGCAGG	SOMM418_TTTTTG_GGCCAGTTCATGCAGG
2018	Canton Cr. and Tribs	4c	Canton Creek Middle	4c Canton Creek Middle	43.4164	-122.78	48	myp1171	dnaa501	D10	50069	-0.0104723	-0.00423087	mykiss	GG	Homozygous Winter	rada435	D10	TTTTTG	GGGAATCTGATGCAGG	SOMM418_TTTTTG_GGGAATCTGATGCAGG
2018	Canton Cr. and Tribs	4c	Canton Creek Middle	4c Canton Creek Middle	43.4164	-122.78	46	myp1179	dnaa501	D11	21347	-0.010066	-0.00429526	mykiss	GG	Homozygous Winter	rada435	D11	TTTTTG	GGGACTAGTATGCAGG	SOMM418_TTTTTG_GGGACTAGTATGCAGG
2018	Canton Cr. and Tribs	4c	Canton Creek Middle	4c Canton Creek Middle	43.4164	-122.78	56	myp1187	dnaa501	D12	57409	-0.0101526	-0.00401439	mykiss	AA	Homozygous Summer	rada435	D12	TTTTTG	GGGAGCTGAATGCAGG	SOMM418_TTTTTG_GGGAGCTGAATGCAGG
2018	Canton Cr. and Tribs	4c	Canton Creek Middle	4c Canton Creek Middle	43.4164	-122.78	67	myp1172	dnaa501	E10	23890	-0.0101497	-0.00439258	mykiss	GG	Homozygous Winter	rada435	E10	TTTTTG	GGGTCTGTCATGCAGG	SOMM418_TTTTTG_GGGTCTGTCATGCAGG
2018	Canton Cr. and Tribs	4c	Canton Creek Middle	4c Canton Creek Middle	43.4164	-122.78	67	myp1180	dnaa501	E11	11440	-0.0104016	-0.00379545	mykiss	GG	Homozygous Winter	rada435	E11	TTTTTG	GGGTGTTCTATGCAGG	SOMM418_TTTTTG_GGGTGTTCTATGCAGG
2018	Canton Cr. and Tribs	4c	Canton Creek Middle	4c Canton Creek Middle	43.4164	-122.78	57	myp1188	dnaa501	E12	15472	-0.0104609	-0.00388873	mykiss	GG	Homozygous Winter	rada435	E12	TTTTTG	GGTAGGATGATGCAGG	SOMM418_TTTTTG_GGTAGGATGATGCAGG
2018	Canton Cr. and Tribs	4c	Canton Creek Middle	4c Canton Creek Middle	43.4164	-122.78	46	myp1173	dnaa501	F10	13611	-0.00999041	-0.00434072	mykiss	GG	Homozygous Winter	rada435	F10	TTTTTG	GGAAGAGATCTGCAGG	SOMM418_TTTTTG_GGAAGAGATCTGCAGG
2018	Canton Cr. and Tribs	4c	Canton Creek Middle	4c Canton Creek Middle	43.4164	-122.78	69	myp1181	dnaa501	F11	598	NA	NA	NA	GG	Homozygous Winter	rada435	F11	TTTTTG	GGAAGGACACTGCAGG	NA
2018	Canton Cr. and Tribs	4c	Canton Creek Middle	4c Canton Creek Middle	43.4164	-122.78	49	myp1189	dnaa501	F12	15841	-0.00993351	-0.00449834	mykiss	AA	Homozygous Summer	rada435	F12	TTTTTG	GGAATCCGTCTGCAGG	SOMM418_TTTTTG_GGAATCCGTCTGCAGG
2018	Canton Cr. and Tribs	4c	Canton Creek Middle	4c Canton Creek Middle	43.4164	-122.78	54	myp1174	dnaa501	G10	21765	-0.0100815	-0.00413602	mykiss	GG	Homozygous Winter	rada435	G10	TTTTTG	GGATTGGCTCTGCAGG	SOMM418_TTTTTG_GGATTGGCTCTGCAGG
2018	Canton Cr. and Tribs	4c	Canton Creek Middle	4c Canton Creek Middle	43.4164	-122.78	50	myp1182	dnaa501	G11	23266	-0.010492	-0.00492306	mykiss	GA	Heterozygous	rada435	G11	TTTTTG	GGCAAGGAGCTGCAGG	SOMM418_TTTTTG_GGCAAGGAGCTGCAGG
2018	Canton Cr. and Tribs	4c	Canton Creek Middle	4c Canton Creek Middle	43.4164	-122.78	45	myp1190	dnaa501	G12	5884	-0.00920454	-0.00378977	mykiss	GG	Homozygous Winter	rada435	G12	TTTTTG	GGCACCTTACTGCAGG	SOMM418_TTTTTG_GGCACCTTACTGCAGG
2018	Canton Cr. and Tribs	4c	Canton Creek Middle	4c Canton Creek Middle	43.4164	-122.78	52	myp1175	dnaa501	H10	10692	-0.0104631	-0.00437552	mykiss	GG	Homozygous Winter	rada435	H10	TTTTTG	GGGAGTTAGCTGCAGG	SOMM418_TTTTTG_GGGAGTTAGCTGCAGG
2018	Canton Cr. and Tribs	4c	Canton Creek Middle	4c Canton Creek Middle	43.4164	-122.78	51	myp1183	dnaa501	H11	18489	-0.0104262	-0.00461633	mykiss	GG	Homozygous Winter	rada435	H11	TTTTTG	GGGATGAATCTGCAGG	SOMM418_TTTTTG_GGGATGAATCTGCAGG
2018	Canton Cr. and Tribs	4c	Canton Creek Middle	4c Canton Creek Middle	43.4164	-122.78	44	myp1191	dnaa501	H12	5381	-0.00990412	-0.00405828	mykiss	GG	Homozygous Winter	rada435	H12	TTTTTG	GGGCCAAGACTGCAGG	SOMM418_TTTTTG_GGGCCAAGACTGCAGG
2019	Canton Cr. and Tribs	4c	Canton Creek Middle	4c Canton Creek Middle	43.4164	-122.78	62	myp2354	dnaa584	A09	NA	NA	NA	mykiss	AA	Homozygous Summer	NA	A09	NA	NA	NA
2019	Canton Cr. and Tribs	4c	Canton Creek Middle	4c Canton Creek Middle	43.4164	-122.78	46	myp2362	dnaa584	A10	NA	NA	NA	mykiss	GA	Heterozygous	NA	A10	NA	NA	NA
2019	Canton Cr. and Tribs	4c	Canton Creek Middle	4c Canton Creek Middle	43.4164	-122.78	94	myp2347	dnaa584	B08	NA	NA	NA	mykiss	AA	Homozygous Summer	NA	B08	NA	NA	NA
2019	Canton Cr. and Tribs	4c	Canton Creek Middle	4c Canton Creek Middle	43.4164	-122.78	50	myp2355	dnaa584	B09	NA	NA	NA	mykiss	GG	Homozygous Winter	NA	B09	NA	NA	NA
2019	Canton Cr. and Tribs	4c	Canton Creek Middle	4c Canton Creek Middle	43.4164	-122.78	69	myp2363	dnaa584	B10	NA	NA	NA	mykiss	AA	Homozygous Summer	NA	B10	NA	NA	NA
2019	Canton Cr. and Tribs	4c	Canton Creek Middle	4c Canton Creek Middle	43.4164	-122.78	68	myp2348	dnaa584	C08	NA	NA	NA	mykiss	AA	Homozygous Summer	NA	C08	NA	NA	NA
2019	Canton Cr. and Tribs	4c	Canton Creek Middle	4c Canton Creek Middle	43.4164	-122.78	67	myp2356	dnaa584	C09	NA	NA	NA	mykiss	GG	Homozygous Winter	NA	C09	NA	NA	NA
2019	Canton Cr. and Tribs	4c	Canton Creek Middle	4c Canton Creek Middle	43.4164	-122.78	46	myp2364	dnaa584	C10	NA	NA	NA	mykiss	GA	Heterozygous	NA	C10	NA	NA	NA
2019	Canton Cr. and Tribs	4c	Canton Creek Middle	4c Canton Creek Middle	43.4164	-122.78	68	myp2349	dnaa584	D08	NA	NA	NA	mykiss	AA	Homozygous Summer	NA	D08	NA	NA	NA
2019	Canton Cr. and Tribs	4c	Canton Creek Middle	4c Canton Creek Middle	43.4164	-122.78	42	myp2357	dnaa584	D09	NA	NA	NA	mykiss	GG	Homozygous Winter	NA	D09	NA	NA	NA
2019	Canton Cr. and Tribs	4c	Canton Creek Middle	4c Canton Creek Middle	43.4164	-122.78	69	myp2365	dnaa584	D10	NA	NA	NA	mykiss	AA	Homozygous Summer	NA	D10	NA	NA	NA
2019	Canton Cr. and Tribs	4c	Canton Creek Middle	4c Canton Creek Middle	43.4164	-122.78	60	myp2350	dnaa584	E08	NA	NA	NA	mykiss	GA	Heterozygous	NA	E08	NA	NA	NA
2019	Canton Cr. and Tribs	4c	Canton Creek Middle	4c Canton Creek Middle	43.4164	-122.78	1102	myp2358	dnaa584	E09	NA	NA	NA	mykiss	AA	Homozygous Summer	NA	E09	NA	NA	NA
2019	Canton Cr. and Tribs	4c	Canton Creek Middle	4c Canton Creek Middle	43.4164	-122.78	45	myp2366	dnaa584	E10	NA	NA	NA	mykiss	GA	Heterozygous	NA	E10	NA	NA	NA
2019	Canton Cr. and Tribs	4c	Canton Creek Middle	4c Canton Creek Middle	43.4164	-122.78	51	myp2351	dnaa584	F08	NA	NA	NA	mykiss	GA	Heterozygous	NA	F08	NA	NA	NA
2019	Canton Cr. and Tribs	4c	Canton Creek Middle	4c Canton Creek Middle	43.4164	-122.78	56	myp2359	dnaa584	F09	NA	NA	NA	mykiss	AA	Homozygous Summer	NA	F09	NA	NA	NA
2019	Canton Cr. and Tribs	4c	Canton Creek Middle	4c Canton Creek Middle	43.4164	-122.78	45	myp2352	dnaa584	G08	NA	NA	NA	mykiss	GA	Heterozygous	NA	G08	NA	NA	NA
2019	Canton Cr. and Tribs	4c	Canton Creek Middle	4c Canton Creek Middle	43.4164	-122.78	59	myp2360	dnaa584	G09	NA	NA	NA	mykiss	AA	Homozygous Summer	NA	G09	NA	NA	NA
2019	Canton Cr. and Tribs	4c	Canton Creek Middle	4c Canton Creek Middle	43.4164	-122.78	37	myp2353	dnaa584	H08	NA	NA	NA	mykiss	GA	Heterozygous	NA	H08	NA	NA	NA
2019	Canton Cr. and Tribs	4c	Canton Creek Middle	4c Canton Creek Middle	43.4164	-122.78	60	myp2361	dnaa584	H09	NA	NA	NA	mykiss	GA	Heterozygous	NA	H09	NA	NA	NA
2017	Canton Cr. and Tribs	4d	Canton Pass Creek	4d Canton Pass Creek	43.4677	-122.772	41	myp0049	dnaa400	A07	87611	-0.0106901	-0.00455399	mykiss	AA	Homozygous Summer	rada344	A07	CGTCTT	CAGATCTG	SOMM284_CGTCTT_GGCAGATCTGTGCAGG
2017	Canton Cr. and Tribs	4d	Canton Pass Creek	4d Canton Pass Creek	43.4677	-122.772	52	myp0057	dnaa400	A08	68571	-0.0105736	-0.00441898	mykiss	GA	Heterozygous	rada344	A08	CGTCTT	ATGCCTAA	SOMM284_CGTCTT_GGATGCCTAATGCAGG
2017	Canton Cr. and Tribs	4d	Canton Pass Creek	4d Canton Pass Creek	43.4677	-122.772	54	myp0042	dnaa400	B06	60223	-0.0105674	-0.00451128	mykiss	AA	Homozygous Summer	rada344	B06	CGTCTT	ACACAGAA	SOMM284_CGTCTT_GGACACAGAATGCAGG
2017	Canton Cr. and Tribs	4d	Canton Pass Creek	4d Canton Pass Creek	43.4677	-122.772	66	myp0050	dnaa400	B07	73575	-0.0106514	-0.00448893	mykiss	AA	Homozygous Summer	rada344	B07	CGTCTT	ACAGCAGA	SOMM284_CGTCTT_GGACAGCAGATGCAGG
2017	Canton Cr. and Tribs	4d	Canton Pass Creek	4d Canton Pass Creek	43.4677	-122.772	32	myp0058	dnaa400	B08	54619	-0.0107577	-0.00454824	mykiss	AA	Homozygous Summer	rada344	B08	CGTCTT	ACCTCCAA	SOMM284_CGTCTT_GGACCTCCAATGCAGG
2017	Canton Cr. and Tribs	4d	Canton Pass Creek	4d Canton Pass Creek	43.4677	-122.772	59	myp0043	dnaa400	C06	103433	-0.0105571	-0.00453554	mykiss	GA	Heterozygous	rada344	C06	CGTCTT	CAACCACA	SOMM284_CGTCTT_GGCAACCACATGCAGG
2017	Canton Cr. and Tribs	4d	Canton Pass Creek	4d Canton Pass Creek	43.4677	-122.772	42	myp0051	dnaa400	C07	77200	-0.0104688	-0.00469827	mykiss	AA	Homozygous Summer	rada344	C07	CGTCTT	CAAGACTA	SOMM284_CGTCTT_GGCAAGACTATGCAGG
2017	Canton Cr. and Tribs	4d	Canton Pass Creek	4d Canton Pass Creek	43.4677	-122.772	42	myp0059	dnaa400	C08	69054	-0.0105628	-0.00466085	mykiss	AA	Homozygous Summer	rada344	C08	CGTCTT	CAATGGAA	SOMM284_CGTCTT_GGCAATGGAATGCAGG
2017	Canton Cr. and Tribs	4d	Canton Pass Creek	4d Canton Pass Creek	43.4677	-122.772	95	myp0044	dnaa400	D06	122352	-0.0104591	-0.00426511	mykiss	GA	Heterozygous	rada344	D06	CGTCTT	CGCATACA	SOMM284_CGTCTT_GGCGCATACATGCAGG
2017	Canton Cr. and Tribs	4d	Canton Pass Creek	4d Canton Pass Creek	43.4677	-122.772	48	myp0052	dnaa400	D07	66618	-0.0104728	-0.00459218	mykiss	AA	Homozygous Summer	rada344	D07	CGTCTT	CTCAATGA	SOMM284_CGTCTT_GGCTCAATGATGCAGG
2017	Canton Cr. and Tribs	4d	Canton Pass Creek	4d Canton Pass Creek	43.4677	-122.772	46	myp0060	dnaa400	D08	75298	-0.0106992	-0.00457501	mykiss	AA	Homozygous Summer	rada344	D08	CGTCTT	CTGAGCCA	SOMM284_CGTCTT_GGCTGAGCCATGCAGG
2017	Canton Cr. and Tribs	4d	Canton Pass Creek	4d Canton Pass Creek	43.4677	-122.772	64	myp0045	dnaa400	E06	56160	-0.0105527	-0.00445424	mykiss	AA	Homozygous Summer	rada344	E06	CGTCTT	GGAGAACA	SOMM284_CGTCTT_GGGGAGAACATGCAGG
2017	Canton Cr. and Tribs	4d	Canton Pass Creek	4d Canton Pass Creek	43.4677	-122.772	38	myp0053	dnaa400	E07	47157	-0.0104083	-0.00415124	mykiss	AA	Homozygous Summer	rada344	E07	CGTCTT	GGTGCGAA	SOMM284_CGTCTT_GGGGTGCGAATGCAGG
2017	Canton Cr. and Tribs	4d	Canton Pass Creek	4d Canton Pass Creek	43.4677	-122.772	39	myp0061	dnaa400	E08	63066	-0.0107698	-0.00475659	mykiss	AA	Homozygous Summer	rada344	E08	CGTCTT	GTACGCAA	SOMM284_CGTCTT_GGGTACGCAATGCAGG
2017	Canton Cr. and Tribs	4d	Canton Pass Creek	4d Canton Pass Creek	43.4677	-122.772	48	myp0046	dnaa400	F06	61254	-0.0105042	-0.00432207	mykiss	AA	Homozygous Summer	rada344	F06	CGTCTT	TGGCTTCA	SOMM284_CGTCTT_GGTGGCTTCATGCAGG
2017	Canton Cr. and Tribs	4d	Canton Pass Creek	4d Canton Pass Creek	43.4677	-122.772	53	myp0054	dnaa400	F07	23549	-0.0105898	-0.00383595	mykiss	AA	Homozygous Summer	rada344	F07	CGTCTT	TGGTGGTA	SOMM284_CGTCTT_GGTGGTGGTATGCAGG
2017	Canton Cr. and Tribs	4d	Canton Pass Creek	4d Canton Pass Creek	43.4677	-122.772	36	myp0062	dnaa400	F08	65845	-0.0105375	-0.00439781	mykiss	AA	Homozygous Summer	rada344	F08	CGTCTT	TTCACGCA	SOMM284_CGTCTT_GGTTCACGCATGCAGG
2017	Canton Cr. and Tribs	4d	Canton Pass Creek	4d Canton Pass Creek	43.4677	-122.772	61	myp0047	dnaa400	G06	60344	-0.0104733	-0.00416601	mykiss	GA	Heterozygous	rada344	G06	CGTCTT	AGCCATGC	SOMM284_CGTCTT_GGAGCCATGCTGCAGG
2017	Canton Cr. and Tribs	4d	Canton Pass Creek	4d Canton Pass Creek	43.4677	-122.772	46	myp0055	dnaa400	G07	40889	-0.0108817	-0.00489948	mykiss	AA	Homozygous Summer	rada344	G07	CGTCTT	AGGCTAAC	SOMM284_CGTCTT_GGAGGCTAACTGCAGG
2017	Canton Cr. and Tribs	4d	Canton Pass Creek	4d Canton Pass Creek	43.4677	-122.772	48	myp0063	dnaa400	G08	45336	-0.0106789	-0.00435713	mykiss	AA	Homozygous Summer	rada344	G08	CGTCTT	ATAGCGAC	SOMM284_CGTCTT_GGATAGCGACTGCAGG
2017	Canton Cr. and Tribs	4d	Canton Pass Creek	4d Canton Pass Creek	43.4677	-122.772	39	myp0048	dnaa400	H06	61017	-0.0104653	-0.00432035	mykiss	AA	Homozygous Summer	rada344	H06	CGTCTT	CGGATTGC	SOMM284_CGTCTT_GGCGGATTGCTGCAGG
2017	Canton Cr. and Tribs	4d	Canton Pass Creek	4d Canton Pass Creek	43.4677	-122.772	48	myp0056	dnaa400	H07	76663	-0.010479	-0.00443834	mykiss	GA	Heterozygous	rada344	H07	CGTCTT	CTAAGGTC	SOMM284_CGTCTT_GGCTAAGGTCTGCAGG
2018	Canton Cr. and Tribs	4d	Canton Pass Creek	4d Canton Pass Creek	43.4677	-122.772	63	myp1152	dnaa501	A08	35101	-0.010328	-0.00458944	mykiss	AA	Homozygous Summer	rada435	A08	TTTTTG	GGATGCCTAATGCAGG	SOMM418_TTTTTG_GGATGCCTAATGCAGG
2018	Canton Cr. and Tribs	4d	Canton Pass Creek	4d Canton Pass Creek	43.4677	-122.772	72	myp1160	dnaa501	A09	13882	-0.0101289	-0.00399592	mykiss	GG	Homozygous Winter	rada435	A09	TTTTTG	GGAACGAACGTGCAGG	SOMM418_TTTTTG_GGAACGAACGTGCAGG
2018	Canton Cr. and Tribs	4d	Canton Pass Creek	4d Canton Pass Creek	43.4677	-122.772	75	myp1153	dnaa501	B08	13453	-0.0103485	-0.00383686	mykiss	AA	Homozygous Summer	rada435	B08	TTTTTG	GGACCTCCAATGCAGG	SOMM418_TTTTTG_GGACCTCCAATGCAGG
2018	Canton Cr. and Tribs	4d	Canton Pass Creek	4d Canton Pass Creek	43.4677	-122.772	59	myp1161	dnaa501	B09	8858	-0.0104254	-0.00437103	mykiss	GG	Homozygous Winter	rada435	B09	TTTTTG	GGACGCTCGATGCAGG	SOMM418_TTTTTG_GGACGCTCGATGCAGG
2018	Canton Cr. and Tribs	4d	Canton Pass Creek	4d Canton Pass Creek	43.4677	-122.772	74	myp1146	dnaa501	C07	7633	-0.0103659	-0.00517076	mykiss	AA	Homozygous Summer	rada435	C07	TTTTTG	GGCAAGACTATGCAGG	SOMM418_TTTTTG_GGCAAGACTATGCAGG
2018	Canton Cr. and Tribs	4d	Canton Pass Creek	4d Canton Pass Creek	43.4677	-122.772	59	myp1154	dnaa501	C08	23691	-0.0101032	-0.00397719	mykiss	AA	Homozygous Summer	rada435	C08	TTTTTG	GGCAATGGAATGCAGG	SOMM418_TTTTTG_GGCAATGGAATGCAGG
2018	Canton Cr. and Tribs	4d	Canton Pass Creek	4d Canton Pass Creek	43.4677	-122.772	64	myp1162	dnaa501	C09	10597	-0.0100535	-0.00438551	mykiss	GG	Homozygous Winter	rada435	C09	TTTTTG	GGCACTTCGATGCAGG	SOMM418_TTTTTG_GGCACTTCGATGCAGG
2018	Canton Cr. and Tribs	4d	Canton Pass Creek	4d Canton Pass Creek	43.4677	-122.772	68	myp1147	dnaa501	D07	45046	-0.0103943	-0.00475248	mykiss	AA	Homozygous Summer	rada435	D07	TTTTTG	GGCTCAATGATGCAGG	SOMM418_TTTTTG_GGCTCAATGATGCAGG
2018	Canton Cr. and Tribs	4d	Canton Pass Creek	4d Canton Pass Creek	43.4677	-122.772	73	myp1155	dnaa501	D08	10582	-0.0104698	-0.00434296	mykiss	AA	Homozygous Summer	rada435	D08	TTTTTG	GGCTGAGCCATGCAGG	SOMM418_TTTTTG_GGCTGAGCCATGCAGG
2018	Canton Cr. and Tribs	4d	Canton Pass Creek	4d Canton Pass Creek	43.4677	-122.772	57	myp1163	dnaa501	D09	21950	-0.00996836	-0.00364659	mykiss	GA	Heterozygous	rada435	D09	TTTTTG	GGCTGGCATATGCAGG	SOMM418_TTTTTG_GGCTGGCATATGCAGG
2018	Canton Cr. and Tribs	4d	Canton Pass Creek	4d Canton Pass Creek	43.4677	-122.772	74	myp1148	dnaa501	E07	31278	-0.0104869	-0.00450894	mykiss	GA	Heterozygous	rada435	E07	TTTTTG	GGGGTGCGAATGCAGG	SOMM418_TTTTTG_GGGGTGCGAATGCAGG
2018	Canton Cr. and Tribs	4d	Canton Pass Creek	4d Canton Pass Creek	43.4677	-122.772	70	myp1156	dnaa501	E08	25921	-0.0103406	-0.00420841	mykiss	AA	Homozygous Summer	rada435	E08	TTTTTG	GGGTACGCAATGCAGG	SOMM418_TTTTTG_GGGTACGCAATGCAGG
2018	Canton Cr. and Tribs	4d	Canton Pass Creek	4d Canton Pass Creek	43.4677	-122.772	59	myp1164	dnaa501	E09	19058	-0.0103765	-0.00411793	mykiss	GG	Homozygous Winter	rada435	E09	TTTTTG	GGGTCGTAGATGCAGG	SOMM418_TTTTTG_GGGTCGTAGATGCAGG
2018	Canton Cr. and Tribs	4d	Canton Pass Creek	4d Canton Pass Creek	43.4677	-122.772	59	myp1149	dnaa501	F07	17760	-0.0102722	-0.00378075	mykiss	AA	Homozygous Summer	rada435	F07	TTTTTG	GGTGGTGGTATGCAGG	SOMM418_TTTTTG_GGTGGTGGTATGCAGG
2018	Canton Cr. and Tribs	4d	Canton Pass Creek	4d Canton Pass Creek	43.4677	-122.772	78	myp1157	dnaa501	F08	31187	-0.0102767	-0.00415557	mykiss	AA	Homozygous Summer	rada435	F08	TTTTTG	GGTTCACGCATGCAGG	SOMM418_TTTTTG_GGTTCACGCATGCAGG
2018	Canton Cr. and Tribs	4d	Canton Pass Creek	4d Canton Pass Creek	43.4677	-122.772	68	myp1165	dnaa501	F09	7286	-0.0100518	-0.00460488	mykiss	GA	Heterozygous	rada435	F09	TTTTTG	GGACACGAGATGCAGG	SOMM418_TTTTTG_GGACACGAGATGCAGG
2018	Canton Cr. and Tribs	4d	Canton Pass Creek	4d Canton Pass Creek	43.4677	-122.772	81	myp1150	dnaa501	G07	12131	-0.00990558	-0.00460935	mykiss	GA	Heterozygous	rada435	G07	TTTTTG	GGAGGCTAACTGCAGG	SOMM418_TTTTTG_GGAGGCTAACTGCAGG
2018	Canton Cr. and Tribs	4d	Canton Pass Creek	4d Canton Pass Creek	43.4677	-122.772	61	myp1158	dnaa501	G08	15520	-0.00959349	-0.00396606	mykiss	AA	Homozygous Summer	rada435	G08	TTTTTG	GGATAGCGACTGCAGG	SOMM418_TTTTTG_GGATAGCGACTGCAGG
2018	Canton Cr. and Tribs	4d	Canton Pass Creek	4d Canton Pass Creek	43.4677	-122.772	74	myp1166	dnaa501	G09	19282	-0.0103495	-0.00474663	mykiss	GA	Heterozygous	rada435	G09	TTTTTG	GGACGACAAGTGCAGG	SOMM418_TTTTTG_GGACGACAAGTGCAGG
2018	Canton Cr. and Tribs	4d	Canton Pass Creek	4d Canton Pass Creek	43.4677	-122.772	70	myp1151	dnaa501	H07	29340	-0.0105436	-0.00429098	mykiss	AA	Homozygous Summer	rada435	H07	TTTTTG	GGCTAAGGTCTGCAGG	SOMM418_TTTTTG_GGCTAAGGTCTGCAGG
2018	Canton Cr. and Tribs	4d	Canton Pass Creek	4d Canton Pass Creek	43.4677	-122.772	80	myp1159	dnaa501	H08	20965	-0.0100088	-0.00367436	mykiss	AA	Homozygous Summer	rada435	H08	TTTTTG	GGGAACAGGCTGCAGG	SOMM418_TTTTTG_GGGAACAGGCTGCAGG
2018	Canton Cr. and Tribs	4d	Canton Pass Creek	4d Canton Pass Creek	43.4677	-122.772	65	myp1167	dnaa501	H09	9828	-0.0103304	-0.00342212	mykiss	GG	Homozygous Winter	rada435	H09	TTTTTG	GGGACAGTGCTGCAGG	SOMM418_TTTTTG_GGGACAGTGCTGCAGG
2019	Canton Cr. and Tribs	4d	Canton Pass Creek	4d Canton Pass Creek	43.4677	-122.772	98	myp2338	dnaa584	A07	NA	NA	NA	mykiss	AA	Homozygous Summer	NA	A07	NA	NA	NA
2019	Canton Cr. and Tribs	4d	Canton Pass Creek	4d Canton Pass Creek	43.4677	-122.772	1203	myp2346	dnaa584	A08	NA	NA	NA	mykiss	AA	Homozygous Summer	NA	A08	NA	NA	NA
2019	Canton Cr. and Tribs	4d	Canton Pass Creek	4d Canton Pass Creek	43.4677	-122.772	1009	myp2339	dnaa584	B07	NA	NA	NA	mykiss	AA	Homozygous Summer	NA	B07	NA	NA	NA
2019	Canton Cr. and Tribs	4d	Canton Pass Creek	4d Canton Pass Creek	43.4677	-122.772	1103	myp2340	dnaa584	C07	NA	NA	NA	mykiss	AA	Homozygous Summer	NA	C07	NA	NA	NA
2019	Canton Cr. and Tribs	4d	Canton Pass Creek	4d Canton Pass Creek	43.4677	-122.772	71	myp2341	dnaa584	D07	NA	NA	NA	mykiss	AA	Homozygous Summer	NA	D07	NA	NA	NA
2019	Canton Cr. and Tribs	4d	Canton Pass Creek	4d Canton Pass Creek	43.4677	-122.772	80	myp2342	dnaa584	E07	NA	NA	NA	mykiss	AA	Homozygous Summer	NA	E07	NA	NA	NA
2019	Canton Cr. and Tribs	4d	Canton Pass Creek	4d Canton Pass Creek	43.4677	-122.772	65	myp2343	dnaa584	F07	NA	NA	NA	mykiss	AA	Homozygous Summer	NA	F07	NA	NA	NA
2019	Canton Cr. and Tribs	4d	Canton Pass Creek	4d Canton Pass Creek	43.4677	-122.772	77	myp2344	dnaa584	G07	NA	NA	NA	mykiss	GA	Heterozygous	NA	G07	NA	NA	NA
2019	Canton Cr. and Tribs	4d	Canton Pass Creek	4d Canton Pass Creek	43.4677	-122.772	1007	myp2337	dnaa584	H06	NA	NA	NA	mykiss	AA	Homozygous Summer	NA	H06	NA	NA	NA
2019	Canton Cr. and Tribs	4d	Canton Pass Creek	4d Canton Pass Creek	43.4677	-122.772	98	myp2345	dnaa584	H07	NA	NA	NA	mykiss	AA	Homozygous Summer	NA	H07	NA	NA	NA
2017	Canton Cr. and Tribs	4e	Canton Creek Upper	4e Canton Creek Upper	43.4832	-122.734	55	myp0025	dnaa400	A04	51628	-0.010704	-0.00469607	mykiss	AA	Homozygous Summer	rada344	A04	CGTCTT	ACCACTGT	SOMM284_CGTCTT_GGACCACTGTTGCAGG
2017	Canton Cr. and Tribs	4e	Canton Creek Upper	4e Canton Creek Upper	43.4832	-122.734	52	myp0033	dnaa400	A05	56580	-0.010432	-0.00423737	mykiss	AA	Homozygous Summer	rada344	A05	CGTCTT	AACGTGAT	SOMM284_CGTCTT_GGAACGTGATTGCAGG
2017	Canton Cr. and Tribs	4e	Canton Creek Upper	4e Canton Creek Upper	43.4832	-122.734	41	myp0041	dnaa400	A06	78556	-0.0105024	-0.00474427	mykiss	AA	Homozygous Summer	rada344	A06	CGTCTT	CGCTGATC	SOMM284_CGTCTT_GGCGCTGATCTGCAGG
2017	Canton Cr. and Tribs	4e	Canton Creek Upper	4e Canton Creek Upper	43.4832	-122.734	69	myp0026	dnaa400	B04	53257	-0.000859635	0.0229809	cutthroat	AA	Homozygous Summer	rada344	B04	CGTCTT	AAGACGGA	SOMM284_CGTCTT_GGAAGACGGATGCAGG
2017	Canton Cr. and Tribs	4e	Canton Creek Upper	4e Canton Creek Upper	43.4832	-122.734	66	myp0034	dnaa400	B05	62289	-0.0105125	-0.00434685	mykiss	AA	Homozygous Summer	rada344	B05	CGTCTT	AAGGTACA	SOMM284_CGTCTT_GGAAGGTACATGCAGG
2017	Canton Cr. and Tribs	4e	Canton Creek Upper	4e Canton Creek Upper	43.4832	-122.734	76	myp0027	dnaa400	C04	56921	0.0248662	0.0882672	cutthroat	AA	Homozygous Summer	rada344	C04	CGTCTT	ATCCTGTA	SOMM284_CGTCTT_GGATCCTGTATGCAGG
2017	Canton Cr. and Tribs	4e	Canton Creek Upper	4e Canton Creek Upper	43.4832	-122.734	44	myp0035	dnaa400	C05	70554	-0.0105011	-0.00441305	mykiss	AA	Homozygous Summer	rada344	C05	CGTCTT	ATTGAGGA	SOMM284_CGTCTT_GGATTGAGGATGCAGG
2017	Canton Cr. and Tribs	4e	Canton Creek Upper	4e Canton Creek Upper	43.4832	-122.734	50	myp0028	dnaa400	D04	74606	-0.0106287	-0.00455326	mykiss	AA	Homozygous Summer	rada344	D04	CGTCTT	CGAACTTA	SOMM284_CGTCTT_GGCGAACTTATGCAGG
2017	Canton Cr. and Tribs	4e	Canton Creek Upper	4e Canton Creek Upper	43.4832	-122.734	64	myp0036	dnaa400	D05	78828	-0.0104915	-0.00453961	mykiss	AA	Homozygous Summer	rada344	D05	CGTCTT	CGACTGGA	SOMM284_CGTCTT_GGCGACTGGATGCAGG
2017	Canton Cr. and Tribs	4e	Canton Creek Upper	4e Canton Creek Upper	43.4832	-122.734	125	myp0021	dnaa400	E03	50597	0.0346349	0.111364	cutthroat	AA	Homozygous Summer	rada344	E03	CGTCTT	GCGAGTAA	SOMM284_CGTCTT_GGGCGAGTAATGCAGG
2017	Canton Cr. and Tribs	4e	Canton Creek Upper	4e Canton Creek Upper	43.4832	-122.734	44	myp0029	dnaa400	E04	52140	-0.0106135	-0.00437166	mykiss	AA	Homozygous Summer	rada344	E04	CGTCTT	GCTAACGA	SOMM284_CGTCTT_GGGCTAACGATGCAGG
2017	Canton Cr. and Tribs	4e	Canton Creek Upper	4e Canton Creek Upper	43.4832	-122.734	44	myp0037	dnaa400	E05	70111	-0.0106177	-0.00428849	mykiss	AA	Homozygous Summer	rada344	E05	CGTCTT	GCTCGGTA	SOMM284_CGTCTT_GGGCTCGGTATGCAGG
2017	Canton Cr. and Tribs	4e	Canton Creek Upper	4e Canton Creek Upper	43.4832	-122.734	118	myp0022	dnaa400	F03	56404	0.0350319	0.112126	cutthroat	AA	Homozygous Summer	rada344	F03	CGTCTT	TCTTCACA	SOMM284_CGTCTT_GGTCTTCACATGCAGG
2017	Canton Cr. and Tribs	4e	Canton Creek Upper	4e Canton Creek Upper	43.4832	-122.734	56	myp0030	dnaa400	F04	57461	-0.0105798	-0.00438183	mykiss	AA	Homozygous Summer	rada344	F04	CGTCTT	TGAAGAGA	SOMM284_CGTCTT_GGTGAAGAGATGCAGG
2017	Canton Cr. and Tribs	4e	Canton Creek Upper	4e Canton Creek Upper	43.4832	-122.734	46	myp0038	dnaa400	F05	46948	-0.0104522	-0.00439363	mykiss	AA	Homozygous Summer	rada344	F05	CGTCTT	TGGAACAA	SOMM284_CGTCTT_GGTGGAACAATGCAGG
2017	Canton Cr. and Tribs	4e	Canton Creek Upper	4e Canton Creek Upper	43.4832	-122.734	119	myp0023	dnaa400	G03	80161	0.0355245	0.111471	cutthroat	AA	Homozygous Summer	rada344	G03	CGTCTT	ACAGATTC	SOMM284_CGTCTT_GGACAGATTCTGCAGG
2017	Canton Cr. and Tribs	4e	Canton Creek Upper	4e Canton Creek Upper	43.4832	-122.734	58	myp0031	dnaa400	G04	30389	-0.0105841	-0.00469651	mykiss	GA	Heterozygous	rada344	G04	CGTCTT	AGATGTAC	SOMM284_CGTCTT_GGAGATGTACTGCAGG
2017	Canton Cr. and Tribs	4e	Canton Creek Upper	4e Canton Creek Upper	43.4832	-122.734	32	myp0039	dnaa400	G05	52810	-0.0106298	-0.00408234	mykiss	AA	Homozygous Summer	rada344	G05	CGTCTT	AGCACCTC	SOMM284_CGTCTT_GGAGCACCTCTGCAGG
2017	Canton Cr. and Tribs	4e	Canton Creek Upper	4e Canton Creek Upper	43.4832	-122.734	58	myp0024	dnaa400	H03	46679	0.034593	0.111629	cutthroat	AA	Homozygous Summer	rada344	H03	CGTCTT	AGTCAAGC	SOMM284_CGTCTT_GGAGTCAAGCTGCAGG
2017	Canton Cr. and Tribs	4e	Canton Creek Upper	4e Canton Creek Upper	43.4832	-122.734	65	myp0032	dnaa400	H04	57348	-0.0105628	-0.00472069	mykiss	AA	Homozygous Summer	rada344	H04	CGTCTT	CCTCTATC	SOMM284_CGTCTT_GGCCTCTATCTGCAGG
2017	Canton Cr. and Tribs	4e	Canton Creek Upper	4e Canton Creek Upper	43.4832	-122.734	38	myp0040	dnaa400	H05	49036	0.034208	0.109957	cutthroat	AA	Homozygous Summer	rada344	H05	CGTCTT	CGACACAC	SOMM284_CGTCTT_GGCGACACACTGCAGG
2018	Canton Cr. and Tribs	4e	Canton Creek Upper	4e Canton Creek Upper	43.4832	-122.734	143	myp1128	dnaa501	A05	10465	0.0324104	0.103976	cutthroat	AA	Homozygous Summer	rada435	A05	TTTTTG	GGAACGTGATTGCAGG	SOMM418_TTTTTG_GGAACGTGATTGCAGG
2018	Canton Cr. and Tribs	4e	Canton Creek Upper	4e Canton Creek Upper	43.4832	-122.734	58	myp1136	dnaa501	A06	26996	-0.010575	-0.00451661	mykiss	AA	Homozygous Summer	rada435	A06	TTTTTG	GGCGCTGATCTGCAGG	SOMM418_TTTTTG_GGCGCTGATCTGCAGG
2018	Canton Cr. and Tribs	4e	Canton Creek Upper	4e Canton Creek Upper	43.4832	-122.734	55	myp1144	dnaa501	A07	18304	-0.0103383	-0.00439943	mykiss	GA	Heterozygous	rada435	A07	TTTTTG	GGCAGATCTGTGCAGG	SOMM418_TTTTTG_GGCAGATCTGTGCAGG
2018	Canton Cr. and Tribs	4e	Canton Creek Upper	4e Canton Creek Upper	43.4832	-122.734	72	myp1129	dnaa501	B05	5689	0.0303676	0.101039	cutthroat	AA	Homozygous Summer	rada435	B05	TTTTTG	GGAAGGTACATGCAGG	SOMM418_TTTTTG_GGAAGGTACATGCAGG
2018	Canton Cr. and Tribs	4e	Canton Creek Upper	4e Canton Creek Upper	43.4832	-122.734	70	myp1137	dnaa501	B06	28117	-0.0102951	-0.00443132	mykiss	AA	Homozygous Summer	rada435	B06	TTTTTG	GGACACAGAATGCAGG	SOMM418_TTTTTG_GGACACAGAATGCAGG
2018	Canton Cr. and Tribs	4e	Canton Creek Upper	4e Canton Creek Upper	43.4832	-122.734	54	myp1145	dnaa501	B07	29238	-0.0101851	-0.00404392	mykiss	AA	Homozygous Summer	rada435	B07	TTTTTG	GGACAGCAGATGCAGG	SOMM418_TTTTTG_GGACAGCAGATGCAGG
2018	Canton Cr. and Tribs	4e	Canton Creek Upper	4e Canton Creek Upper	43.4832	-122.734	70	myp1130	dnaa501	C05	34412	0.0334285	0.108691	cutthroat	AA	Homozygous Summer	rada435	C05	TTTTTG	GGATTGAGGATGCAGG	SOMM418_TTTTTG_GGATTGAGGATGCAGG
2018	Canton Cr. and Tribs	4e	Canton Creek Upper	4e Canton Creek Upper	43.4832	-122.734	63	myp1138	dnaa501	C06	27123	0.00242601	0.0288674	cutthroat	AA	Homozygous Summer	rada435	C06	TTTTTG	GGCAACCACATGCAGG	SOMM418_TTTTTG_GGCAACCACATGCAGG
2018	Canton Cr. and Tribs	4e	Canton Creek Upper	4e Canton Creek Upper	43.4832	-122.734	138	myp1131	dnaa501	D05	2155	0.0294287	0.0944981	cutthroat	AA	Homozygous Summer	rada435	D05	TTTTTG	GGCGACTGGATGCAGG	SOMM418_TTTTTG_GGCGACTGGATGCAGG
2018	Canton Cr. and Tribs	4e	Canton Creek Upper	4e Canton Creek Upper	43.4832	-122.734	75	myp1139	dnaa501	D06	9433	-0.00997095	-0.00460983	mykiss	AA	Homozygous Summer	rada435	D06	TTTTTG	GGCGCATACATGCAGG	SOMM418_TTTTTG_GGCGCATACATGCAGG
2018	Canton Cr. and Tribs	4e	Canton Creek Upper	4e Canton Creek Upper	43.4832	-122.734	74	myp1132	dnaa501	E05	18760	-0.0100132	-0.00458544	mykiss	AA	Homozygous Summer	rada435	E05	TTTTTG	GGGCTCGGTATGCAGG	SOMM418_TTTTTG_GGGCTCGGTATGCAGG
2018	Canton Cr. and Tribs	4e	Canton Creek Upper	4e Canton Creek Upper	43.4832	-122.734	68	myp1140	dnaa501	E06	18471	0.000415351	0.0236831	cutthroat	AA	Homozygous Summer	rada435	E06	TTTTTG	GGGGAGAACATGCAGG	SOMM418_TTTTTG_GGGGAGAACATGCAGG
2018	Canton Cr. and Tribs	4e	Canton Creek Upper	4e Canton Creek Upper	43.4832	-122.734	73	myp1133	dnaa501	F05	12372	0.0315618	0.101299	cutthroat	AA	Homozygous Summer	rada435	F05	TTTTTG	GGTGGAACAATGCAGG	SOMM418_TTTTTG_GGTGGAACAATGCAGG
2018	Canton Cr. and Tribs	4e	Canton Creek Upper	4e Canton Creek Upper	43.4832	-122.734	64	myp1141	dnaa501	F06	24727	-0.00994301	-0.00473685	mykiss	GA	Heterozygous	rada435	F06	TTTTTG	GGTGGCTTCATGCAGG	SOMM418_TTTTTG_GGTGGCTTCATGCAGG
2018	Canton Cr. and Tribs	4e	Canton Creek Upper	4e Canton Creek Upper	43.4832	-122.734	47	myp1134	dnaa501	G05	20398	-0.010463	-0.00458073	mykiss	NA	NA	rada435	G05	TTTTTG	GGAGCACCTCTGCAGG	SOMM418_TTTTTG_GGAGCACCTCTGCAGG
2018	Canton Cr. and Tribs	4e	Canton Creek Upper	4e Canton Creek Upper	43.4832	-122.734	50	myp1142	dnaa501	G06	16107	-0.0101636	-0.00457685	mykiss	AA	Homozygous Summer	rada435	G06	TTTTTG	GGAGCCATGCTGCAGG	SOMM418_TTTTTG_GGAGCCATGCTGCAGG
2018	Canton Cr. and Tribs	4e	Canton Creek Upper	4e Canton Creek Upper	43.4832	-122.734	69	myp1135	dnaa501	H05	7555	0.0295747	0.0985724	cutthroat	AA	Homozygous Summer	rada435	H05	TTTTTG	GGCGACACACTGCAGG	SOMM418_TTTTTG_GGCGACACACTGCAGG
2018	Canton Cr. and Tribs	4e	Canton Creek Upper	4e Canton Creek Upper	43.4832	-122.734	64	myp1143	dnaa501	H06	16412	-0.0103139	-0.00460485	mykiss	AA	Homozygous Summer	rada435	H06	TTTTTG	GGCGGATTGCTGCAGG	SOMM418_TTTTTG_GGCGGATTGCTGCAGG
2019	Canton Cr. and Tribs	4e	Canton Creek Upper	4e Canton Creek Upper	43.4832	-122.734	63	myp2314	dnaa584	A04	NA	NA	NA	mykiss	AA	Homozygous Summer	NA	A04	NA	NA	NA
2019	Canton Cr. and Tribs	4e	Canton Creek Upper	4e Canton Creek Upper	43.4832	-122.734	62	myp2322	dnaa584	A05	NA	NA	NA	mykiss	AA	Homozygous Summer	NA	A05	NA	NA	NA
2019	Canton Cr. and Tribs	4e	Canton Creek Upper	4e Canton Creek Upper	43.4832	-122.734	53	myp2330	dnaa584	A06	NA	NA	NA	mykiss	AA	Homozygous Summer	NA	A06	NA	NA	NA
2019	Canton Cr. and Tribs	4e	Canton Creek Upper	4e Canton Creek Upper	43.4832	-122.734	52	myp2315	dnaa584	B04	NA	NA	NA	mykiss	AA	Homozygous Summer	NA	B04	NA	NA	NA
2019	Canton Cr. and Tribs	4e	Canton Creek Upper	4e Canton Creek Upper	43.4832	-122.734	54	myp2323	dnaa584	B05	NA	NA	NA	mykiss	AA	Homozygous Summer	NA	B05	NA	NA	NA
2019	Canton Cr. and Tribs	4e	Canton Creek Upper	4e Canton Creek Upper	43.4832	-122.734	46	myp2331	dnaa584	B06	NA	NA	NA	mykiss	AA	Homozygous Summer	NA	B06	NA	NA	NA
2019	Canton Cr. and Tribs	4e	Canton Creek Upper	4e Canton Creek Upper	43.4832	-122.734	58	myp2316	dnaa584	C04	NA	NA	NA	mykiss	AA	Homozygous Summer	NA	C04	NA	NA	NA
2019	Canton Cr. and Tribs	4e	Canton Creek Upper	4e Canton Creek Upper	43.4832	-122.734	51	myp2324	dnaa584	C05	NA	NA	NA	mykiss	AA	Homozygous Summer	NA	C05	NA	NA	NA
2019	Canton Cr. and Tribs	4e	Canton Creek Upper	4e Canton Creek Upper	43.4832	-122.734	50	myp2332	dnaa584	C06	NA	NA	NA	mykiss	AA	Homozygous Summer	NA	C06	NA	NA	NA
2019	Canton Cr. and Tribs	4e	Canton Creek Upper	4e Canton Creek Upper	43.4832	-122.734	50	myp2317	dnaa584	D04	NA	NA	NA	mykiss	AA	Homozygous Summer	NA	D04	NA	NA	NA
2019	Canton Cr. and Tribs	4e	Canton Creek Upper	4e Canton Creek Upper	43.4832	-122.734	55	myp2325	dnaa584	D05	NA	NA	NA	mykiss	AA	Homozygous Summer	NA	D05	NA	NA	NA
2019	Canton Cr. and Tribs	4e	Canton Creek Upper	4e Canton Creek Upper	43.4832	-122.734	49	myp2333	dnaa584	D06	NA	NA	NA	mykiss	AA	Homozygous Summer	NA	D06	NA	NA	NA
2019	Canton Cr. and Tribs	4e	Canton Creek Upper	4e Canton Creek Upper	43.4832	-122.734	67	myp2318	dnaa584	E04	NA	NA	NA	mykiss	AA	Homozygous Summer	NA	E04	NA	NA	NA
2019	Canton Cr. and Tribs	4e	Canton Creek Upper	4e Canton Creek Upper	43.4832	-122.734	50	myp2326	dnaa584	E05	NA	NA	NA	mykiss	AA	Homozygous Summer	NA	E05	NA	NA	NA
2019	Canton Cr. and Tribs	4e	Canton Creek Upper	4e Canton Creek Upper	43.4832	-122.734	53	myp2334	dnaa584	E06	NA	NA	NA	mykiss	AA	Homozygous Summer	NA	E06	NA	NA	NA
2019	Canton Cr. and Tribs	4e	Canton Creek Upper	4e Canton Creek Upper	43.4832	-122.734	95	myp2311	dnaa584	F03	NA	NA	NA	mykiss	AA	Homozygous Summer	NA	F03	NA	NA	NA
2019	Canton Cr. and Tribs	4e	Canton Creek Upper	4e Canton Creek Upper	43.4832	-122.734	44	myp2319	dnaa584	F04	NA	NA	NA	mykiss	AA	Homozygous Summer	NA	F04	NA	NA	NA
2019	Canton Cr. and Tribs	4e	Canton Creek Upper	4e Canton Creek Upper	43.4832	-122.734	48	myp2327	dnaa584	F05	NA	NA	NA	mykiss	AA	Homozygous Summer	NA	F05	NA	NA	NA
2019	Canton Cr. and Tribs	4e	Canton Creek Upper	4e Canton Creek Upper	43.4832	-122.734	43	myp2335	dnaa584	F06	NA	NA	NA	mykiss	AA	Homozygous Summer	NA	F06	NA	NA	NA
2019	Canton Cr. and Tribs	4e	Canton Creek Upper	4e Canton Creek Upper	43.4832	-122.734	49	myp2312	dnaa584	G03	NA	NA	NA	mykiss	AA	Homozygous Summer	NA	G03	NA	NA	NA
2019	Canton Cr. and Tribs	4e	Canton Creek Upper	4e Canton Creek Upper	43.4832	-122.734	62	myp2320	dnaa584	G04	NA	NA	NA	mykiss	AA	Homozygous Summer	NA	G04	NA	NA	NA
2019	Canton Cr. and Tribs	4e	Canton Creek Upper	4e Canton Creek Upper	43.4832	-122.734	47	myp2328	dnaa584	G05	NA	NA	NA	mykiss	AA	Homozygous Summer	NA	G05	NA	NA	NA
2019	Canton Cr. and Tribs	4e	Canton Creek Upper	4e Canton Creek Upper	43.4832	-122.734	52	myp2336	dnaa584	G06	NA	NA	NA	mykiss	AA	Homozygous Summer	NA	G06	NA	NA	NA
2019	Canton Cr. and Tribs	4e	Canton Creek Upper	4e Canton Creek Upper	43.4832	-122.734	57	myp2313	dnaa584	H03	NA	NA	NA	mykiss	AA	Homozygous Summer	NA	H03	NA	NA	NA
2019	Canton Cr. and Tribs	4e	Canton Creek Upper	4e Canton Creek Upper	43.4832	-122.734	49	myp2321	dnaa584	H04	NA	NA	NA	mykiss	AA	Homozygous Summer	NA	H04	NA	NA	NA
2019	Canton Cr. and Tribs	4e	Canton Creek Upper	4e Canton Creek Upper	43.4832	-122.734	54	myp2329	dnaa584	H05	NA	NA	NA	mykiss	AA	Homozygous Summer	NA	H05	NA	NA	NA
2017	Steamboat Cr. and Tribs	5a	Steamboat Creek below Canton Creek	5a Steamboat Creek below Canton Creek	43.3492	-122.729	66	myp0089	dnaa400	A12	70734	-0.0105061	-0.00433909	mykiss	GA	Heterozygous	rada344	A12	CGTCTT	AGTGGTCA	SOMM284_CGTCTT_GGAGTGGTCATGCAGG
2017	Steamboat Cr. and Tribs	5a	Steamboat Creek below Canton Creek	5a Steamboat Creek below Canton Creek	43.3492	-122.729	66	myp0090	dnaa400	B12	55105	-0.010655	-0.0044556	mykiss	AA	Homozygous Summer	rada344	B12	CGTCTT	AGAGTCAA	SOMM284_CGTCTT_GGAGAGTCAATGCAGG
2017	Steamboat Cr. and Tribs	5a	Steamboat Creek below Canton Creek	5a Steamboat Creek below Canton Creek	43.3492	-122.729	67	myp0085	dnaa400	E11	49584	-0.0103501	-0.00418363	mykiss	GA	Heterozygous	rada344	E11	CGTCTT	GTGTTCTA	SOMM284_CGTCTT_GGGTGTTCTATGCAGG
2017	Steamboat Cr. and Tribs	5a	Steamboat Creek below Canton Creek	5a Steamboat Creek below Canton Creek	43.3492	-122.729	62	myp0086	dnaa400	F11	33392	-0.0103824	-0.00417378	mykiss	AA	Homozygous Summer	rada344	F11	CGTCTT	AAGGACAC	SOMM284_CGTCTT_GGAAGGACACTGCAGG
2017	Steamboat Cr. and Tribs	5a	Steamboat Creek below Canton Creek	5a Steamboat Creek below Canton Creek	43.3492	-122.729	66	myp0087	dnaa400	G11	118207	-0.0103337	-0.00424909	mykiss	AA	Homozygous Summer	rada344	G11	CGTCTT	CAAGGAGC	SOMM284_CGTCTT_GGCAAGGAGCTGCAGG
2017	Steamboat Cr. and Tribs	5a	Steamboat Creek below Canton Creek	5a Steamboat Creek below Canton Creek	43.3492	-122.729	63	myp0088	dnaa400	H11	76834	-0.0103727	-0.00451655	mykiss	GA	Heterozygous	rada344	H11	CGTCTT	GATGAATC	SOMM284_CGTCTT_GGGATGAATCTGCAGG
2017	Steamboat Cr. and Tribs	5a	Steamboat Creek below Canton Creek	5a Steamboat Creek below Canton Creek	43.3492	-122.729	75	myp0561	dnaa405	A11	106797	-0.0105345	-0.0045703	mykiss	AA	Homozygous Summer	rada349	A11	CGCTGT	CATCAAGT	SOMM284_CGCTGT_GGCATCAAGTTGCAGG
2017	Steamboat Cr. and Tribs	5a	Steamboat Creek below Canton Creek	5a Steamboat Creek below Canton Creek	43.3492	-122.729	74	myp0569	dnaa405	A12	59802	-0.0103709	-0.00432784	mykiss	GG	Homozygous Winter	rada349	A12	CGCTGT	AGTGGTCA	SOMM284_CGCTGT_GGAGTGGTCATGCAGG
2017	Steamboat Cr. and Tribs	5a	Steamboat Creek below Canton Creek	5a Steamboat Creek below Canton Creek	43.3492	-122.729	66	myp0562	dnaa405	B11	111376	-0.0105109	-0.00455763	mykiss	AA	Homozygous Summer	rada349	B11	CGCTGT	ACTATGCA	SOMM284_CGCTGT_GGACTATGCATGCAGG
2017	Steamboat Cr. and Tribs	5a	Steamboat Creek below Canton Creek	5a Steamboat Creek below Canton Creek	43.3492	-122.729	60	myp0570	dnaa405	B12	27527	-0.0105387	-0.00405381	mykiss	GG	Homozygous Winter	rada349	B12	CGCTGT	AGAGTCAA	SOMM284_CGCTGT_GGAGAGTCAATGCAGG
2017	Steamboat Cr. and Tribs	5a	Steamboat Creek below Canton Creek	5a Steamboat Creek below Canton Creek	43.3492	-122.729	58	myp0563	dnaa405	C11	57864	-0.0102545	-0.00410647	mykiss	GG	Homozygous Winter	rada349	C11	CGCTGT	CATACCAA	SOMM284_CGCTGT_GGCATACCAATGCAGG
2017	Steamboat Cr. and Tribs	5a	Steamboat Creek below Canton Creek	5a Steamboat Creek below Canton Creek	43.3492	-122.729	69	myp0571	dnaa405	C12	81446	-0.0103377	-0.00405816	mykiss	AA	Homozygous Summer	rada349	C12	CGCTGT	CCAGTTCA	SOMM284_CGCTGT_GGCCAGTTCATGCAGG
2017	Steamboat Cr. and Tribs	5a	Steamboat Creek below Canton Creek	5a Steamboat Creek below Canton Creek	43.3492	-122.729	84	myp0564	dnaa405	D11	174812	-0.0101714	-0.00442944	mykiss	GA	Heterozygous	rada349	D11	CGCTGT	GACTAGTA	SOMM284_CGCTGT_GGGACTAGTATGCAGG
2017	Steamboat Cr. and Tribs	5a	Steamboat Creek below Canton Creek	5a Steamboat Creek below Canton Creek	43.3492	-122.729	57	myp0572	dnaa405	D12	23119	-0.0104425	-0.00344811	mykiss	GA	Heterozygous	rada349	D12	CGCTGT	GAGCTGAA	SOMM284_CGCTGT_GGGAGCTGAATGCAGG
2017	Steamboat Cr. and Tribs	5a	Steamboat Creek below Canton Creek	5a Steamboat Creek below Canton Creek	43.3492	-122.729	82	myp0557	dnaa405	E10	129464	-0.0105245	-0.00439206	mykiss	GG	Homozygous Winter	rada349	E10	CGCTGT	GTCTGTCA	SOMM284_CGCTGT_GGGTCTGTCATGCAGG
2017	Steamboat Cr. and Tribs	5a	Steamboat Creek below Canton Creek	5a Steamboat Creek below Canton Creek	43.3492	-122.729	85	myp0565	dnaa405	E11	203678	-0.0102195	-0.00410322	mykiss	GG	Homozygous Winter	rada349	E11	CGCTGT	GTGTTCTA	SOMM284_CGCTGT_GGGTGTTCTATGCAGG
2017	Steamboat Cr. and Tribs	5a	Steamboat Creek below Canton Creek	5a Steamboat Creek below Canton Creek	43.3492	-122.729	54	myp0573	dnaa405	E12	21411	-0.0108272	-0.0042784	mykiss	AA	Homozygous Summer	rada349	E12	CGCTGT	TAGGATGA	SOMM284_CGCTGT_GGTAGGATGATGCAGG
2017	Steamboat Cr. and Tribs	5a	Steamboat Creek below Canton Creek	5a Steamboat Creek below Canton Creek	43.3492	-122.729	83	myp0558	dnaa405	F10	163089	-0.0105281	-0.0045853	mykiss	AA	Homozygous Summer	rada349	F10	CGCTGT	AAGAGATC	SOMM284_CGCTGT_GGAAGAGATCTGCAGG
2017	Steamboat Cr. and Tribs	5a	Steamboat Creek below Canton Creek	5a Steamboat Creek below Canton Creek	43.3492	-122.729	62	myp0566	dnaa405	F11	40070	-0.0103833	-0.00408315	mykiss	GG	Homozygous Winter	rada349	F11	CGCTGT	AAGGACAC	SOMM284_CGCTGT_GGAAGGACACTGCAGG
2017	Steamboat Cr. and Tribs	5a	Steamboat Creek below Canton Creek	5a Steamboat Creek below Canton Creek	43.3492	-122.729	70	myp0574	dnaa405	F12	73804	-0.0104728	-0.00412369	mykiss	GG	Homozygous Winter	rada349	F12	CGCTGT	AATCCGTC	SOMM284_CGCTGT_GGAATCCGTCTGCAGG
2017	Steamboat Cr. and Tribs	5a	Steamboat Creek below Canton Creek	5a Steamboat Creek below Canton Creek	43.3492	-122.729	78	myp0559	dnaa405	G10	116219	-0.0102234	-0.00422072	mykiss	AA	Homozygous Summer	rada349	G10	CGCTGT	ATTGGCTC	SOMM284_CGCTGT_GGATTGGCTCTGCAGG
2017	Steamboat Cr. and Tribs	5a	Steamboat Creek below Canton Creek	5a Steamboat Creek below Canton Creek	43.3492	-122.729	58	myp0567	dnaa405	G11	34765	-0.0106971	-0.00434888	mykiss	AA	Homozygous Summer	rada349	G11	CGCTGT	CAAGGAGC	SOMM284_CGCTGT_GGCAAGGAGCTGCAGG
2017	Steamboat Cr. and Tribs	5a	Steamboat Creek below Canton Creek	5a Steamboat Creek below Canton Creek	43.3492	-122.729	85	myp0575	dnaa405	G12	20851	-0.0106638	-0.00394279	mykiss	GA	Heterozygous	rada349	G12	CGCTGT	CACCTTAC	SOMM284_CGCTGT_GGCACCTTACTGCAGG
2017	Steamboat Cr. and Tribs	5a	Steamboat Creek below Canton Creek	5a Steamboat Creek below Canton Creek	43.3492	-122.729	86	myp0560	dnaa405	H10	86152	-0.0104522	-0.00421192	mykiss	GG	Homozygous Winter	rada349	H10	CGCTGT	GAGTTAGC	SOMM284_CGCTGT_GGGAGTTAGCTGCAGG
2017	Steamboat Cr. and Tribs	5a	Steamboat Creek below Canton Creek	5a Steamboat Creek below Canton Creek	43.3492	-122.729	76	myp0568	dnaa405	H11	105515	-0.010716	-0.00500937	mykiss	AA	Homozygous Summer	rada349	H11	CGCTGT	GATGAATC	SOMM284_CGCTGT_GGGATGAATCTGCAGG
2017	Steamboat Cr. and Tribs	5a	Steamboat Creek below Canton Creek	5a Steamboat Creek below Canton Creek	43.3492	-122.729	61	myp0576	dnaa405	H12	52094	-0.0104791	-0.00416171	mykiss	GA	Heterozygous	rada349	H12	CGCTGT	GCCAAGAC	SOMM284_CGCTGT_GGGCCAAGACTGCAGG
2017	Steamboat Cr. and Tribs	5a	Steamboat Creek below Canton Creek	5a Steamboat Creek below Canton Creek	43.3492	-122.729	62	myp0577	dnaa406	A01	48801	-0.0102522	-0.00430642	mykiss	GG	Homozygous Winter	rada350	A01	GTATGT	ACAAGCTA	SOMM284_GTATGT_GGACAAGCTATGCAGG
2017	Steamboat Cr. and Tribs	5a	Steamboat Creek below Canton Creek	5a Steamboat Creek below Canton Creek	43.3492	-122.729	65	myp0578	dnaa406	B01	62012	-0.0103015	-0.00426753	mykiss	AA	Homozygous Summer	rada350	B01	GTATGT	AACAACCA	SOMM284_GTATGT_GGAACAACCATGCAGG
2017	Steamboat Cr. and Tribs	5a	Steamboat Creek below Canton Creek	5a Steamboat Creek below Canton Creek	43.3492	-122.729	55	myp0579	dnaa406	C01	54415	-0.0104421	-0.00439399	mykiss	GG	Homozygous Winter	rada350	C01	GTATGT	AGATCGCA	SOMM284_GTATGT_GGAGATCGCATGCAGG
2017	Steamboat Cr. and Tribs	5a	Steamboat Creek below Canton Creek	5a Steamboat Creek below Canton Creek	43.3492	-122.729	41	myp0580	dnaa406	D01	53894	-0.0104434	-0.00446327	mykiss	AA	Homozygous Summer	rada350	D01	GTATGT	CCGAAGTA	SOMM284_GTATGT_GGCCGAAGTATGCAGG
2018	Steamboat Cr. and Tribs	5a	Steamboat Creek below Canton Creek	5a Steamboat Creek below Canton Creek	43.3492	-122.729	69	myp1392	dnaa504	A02	25572	-0.0100888	-0.00388875	mykiss	GG	Homozygous Winter	rada438	A02	TGCCTG	GGAAACATCGTGCAGG	SOMM418_TGCCTG_GGAAACATCGTGCAGG
2018	Steamboat Cr. and Tribs	5a	Steamboat Creek below Canton Creek	5a Steamboat Creek below Canton Creek	43.3492	-122.729	55	myp1400	dnaa504	A03	290	NA	NA	NA	GG	Homozygous Winter	rada438	A03	TGCCTG	GGACATTGGCTGCAGG	NA
2018	Steamboat Cr. and Tribs	5a	Steamboat Creek below Canton Creek	5a Steamboat Creek below Canton Creek	43.3492	-122.729	38	myp1408	dnaa504	A04	92575	-0.0101677	-0.00410499	mykiss	AA	Homozygous Summer	rada438	A04	TGCCTG	GGACCACTGTTGCAGG	SOMM418_TGCCTG_GGACCACTGTTGCAGG
2018	Steamboat Cr. and Tribs	5a	Steamboat Creek below Canton Creek	5a Steamboat Creek below Canton Creek	43.3492	-122.729	60	myp1393	dnaa504	B02	33006	-0.00998453	-0.00389634	mykiss	GA	Heterozygous	rada438	B02	TGCCTG	GGAACCGAGATGCAGG	SOMM418_TGCCTG_GGAACCGAGATGCAGG
2018	Steamboat Cr. and Tribs	5a	Steamboat Creek below Canton Creek	5a Steamboat Creek below Canton Creek	43.3492	-122.729	46	myp1401	dnaa504	B03	5244	-0.0101188	-0.00435736	mykiss	GG	Homozygous Winter	rada438	B03	TGCCTG	GGAACGCTTATGCAGG	SOMM418_TGCCTG_GGAACGCTTATGCAGG
2018	Steamboat Cr. and Tribs	5a	Steamboat Creek below Canton Creek	5a Steamboat Creek below Canton Creek	43.3492	-122.729	64	myp1409	dnaa504	B04	5491	-0.0103441	-0.00396842	mykiss	GG	Homozygous Winter	rada438	B04	TGCCTG	GGAAGACGGATGCAGG	SOMM418_TGCCTG_GGAAGACGGATGCAGG
2018	Steamboat Cr. and Tribs	5a	Steamboat Creek below Canton Creek	5a Steamboat Creek below Canton Creek	43.3492	-122.729	64	myp1394	dnaa504	C02	12598	-0.0104415	-0.00384338	mykiss	GG	Homozygous Winter	rada438	C02	TGCCTG	GGAGCAGGAATGCAGG	SOMM418_TGCCTG_GGAGCAGGAATGCAGG
2018	Steamboat Cr. and Tribs	5a	Steamboat Creek below Canton Creek	5a Steamboat Creek below Canton Creek	43.3492	-122.729	64	myp1402	dnaa504	C03	11640	-0.00998863	-0.00461867	mykiss	GA	Heterozygous	rada438	C03	TGCCTG	GGAGTCACTATGCAGG	SOMM418_TGCCTG_GGAGTCACTATGCAGG
2018	Steamboat Cr. and Tribs	5a	Steamboat Creek below Canton Creek	5a Steamboat Creek below Canton Creek	43.3492	-122.729	43	myp1395	dnaa504	D02	10195	-0.0103015	-0.00402994	mykiss	GG	Homozygous Winter	rada438	D02	TGCCTG	GGCCGTGAGATGCAGG	SOMM418_TGCCTG_GGCCGTGAGATGCAGG
2018	Steamboat Cr. and Tribs	5a	Steamboat Creek below Canton Creek	5a Steamboat Creek below Canton Creek	43.3492	-122.729	45	myp1403	dnaa504	D03	4821	-0.00940102	-0.00374309	mykiss	GG	Homozygous Winter	rada438	D03	TGCCTG	GGCCTCCTGATGCAGG	SOMM418_TGCCTG_GGCCTCCTGATGCAGG
2018	Steamboat Cr. and Tribs	5a	Steamboat Creek below Canton Creek	5a Steamboat Creek below Canton Creek	43.3492	-122.729	53	myp1396	dnaa504	E02	12775	-0.0099717	-0.00497583	mykiss	GG	Homozygous Winter	rada438	E02	TGCCTG	GGGCCACATATGCAGG	SOMM418_TGCCTG_GGGCCACATATGCAGG
2018	Steamboat Cr. and Tribs	5a	Steamboat Creek below Canton Creek	5a Steamboat Creek below Canton Creek	43.3492	-122.729	53	myp1404	dnaa504	E03	132	NA	NA	NA	GG	Homozygous Winter	rada438	E03	TGCCTG	GGGCGAGTAATGCAGG	NA
2018	Steamboat Cr. and Tribs	5a	Steamboat Creek below Canton Creek	5a Steamboat Creek below Canton Creek	43.3492	-122.729	54	myp1397	dnaa504	F02	4391	-0.0101625	-0.00475191	mykiss	GG	Homozygous Winter	rada438	F02	TGCCTG	GGTCCGTCTATGCAGG	SOMM418_TGCCTG_GGTCCGTCTATGCAGG
2018	Steamboat Cr. and Tribs	5a	Steamboat Creek below Canton Creek	5a Steamboat Creek below Canton Creek	43.3492	-122.729	54	myp1405	dnaa504	F03	6942	-0.0101274	-0.00363414	mykiss	GG	Homozygous Winter	rada438	F03	TGCCTG	GGTCTTCACATGCAGG	SOMM418_TGCCTG_GGTCTTCACATGCAGG
2018	Steamboat Cr. and Tribs	5a	Steamboat Creek below Canton Creek	5a Steamboat Creek below Canton Creek	43.3492	-122.729	56	myp1398	dnaa504	G02	12565	-0.00951664	-0.00371326	mykiss	GG	Homozygous Winter	rada438	G02	TGCCTG	GGACACTGACTGCAGG	SOMM418_TGCCTG_GGACACTGACTGCAGG
2018	Steamboat Cr. and Tribs	5a	Steamboat Creek below Canton Creek	5a Steamboat Creek below Canton Creek	43.3492	-122.729	48	myp1406	dnaa504	G03	6054	-0.00991539	-0.00395539	mykiss	GG	Homozygous Winter	rada438	G03	TGCCTG	GGACAGATTCTGCAGG	SOMM418_TGCCTG_GGACAGATTCTGCAGG
2018	Steamboat Cr. and Tribs	5a	Steamboat Creek below Canton Creek	5a Steamboat Creek below Canton Creek	43.3492	-122.729	54	myp1391	dnaa504	H01	5387	-0.0095655	-0.00344466	mykiss	GG	Homozygous Winter	rada438	H01	TGCCTG	GGCCATCCTCTGCAGG	SOMM418_TGCCTG_GGCCATCCTCTGCAGG
2018	Steamboat Cr. and Tribs	5a	Steamboat Creek below Canton Creek	5a Steamboat Creek below Canton Creek	43.3492	-122.729	47	myp1399	dnaa504	H02	3817	-0.010507	-0.00376055	mykiss	GG	Homozygous Winter	rada438	H02	TGCCTG	GGCCGACAACTGCAGG	SOMM418_TGCCTG_GGCCGACAACTGCAGG
2018	Steamboat Cr. and Tribs	5a	Steamboat Creek below Canton Creek	5a Steamboat Creek below Canton Creek	43.3492	-122.729	54	myp1407	dnaa504	H03	15957	-0.0102952	-0.00441531	mykiss	GG	Homozygous Winter	rada438	H03	TGCCTG	GGAGTCAAGCTGCAGG	SOMM418_TGCCTG_GGAGTCAAGCTGCAGG
2019	Steamboat Cr. and Tribs	5a	Steamboat Creek below Canton Creek	5a Steamboat Creek below Canton Creek	43.3492	-122.729	78	myp2514	dnaa586	A05	NA	NA	NA	mykiss	GA	Heterozygous	NA	A05	NA	NA	NA
2019	Steamboat Cr. and Tribs	5a	Steamboat Creek below Canton Creek	5a Steamboat Creek below Canton Creek	43.3492	-122.729	100	myp2522	dnaa586	A06	NA	NA	NA	mykiss	AA	Homozygous Summer	NA	A06	NA	NA	NA
2019	Steamboat Cr. and Tribs	5a	Steamboat Creek below Canton Creek	5a Steamboat Creek below Canton Creek	43.3492	-122.729	60	myp2530	dnaa586	A07	NA	NA	NA	mykiss	GG	Homozygous Winter	NA	A07	NA	NA	NA
2019	Steamboat Cr. and Tribs	5a	Steamboat Creek below Canton Creek	5a Steamboat Creek below Canton Creek	43.3492	-122.729	64	myp2515	dnaa586	B05	NA	NA	NA	mykiss	GA	Heterozygous	NA	B05	NA	NA	NA
2019	Steamboat Cr. and Tribs	5a	Steamboat Creek below Canton Creek	5a Steamboat Creek below Canton Creek	43.3492	-122.729	55	myp2523	dnaa586	B06	NA	NA	NA	mykiss	GG	Homozygous Winter	NA	B06	NA	NA	NA
2019	Steamboat Cr. and Tribs	5a	Steamboat Creek below Canton Creek	5a Steamboat Creek below Canton Creek	43.3492	-122.729	57	myp2531	dnaa586	B07	NA	NA	NA	mykiss	AA	Homozygous Summer	NA	B07	NA	NA	NA
2019	Steamboat Cr. and Tribs	5a	Steamboat Creek below Canton Creek	5a Steamboat Creek below Canton Creek	43.3492	-122.729	69	myp2516	dnaa586	C05	NA	NA	NA	mykiss	GG	Homozygous Winter	NA	C05	NA	NA	NA
2019	Steamboat Cr. and Tribs	5a	Steamboat Creek below Canton Creek	5a Steamboat Creek below Canton Creek	43.3492	-122.729	61	myp2524	dnaa586	C06	NA	NA	NA	mykiss	GG	Homozygous Winter	NA	C06	NA	NA	NA
2019	Steamboat Cr. and Tribs	5a	Steamboat Creek below Canton Creek	5a Steamboat Creek below Canton Creek	43.3492	-122.729	81	myp2517	dnaa586	D05	NA	NA	NA	mykiss	GA	Heterozygous	NA	D05	NA	NA	NA
2019	Steamboat Cr. and Tribs	5a	Steamboat Creek below Canton Creek	5a Steamboat Creek below Canton Creek	43.3492	-122.729	55	myp2525	dnaa586	D06	NA	NA	NA	mykiss	GA	Heterozygous	NA	D06	NA	NA	NA
2019	Steamboat Cr. and Tribs	5a	Steamboat Creek below Canton Creek	5a Steamboat Creek below Canton Creek	43.3492	-122.729	67	myp2518	dnaa586	E05	NA	NA	NA	mykiss	GA	Heterozygous	NA	E05	NA	NA	NA
2019	Steamboat Cr. and Tribs	5a	Steamboat Creek below Canton Creek	5a Steamboat Creek below Canton Creek	43.3492	-122.729	72	myp2526	dnaa586	E06	NA	NA	NA	mykiss	GG	Homozygous Winter	NA	E06	NA	NA	NA
2019	Steamboat Cr. and Tribs	5a	Steamboat Creek below Canton Creek	5a Steamboat Creek below Canton Creek	43.3492	-122.729	59	myp2519	dnaa586	F05	NA	NA	NA	mykiss	GG	Homozygous Winter	NA	F05	NA	NA	NA
2019	Steamboat Cr. and Tribs	5a	Steamboat Creek below Canton Creek	5a Steamboat Creek below Canton Creek	43.3492	-122.729	71	myp2527	dnaa586	F06	NA	NA	NA	mykiss	GG	Homozygous Winter	NA	F06	NA	NA	NA
2019	Steamboat Cr. and Tribs	5a	Steamboat Creek below Canton Creek	5a Steamboat Creek below Canton Creek	43.3492	-122.729	102	myp2512	dnaa586	G04	NA	NA	NA	mykiss	AA	Homozygous Summer	NA	G04	NA	NA	NA
2019	Steamboat Cr. and Tribs	5a	Steamboat Creek below Canton Creek	5a Steamboat Creek below Canton Creek	43.3492	-122.729	78	myp2520	dnaa586	G05	NA	NA	NA	mykiss	GA	Heterozygous	NA	G05	NA	NA	NA
2019	Steamboat Cr. and Tribs	5a	Steamboat Creek below Canton Creek	5a Steamboat Creek below Canton Creek	43.3492	-122.729	76	myp2528	dnaa586	G06	NA	NA	NA	mykiss	GA	Heterozygous	NA	G06	NA	NA	NA
2019	Steamboat Cr. and Tribs	5a	Steamboat Creek below Canton Creek	5a Steamboat Creek below Canton Creek	43.3492	-122.729	70	myp2513	dnaa586	H04	NA	NA	NA	mykiss	GA	Heterozygous	NA	H04	NA	NA	NA
2019	Steamboat Cr. and Tribs	5a	Steamboat Creek below Canton Creek	5a Steamboat Creek below Canton Creek	43.3492	-122.729	110	myp2521	dnaa586	H05	NA	NA	NA	mykiss	AA	Homozygous Summer	NA	H05	NA	NA	NA
2019	Steamboat Cr. and Tribs	5a	Steamboat Creek below Canton Creek	5a Steamboat Creek below Canton Creek	43.3492	-122.729	73	myp2529	dnaa586	H06	NA	NA	NA	mykiss	GA	Heterozygous	NA	H06	NA	NA	NA
2017	Steamboat Cr. and Tribs	5b	Steamboat Creek above Little Falls	5b Steamboat Creek above Little Falls	43.3558	-122.719	60	myp0545	dnaa405	A09	71698	-0.0104932	-0.00459808	mykiss	AA	Homozygous Summer	rada349	A09	CGCTGT	AACGAACG	SOMM284_CGCTGT_GGAACGAACGTGCAGG
2017	Steamboat Cr. and Tribs	5b	Steamboat Creek above Little Falls	5b Steamboat Creek above Little Falls	43.3558	-122.719	65	myp0553	dnaa405	A10	65068	-0.0104843	-0.0040379	mykiss	AA	Homozygous Summer	rada349	A10	CGCTGT	AGTACAAG	SOMM284_CGCTGT_GGAGTACAAGTGCAGG
2017	Steamboat Cr. and Tribs	5b	Steamboat Creek above Little Falls	5b Steamboat Creek above Little Falls	43.3558	-122.719	71	myp0546	dnaa405	B09	135292	-0.0106058	-0.00438718	mykiss	AA	Homozygous Summer	rada349	B09	CGCTGT	ACGCTCGA	SOMM284_CGCTGT_GGACGCTCGATGCAGG
2017	Steamboat Cr. and Tribs	5b	Steamboat Creek above Little Falls	5b Steamboat Creek above Little Falls	43.3558	-122.719	72	myp0554	dnaa405	B10	105892	-0.0102877	-0.00440152	mykiss	AA	Homozygous Summer	rada349	B10	CGCTGT	ACGTATCA	SOMM284_CGCTGT_GGACGTATCATGCAGG
2017	Steamboat Cr. and Tribs	5b	Steamboat Creek above Little Falls	5b Steamboat Creek above Little Falls	43.3558	-122.719	76	myp0547	dnaa405	C09	43737	-0.0105864	-0.00472892	mykiss	AA	Homozygous Summer	rada349	C09	CGCTGT	CACTTCGA	SOMM284_CGCTGT_GGCACTTCGATGCAGG
2017	Steamboat Cr. and Tribs	5b	Steamboat Creek above Little Falls	5b Steamboat Creek above Little Falls	43.3558	-122.719	46	myp0555	dnaa405	C10	81748	-0.0105986	-0.00458686	mykiss	AA	Homozygous Summer	rada349	C10	CGCTGT	CAGCGTTA	SOMM284_CGCTGT_GGCAGCGTTATGCAGG
2017	Steamboat Cr. and Tribs	5b	Steamboat Creek above Little Falls	5b Steamboat Creek above Little Falls	43.3558	-122.719	68	myp0548	dnaa405	D09	94381	-0.0104925	-0.00474157	mykiss	GA	Heterozygous	rada349	D09	CGCTGT	CTGGCATA	SOMM284_CGCTGT_GGCTGGCATATGCAGG
2017	Steamboat Cr. and Tribs	5b	Steamboat Creek above Little Falls	5b Steamboat Creek above Little Falls	43.3558	-122.719	52	myp0556	dnaa405	D10	46839	-0.0106539	-0.00415648	mykiss	AA	Homozygous Summer	rada349	D10	CGCTGT	GAATCTGA	SOMM284_CGCTGT_GGGAATCTGATGCAGG
2017	Steamboat Cr. and Tribs	5b	Steamboat Creek above Little Falls	5b Steamboat Creek above Little Falls	43.3558	-122.719	91	myp0541	dnaa405	E08	82456	-0.0104822	-0.00442894	mykiss	AA	Homozygous Summer	rada349	E08	CGCTGT	GTACGCAA	SOMM284_CGCTGT_GGGTACGCAATGCAGG
2017	Steamboat Cr. and Tribs	5b	Steamboat Creek above Little Falls	5b Steamboat Creek above Little Falls	43.3558	-122.719	59	myp0549	dnaa405	E09	50328	-0.0105153	-0.00426411	mykiss	GA	Heterozygous	rada349	E09	CGCTGT	GTCGTAGA	SOMM284_CGCTGT_GGGTCGTAGATGCAGG
2017	Steamboat Cr. and Tribs	5b	Steamboat Creek above Little Falls	5b Steamboat Creek above Little Falls	43.3558	-122.719	64	myp0542	dnaa405	F08	75554	-0.0102995	-0.00420429	mykiss	AA	Homozygous Summer	rada349	F08	CGCTGT	TTCACGCA	SOMM284_CGCTGT_GGTTCACGCATGCAGG
2017	Steamboat Cr. and Tribs	5b	Steamboat Creek above Little Falls	5b Steamboat Creek above Little Falls	43.3558	-122.719	56	myp0550	dnaa405	F09	109720	-0.0107032	-0.00462596	mykiss	AA	Homozygous Summer	rada349	F09	CGCTGT	ACACGAGA	SOMM284_CGCTGT_GGACACGAGATGCAGG
2017	Steamboat Cr. and Tribs	5b	Steamboat Creek above Little Falls	5b Steamboat Creek above Little Falls	43.3558	-122.719	70	myp0543	dnaa405	G08	82929	-0.0104047	-0.00416063	mykiss	AA	Homozygous Summer	rada349	G08	CGCTGT	ATAGCGAC	SOMM284_CGCTGT_GGATAGCGACTGCAGG
2017	Steamboat Cr. and Tribs	5b	Steamboat Creek above Little Falls	5b Steamboat Creek above Little Falls	43.3558	-122.719	85	myp0551	dnaa405	G09	60625	-0.0105442	-0.00449433	mykiss	AA	Homozygous Summer	rada349	G09	CGCTGT	ACGACAAG	SOMM284_CGCTGT_GGACGACAAGTGCAGG
2017	Steamboat Cr. and Tribs	5b	Steamboat Creek above Little Falls	5b Steamboat Creek above Little Falls	43.3558	-122.719	83	myp0544	dnaa405	H08	162179	-0.0105552	-0.00450242	mykiss	AA	Homozygous Summer	rada349	H08	CGCTGT	GAACAGGC	SOMM284_CGCTGT_GGGAACAGGCTGCAGG
2017	Steamboat Cr. and Tribs	5b	Steamboat Creek above Little Falls	5b Steamboat Creek above Little Falls	43.3558	-122.719	67	myp0552	dnaa405	H09	72565	-0.01061	-0.0045231	mykiss	AA	Homozygous Summer	rada349	H09	CGCTGT	GACAGTGC	SOMM284_CGCTGT_GGGACAGTGCTGCAGG
2018	Steamboat Cr. and Tribs	5b	Steamboat Creek above Little Falls	5b Steamboat Creek above Little Falls	43.3558	-122.719	50	myp1475	dnaa504	D12	16845	-0.0100382	-0.00365111	mykiss	AA	Homozygous Summer	rada438	D12	TGCCTG	GGGAGCTGAATGCAGG	SOMM418_TGCCTG_GGGAGCTGAATGCAGG
2018	Steamboat Cr. and Tribs	5b	Steamboat Creek above Little Falls	5b Steamboat Creek above Little Falls	43.3558	-122.719	64	myp1476	dnaa504	E12	16813	-0.00987583	-0.00349462	mykiss	GA	Heterozygous	rada438	E12	TGCCTG	GGTAGGATGATGCAGG	SOMM418_TGCCTG_GGTAGGATGATGCAGG
2018	Steamboat Cr. and Tribs	5b	Steamboat Creek above Little Falls	5b Steamboat Creek above Little Falls	43.3558	-122.719	55	myp1477	dnaa504	F12	23203	-0.0100626	-0.00385806	mykiss	GG	Homozygous Winter	rada438	F12	TGCCTG	GGAATCCGTCTGCAGG	SOMM418_TGCCTG_GGAATCCGTCTGCAGG
2018	Steamboat Cr. and Tribs	5b	Steamboat Creek above Little Falls	5b Steamboat Creek above Little Falls	43.3558	-122.719	57	myp1478	dnaa504	G12	5257	-0.00875208	-0.00397527	mykiss	AA	Homozygous Summer	rada438	G12	TGCCTG	GGCACCTTACTGCAGG	SOMM418_TGCCTG_GGCACCTTACTGCAGG
2018	Steamboat Cr. and Tribs	5b	Steamboat Creek above Little Falls	5b Steamboat Creek above Little Falls	43.3558	-122.719	64	myp1479	dnaa504	H12	12835	-0.0100893	-0.00359732	mykiss	GA	Heterozygous	rada438	H12	TGCCTG	GGGCCAAGACTGCAGG	SOMM418_TGCCTG_GGGCCAAGACTGCAGG
2018	Steamboat Cr. and Tribs	5b	Steamboat Creek above Little Falls	5b Steamboat Creek above Little Falls	43.3558	-122.719	88	myp1480	dnaa505	A01	83	NA	NA	NA	AA	Homozygous Summer	rada439	A01	AGTATG	GGACAAGCTATGCAGG	NA
2018	Steamboat Cr. and Tribs	5b	Steamboat Creek above Little Falls	5b Steamboat Creek above Little Falls	43.3558	-122.719	63	myp1488	dnaa505	A02	22296	-0.0100104	-0.00470005	mykiss	AA	Homozygous Summer	rada439	A02	AGTATG	GGAAACATCGTGCAGG	SOMM418_AGTATG_GGAAACATCGTGCAGG
2018	Steamboat Cr. and Tribs	5b	Steamboat Creek above Little Falls	5b Steamboat Creek above Little Falls	43.3558	-122.719	65	myp1481	dnaa505	B01	9195	-0.0103417	-0.00409846	mykiss	AA	Homozygous Summer	rada439	B01	AGTATG	GGAACAACCATGCAGG	SOMM418_AGTATG_GGAACAACCATGCAGG
2018	Steamboat Cr. and Tribs	5b	Steamboat Creek above Little Falls	5b Steamboat Creek above Little Falls	43.3558	-122.719	46	myp1489	dnaa505	B02	21390	-0.00984194	-0.00433784	mykiss	GG	Homozygous Winter	rada439	B02	AGTATG	GGAACCGAGATGCAGG	SOMM418_AGTATG_GGAACCGAGATGCAGG
2018	Steamboat Cr. and Tribs	5b	Steamboat Creek above Little Falls	5b Steamboat Creek above Little Falls	43.3558	-122.719	51	myp1482	dnaa505	C01	22404	-0.0100672	-0.0042645	mykiss	GA	Heterozygous	rada439	C01	AGTATG	GGAGATCGCATGCAGG	SOMM418_AGTATG_GGAGATCGCATGCAGG
2018	Steamboat Cr. and Tribs	5b	Steamboat Creek above Little Falls	5b Steamboat Creek above Little Falls	43.3558	-122.719	69	myp1490	dnaa505	C02	10701	-0.010383	-0.00518282	mykiss	GA	Heterozygous	rada439	C02	AGTATG	GGAGCAGGAATGCAGG	SOMM418_AGTATG_GGAGCAGGAATGCAGG
2018	Steamboat Cr. and Tribs	5b	Steamboat Creek above Little Falls	5b Steamboat Creek above Little Falls	43.3558	-122.719	67	myp1483	dnaa505	D01	10710	-0.00945564	-0.00381123	mykiss	AA	Homozygous Summer	rada439	D01	AGTATG	GGCCGAAGTATGCAGG	SOMM418_AGTATG_GGCCGAAGTATGCAGG
2018	Steamboat Cr. and Tribs	5b	Steamboat Creek above Little Falls	5b Steamboat Creek above Little Falls	43.3558	-122.719	54	myp1491	dnaa505	D02	7733	-0.0103523	-0.00514987	mykiss	GA	Heterozygous	rada439	D02	AGTATG	GGCCGTGAGATGCAGG	SOMM418_AGTATG_GGCCGTGAGATGCAGG
2018	Steamboat Cr. and Tribs	5b	Steamboat Creek above Little Falls	5b Steamboat Creek above Little Falls	43.3558	-122.719	58	myp1484	dnaa505	E01	24501	-0.0100151	-0.00449036	mykiss	GA	Heterozygous	rada439	E01	AGTATG	GGGATAGACATGCAGG	SOMM418_AGTATG_GGGATAGACATGCAGG
2018	Steamboat Cr. and Tribs	5b	Steamboat Creek above Little Falls	5b Steamboat Creek above Little Falls	43.3558	-122.719	67	myp1492	dnaa505	E02	7358	-0.0099101	-0.00429649	mykiss	AA	Homozygous Summer	rada439	E02	AGTATG	GGGCCACATATGCAGG	SOMM418_AGTATG_GGGCCACATATGCAGG
2018	Steamboat Cr. and Tribs	5b	Steamboat Creek above Little Falls	5b Steamboat Creek above Little Falls	43.3558	-122.719	59	myp1485	dnaa505	F01	18117	-0.0103732	-0.00403906	mykiss	AA	Homozygous Summer	rada439	F01	AGTATG	GGTATCAGCATGCAGG	SOMM418_AGTATG_GGTATCAGCATGCAGG
2018	Steamboat Cr. and Tribs	5b	Steamboat Creek above Little Falls	5b Steamboat Creek above Little Falls	43.3558	-122.719	68	myp1493	dnaa505	F02	4020	-0.0105351	-0.00449731	mykiss	GA	Heterozygous	rada439	F02	AGTATG	GGTCCGTCTATGCAGG	SOMM418_AGTATG_GGTCCGTCTATGCAGG
2018	Steamboat Cr. and Tribs	5b	Steamboat Creek above Little Falls	5b Steamboat Creek above Little Falls	43.3558	-122.719	63	myp1486	dnaa505	G01	34407	-0.0101101	-0.00389028	mykiss	AA	Homozygous Summer	rada439	G01	AGTATG	GGAATGTTGCTGCAGG	SOMM418_AGTATG_GGAATGTTGCTGCAGG
2018	Steamboat Cr. and Tribs	5b	Steamboat Creek above Little Falls	5b Steamboat Creek above Little Falls	43.3558	-122.719	51	myp1494	dnaa505	G02	10097	-0.00989049	-0.0043531	mykiss	GA	Heterozygous	rada439	G02	AGTATG	GGACACTGACTGCAGG	SOMM418_AGTATG_GGACACTGACTGCAGG
2018	Steamboat Cr. and Tribs	5b	Steamboat Creek above Little Falls	5b Steamboat Creek above Little Falls	43.3558	-122.719	58	myp1487	dnaa505	H01	5526	-0.0097005	-0.00336645	mykiss	AA	Homozygous Summer	rada439	H01	AGTATG	GGCCATCCTCTGCAGG	SOMM418_AGTATG_GGCCATCCTCTGCAGG
2018	Steamboat Cr. and Tribs	5b	Steamboat Creek above Little Falls	5b Steamboat Creek above Little Falls	43.3558	-122.719	59	myp1495	dnaa505	H02	4397	-0.00965517	-0.00479032	mykiss	GA	Heterozygous	rada439	H02	AGTATG	GGCCGACAACTGCAGG	SOMM418_AGTATG_GGCCGACAACTGCAGG
2019	Steamboat Cr. and Tribs	5b	Steamboat Creek above Little Falls	5b Steamboat Creek above Little Falls	43.3558	-122.719	61	myp2506	dnaa586	A04	NA	NA	NA	mykiss	GG	Homozygous Winter	NA	A04	NA	NA	NA
2019	Steamboat Cr. and Tribs	5b	Steamboat Creek above Little Falls	5b Steamboat Creek above Little Falls	43.3558	-122.719	60	myp2507	dnaa586	B04	NA	NA	NA	mykiss	GG	Homozygous Winter	NA	B04	NA	NA	NA
2019	Steamboat Cr. and Tribs	5b	Steamboat Creek above Little Falls	5b Steamboat Creek above Little Falls	43.3558	-122.719	105	myp2508	dnaa586	C04	NA	NA	NA	mykiss	AA	Homozygous Summer	NA	C04	NA	NA	NA
2019	Steamboat Cr. and Tribs	5b	Steamboat Creek above Little Falls	5b Steamboat Creek above Little Falls	43.3558	-122.719	59	myp2501	dnaa586	D03	NA	NA	NA	mykiss	GG	Homozygous Winter	NA	D03	NA	NA	NA
2019	Steamboat Cr. and Tribs	5b	Steamboat Creek above Little Falls	5b Steamboat Creek above Little Falls	43.3558	-122.719	99	myp2509	dnaa586	D04	NA	NA	NA	mykiss	AA	Homozygous Summer	NA	D04	NA	NA	NA
2019	Steamboat Cr. and Tribs	5b	Steamboat Creek above Little Falls	5b Steamboat Creek above Little Falls	43.3558	-122.719	64	myp2502	dnaa586	E03	NA	NA	NA	mykiss	GA	Heterozygous	NA	E03	NA	NA	NA
2019	Steamboat Cr. and Tribs	5b	Steamboat Creek above Little Falls	5b Steamboat Creek above Little Falls	43.3558	-122.719	97	myp2510	dnaa586	E04	NA	NA	NA	mykiss	AA	Homozygous Summer	NA	E04	NA	NA	NA
2019	Steamboat Cr. and Tribs	5b	Steamboat Creek above Little Falls	5b Steamboat Creek above Little Falls	43.3558	-122.719	62	myp2503	dnaa586	F03	NA	NA	NA	mykiss	AA	Homozygous Summer	NA	F03	NA	NA	NA
2019	Steamboat Cr. and Tribs	5b	Steamboat Creek above Little Falls	5b Steamboat Creek above Little Falls	43.3558	-122.719	75	myp2511	dnaa586	F04	NA	NA	NA	mykiss	GG	Homozygous Winter	NA	F04	NA	NA	NA
2019	Steamboat Cr. and Tribs	5b	Steamboat Creek above Little Falls	5b Steamboat Creek above Little Falls	43.3558	-122.719	67	myp2504	dnaa586	G03	NA	NA	NA	mykiss	GG	Homozygous Winter	NA	G03	NA	NA	NA
2019	Steamboat Cr. and Tribs	5b	Steamboat Creek above Little Falls	5b Steamboat Creek above Little Falls	43.3558	-122.719	58	myp2505	dnaa586	H03	NA	NA	NA	mykiss	GA	Heterozygous	NA	H03	NA	NA	NA
2017	Steamboat Cr. and Tribs	5c	Steamboat Steelhead Creek	5c Steamboat Steelhead Creek	43.3926	-122.653	90	myp0449	dnaa404	A09	120879	0.0356885	0.111549	cutthroat	AA	Homozygous Summer	rada348	A09	TCTTGT	AACGAACG	SOMM284_TCTTGT_GGAACGAACGTGCAGG
2017	Steamboat Cr. and Tribs	5c	Steamboat Steelhead Creek	5c Steamboat Steelhead Creek	43.3926	-122.653	46	myp0457	dnaa404	A10	74517	0.0350866	0.112409	cutthroat	AA	Homozygous Summer	rada348	A10	TCTTGT	AGTACAAG	SOMM284_TCTTGT_GGAGTACAAGTGCAGG
2017	Steamboat Cr. and Tribs	5c	Steamboat Steelhead Creek	5c Steamboat Steelhead Creek	43.3926	-122.653	93	myp0450	dnaa404	B09	78841	0.0351526	0.112025	cutthroat	AA	Homozygous Summer	rada348	B09	TCTTGT	ACGCTCGA	SOMM284_TCTTGT_GGACGCTCGATGCAGG
2017	Steamboat Cr. and Tribs	5c	Steamboat Steelhead Creek	5c Steamboat Steelhead Creek	43.3926	-122.653	62	myp0458	dnaa404	B10	139779	0.0356034	0.111854	cutthroat	AA	Homozygous Summer	rada348	B10	TCTTGT	ACGTATCA	SOMM284_TCTTGT_GGACGTATCATGCAGG
2017	Steamboat Cr. and Tribs	5c	Steamboat Steelhead Creek	5c Steamboat Steelhead Creek	43.3926	-122.653	44	myp0451	dnaa404	C09	41707	0.0345252	0.11208	cutthroat	AA	Homozygous Summer	rada348	C09	TCTTGT	CACTTCGA	SOMM284_TCTTGT_GGCACTTCGATGCAGG
2017	Steamboat Cr. and Tribs	5c	Steamboat Steelhead Creek	5c Steamboat Steelhead Creek	43.3926	-122.653	52	myp0459	dnaa404	C10	124700	0.0355137	0.110583	cutthroat	AA	Homozygous Summer	rada348	C10	TCTTGT	CAGCGTTA	SOMM284_TCTTGT_GGCAGCGTTATGCAGG
2017	Steamboat Cr. and Tribs	5c	Steamboat Steelhead Creek	5c Steamboat Steelhead Creek	43.3926	-122.653	202	myp0444	dnaa404	D08	157219	0.0354674	0.110557	cutthroat	AA	Homozygous Summer	rada348	D08	TCTTGT	CTGAGCCA	SOMM284_TCTTGT_GGCTGAGCCATGCAGG
2017	Steamboat Cr. and Tribs	5c	Steamboat Steelhead Creek	5c Steamboat Steelhead Creek	43.3926	-122.653	94	myp0452	dnaa404	D09	137499	0.0358249	0.111293	cutthroat	AA	Homozygous Summer	rada348	D09	TCTTGT	CTGGCATA	SOMM284_TCTTGT_GGCTGGCATATGCAGG
2017	Steamboat Cr. and Tribs	5c	Steamboat Steelhead Creek	5c Steamboat Steelhead Creek	43.3926	-122.653	34	myp0460	dnaa404	D10	52440	0.0349239	0.111001	cutthroat	AA	Homozygous Summer	rada348	D10	TCTTGT	GAATCTGA	SOMM284_TCTTGT_GGGAATCTGATGCAGG
2017	Steamboat Cr. and Tribs	5c	Steamboat Steelhead Creek	5c Steamboat Steelhead Creek	43.3926	-122.653	200	myp0445	dnaa404	E08	127319	0.0351639	0.111281	cutthroat	AA	Homozygous Summer	rada348	E08	TCTTGT	GTACGCAA	SOMM284_TCTTGT_GGGTACGCAATGCAGG
2017	Steamboat Cr. and Tribs	5c	Steamboat Steelhead Creek	5c Steamboat Steelhead Creek	43.3926	-122.653	61	myp0453	dnaa404	E09	45392	0.0344916	0.11107	cutthroat	AA	Homozygous Summer	rada348	E09	TCTTGT	GTCGTAGA	SOMM284_TCTTGT_GGGTCGTAGATGCAGG
2017	Steamboat Cr. and Tribs	5c	Steamboat Steelhead Creek	5c Steamboat Steelhead Creek	43.3926	-122.653	54	myp0461	dnaa404	E10	80312	0.0352586	0.1113	cutthroat	AA	Homozygous Summer	rada348	E10	TCTTGT	GTCTGTCA	SOMM284_TCTTGT_GGGTCTGTCATGCAGG
2017	Steamboat Cr. and Tribs	5c	Steamboat Steelhead Creek	5c Steamboat Steelhead Creek	43.3926	-122.653	142	myp0446	dnaa404	F08	315764	0.035907	0.110577	cutthroat	AA	Homozygous Summer	rada348	F08	TCTTGT	TTCACGCA	SOMM284_TCTTGT_GGTTCACGCATGCAGG
2017	Steamboat Cr. and Tribs	5c	Steamboat Steelhead Creek	5c Steamboat Steelhead Creek	43.3926	-122.653	58	myp0454	dnaa404	F09	129342	0.0357136	0.111164	cutthroat	AA	Homozygous Summer	rada348	F09	TCTTGT	ACACGAGA	SOMM284_TCTTGT_GGACACGAGATGCAGG
2017	Steamboat Cr. and Tribs	5c	Steamboat Steelhead Creek	5c Steamboat Steelhead Creek	43.3926	-122.653	96	myp0447	dnaa404	G08	115317	0.0358001	0.110754	cutthroat	AA	Homozygous Summer	rada348	G08	TCTTGT	ATAGCGAC	SOMM284_TCTTGT_GGATAGCGACTGCAGG
2017	Steamboat Cr. and Tribs	5c	Steamboat Steelhead Creek	5c Steamboat Steelhead Creek	43.3926	-122.653	59	myp0455	dnaa404	G09	86448	0.0357441	0.112611	cutthroat	AA	Homozygous Summer	rada348	G09	TCTTGT	ACGACAAG	SOMM284_TCTTGT_GGACGACAAGTGCAGG
2017	Steamboat Cr. and Tribs	5c	Steamboat Steelhead Creek	5c Steamboat Steelhead Creek	43.3926	-122.653	57	myp0448	dnaa404	H08	75093	0.0360732	0.112039	cutthroat	AA	Homozygous Summer	rada348	H08	TCTTGT	GAACAGGC	SOMM284_TCTTGT_GGGAACAGGCTGCAGG
2017	Steamboat Cr. and Tribs	5c	Steamboat Steelhead Creek	5c Steamboat Steelhead Creek	43.3926	-122.653	97	myp0456	dnaa404	H09	64356	0.0351071	0.111907	cutthroat	AA	Homozygous Summer	rada348	H09	TCTTGT	GACAGTGC	SOMM284_TCTTGT_GGGACAGTGCTGCAGG
2017	Steamboat Cr. and Tribs	5d	Steamboat Creek above Steamboat Falls	5d Steamboat Creek above Steamboat Falls	43.3755	-122.638	68	myp0529	dnaa405	A07	25421	-0.0107489	-0.00459543	mykiss	AA	Homozygous Summer	rada349	A07	CGCTGT	CAGATCTG	SOMM284_CGCTGT_GGCAGATCTGTGCAGG
2017	Steamboat Cr. and Tribs	5d	Steamboat Creek above Steamboat Falls	5d Steamboat Creek above Steamboat Falls	43.3755	-122.638	59	myp0537	dnaa405	A08	76153	-0.0104293	-0.00448545	mykiss	AA	Homozygous Summer	rada349	A08	CGCTGT	ATGCCTAA	SOMM284_CGCTGT_GGATGCCTAATGCAGG
2017	Steamboat Cr. and Tribs	5d	Steamboat Creek above Steamboat Falls	5d Steamboat Creek above Steamboat Falls	43.3755	-122.638	64	myp0530	dnaa405	B07	125163	-0.0104448	-0.00464365	mykiss	AA	Homozygous Summer	rada349	B07	CGCTGT	ACAGCAGA	SOMM284_CGCTGT_GGACAGCAGATGCAGG
2017	Steamboat Cr. and Tribs	5d	Steamboat Creek above Steamboat Falls	5d Steamboat Creek above Steamboat Falls	43.3755	-122.638	64	myp0538	dnaa405	B08	83793	-0.0106554	-0.00466572	mykiss	AA	Homozygous Summer	rada349	B08	CGCTGT	ACCTCCAA	SOMM284_CGCTGT_GGACCTCCAATGCAGG
2017	Steamboat Cr. and Tribs	5d	Steamboat Creek above Steamboat Falls	5d Steamboat Creek above Steamboat Falls	43.3755	-122.638	72	myp0531	dnaa405	C07	114771	-0.010747	-0.0047033	mykiss	AA	Homozygous Summer	rada349	C07	CGCTGT	CAAGACTA	SOMM284_CGCTGT_GGCAAGACTATGCAGG
2017	Steamboat Cr. and Tribs	5d	Steamboat Creek above Steamboat Falls	5d Steamboat Creek above Steamboat Falls	43.3755	-122.638	74	myp0539	dnaa405	C08	113707	-0.0105722	-0.00480484	mykiss	AA	Homozygous Summer	rada349	C08	CGCTGT	CAATGGAA	SOMM284_CGCTGT_GGCAATGGAATGCAGG
2017	Steamboat Cr. and Tribs	5d	Steamboat Creek above Steamboat Falls	5d Steamboat Creek above Steamboat Falls	43.3755	-122.638	65	myp0532	dnaa405	D07	35164	-0.0105509	-0.00430556	mykiss	AA	Homozygous Summer	rada349	D07	CGCTGT	CTCAATGA	SOMM284_CGCTGT_GGCTCAATGATGCAGG
2017	Steamboat Cr. and Tribs	5d	Steamboat Creek above Steamboat Falls	5d Steamboat Creek above Steamboat Falls	43.3755	-122.638	68	myp0540	dnaa405	D08	123792	-0.0106109	-0.00435531	mykiss	AA	Homozygous Summer	rada349	D08	CGCTGT	CTGAGCCA	SOMM284_CGCTGT_GGCTGAGCCATGCAGG
2017	Steamboat Cr. and Tribs	5d	Steamboat Creek above Steamboat Falls	5d Steamboat Creek above Steamboat Falls	43.3755	-122.638	68	myp0525	dnaa405	E06	69691	-0.0105248	-0.00420523	mykiss	AA	Homozygous Summer	rada349	E06	CGCTGT	GGAGAACA	SOMM284_CGCTGT_GGGGAGAACATGCAGG
2017	Steamboat Cr. and Tribs	5d	Steamboat Creek above Steamboat Falls	5d Steamboat Creek above Steamboat Falls	43.3755	-122.638	77	myp0533	dnaa405	E07	160955	-0.0103433	-0.00446161	mykiss	AA	Homozygous Summer	rada349	E07	CGCTGT	GGTGCGAA	SOMM284_CGCTGT_GGGGTGCGAATGCAGG
2017	Steamboat Cr. and Tribs	5d	Steamboat Creek above Steamboat Falls	5d Steamboat Creek above Steamboat Falls	43.3755	-122.638	74	myp0526	dnaa405	F06	104630	-0.0105367	-0.00438868	mykiss	AA	Homozygous Summer	rada349	F06	CGCTGT	TGGCTTCA	SOMM284_CGCTGT_GGTGGCTTCATGCAGG
2017	Steamboat Cr. and Tribs	5d	Steamboat Creek above Steamboat Falls	5d Steamboat Creek above Steamboat Falls	43.3755	-122.638	58	myp0534	dnaa405	F07	32839	-0.0103428	-0.00383393	mykiss	AA	Homozygous Summer	rada349	F07	CGCTGT	TGGTGGTA	SOMM284_CGCTGT_GGTGGTGGTATGCAGG
2017	Steamboat Cr. and Tribs	5d	Steamboat Creek above Steamboat Falls	5d Steamboat Creek above Steamboat Falls	43.3755	-122.638	76	myp0527	dnaa405	G06	61846	-0.0103477	-0.00391171	mykiss	AA	Homozygous Summer	rada349	G06	CGCTGT	AGCCATGC	SOMM284_CGCTGT_GGAGCCATGCTGCAGG
2017	Steamboat Cr. and Tribs	5d	Steamboat Creek above Steamboat Falls	5d Steamboat Creek above Steamboat Falls	43.3755	-122.638	55	myp0535	dnaa405	G07	63292	-0.0106802	-0.00440694	mykiss	AA	Homozygous Summer	rada349	G07	CGCTGT	AGGCTAAC	SOMM284_CGCTGT_GGAGGCTAACTGCAGG
2017	Steamboat Cr. and Tribs	5d	Steamboat Creek above Steamboat Falls	5d Steamboat Creek above Steamboat Falls	43.3755	-122.638	71	myp0528	dnaa405	H06	139060	-0.0104416	-0.00441808	mykiss	AA	Homozygous Summer	rada349	H06	CGCTGT	CGGATTGC	SOMM284_CGCTGT_GGCGGATTGCTGCAGG
2017	Steamboat Cr. and Tribs	5d	Steamboat Creek above Steamboat Falls	5d Steamboat Creek above Steamboat Falls	43.3755	-122.638	70	myp0536	dnaa405	H07	86949	-0.0107729	-0.00484765	mykiss	AA	Homozygous Summer	rada349	H07	CGCTGT	CTAAGGTC	SOMM284_CGCTGT_GGCTAAGGTCTGCAGG
2018	Steamboat Cr. and Tribs	5d	Steamboat Creek above Steamboat Falls	5d Steamboat Creek above Steamboat Falls	43.3755	-122.638	42	myp1416	dnaa504	A05	9990	-0.00994623	-0.00450328	mykiss	AA	Homozygous Summer	rada438	A05	TGCCTG	GGAACGTGATTGCAGG	SOMM418_TGCCTG_GGAACGTGATTGCAGG
2018	Steamboat Cr. and Tribs	5d	Steamboat Creek above Steamboat Falls	5d Steamboat Creek above Steamboat Falls	43.3755	-122.638	51	myp1424	dnaa504	A06	15512	-0.0103981	-0.00422508	mykiss	AA	Homozygous Summer	rada438	A06	TGCCTG	GGCGCTGATCTGCAGG	SOMM418_TGCCTG_GGCGCTGATCTGCAGG
2018	Steamboat Cr. and Tribs	5d	Steamboat Creek above Steamboat Falls	5d Steamboat Creek above Steamboat Falls	43.3755	-122.638	37	myp1417	dnaa504	B05	15944	-0.0102622	-0.00495136	mykiss	AA	Homozygous Summer	rada438	B05	TGCCTG	GGAAGGTACATGCAGG	SOMM418_TGCCTG_GGAAGGTACATGCAGG
2018	Steamboat Cr. and Tribs	5d	Steamboat Creek above Steamboat Falls	5d Steamboat Creek above Steamboat Falls	43.3755	-122.638	58	myp1425	dnaa504	B06	8686	-0.00992768	-0.00441287	mykiss	AA	Homozygous Summer	rada438	B06	TGCCTG	GGACACAGAATGCAGG	SOMM418_TGCCTG_GGACACAGAATGCAGG
2018	Steamboat Cr. and Tribs	5d	Steamboat Creek above Steamboat Falls	5d Steamboat Creek above Steamboat Falls	43.3755	-122.638	97	myp1410	dnaa504	C04	3340	-0.00919682	-0.00466812	mykiss	AA	Homozygous Summer	rada438	C04	TGCCTG	GGATCCTGTATGCAGG	SOMM418_TGCCTG_GGATCCTGTATGCAGG
2018	Steamboat Cr. and Tribs	5d	Steamboat Creek above Steamboat Falls	5d Steamboat Creek above Steamboat Falls	43.3755	-122.638	62	myp1418	dnaa504	C05	32665	-0.0104272	-0.00424005	mykiss	AA	Homozygous Summer	rada438	C05	TGCCTG	GGATTGAGGATGCAGG	SOMM418_TGCCTG_GGATTGAGGATGCAGG
2018	Steamboat Cr. and Tribs	5d	Steamboat Creek above Steamboat Falls	5d Steamboat Creek above Steamboat Falls	43.3755	-122.638	56	myp1426	dnaa504	C06	7692	-0.00936091	-0.00299292	mykiss	AA	Homozygous Summer	rada438	C06	TGCCTG	GGCAACCACATGCAGG	SOMM418_TGCCTG_GGCAACCACATGCAGG
2018	Steamboat Cr. and Tribs	5d	Steamboat Creek above Steamboat Falls	5d Steamboat Creek above Steamboat Falls	43.3755	-122.638	59	myp1411	dnaa504	D04	7974	-0.0101131	-0.00445515	mykiss	AA	Homozygous Summer	rada438	D04	TGCCTG	GGCGAACTTATGCAGG	SOMM418_TGCCTG_GGCGAACTTATGCAGG
2018	Steamboat Cr. and Tribs	5d	Steamboat Creek above Steamboat Falls	5d Steamboat Creek above Steamboat Falls	43.3755	-122.638	43	myp1419	dnaa504	D05	13861	-0.0102245	-0.00421078	mykiss	AA	Homozygous Summer	rada438	D05	TGCCTG	GGCGACTGGATGCAGG	SOMM418_TGCCTG_GGCGACTGGATGCAGG
2018	Steamboat Cr. and Tribs	5d	Steamboat Creek above Steamboat Falls	5d Steamboat Creek above Steamboat Falls	43.3755	-122.638	61	myp1427	dnaa504	D06	13067	-0.0101808	-0.00439222	mykiss	AA	Homozygous Summer	rada438	D06	TGCCTG	GGCGCATACATGCAGG	SOMM418_TGCCTG_GGCGCATACATGCAGG
2018	Steamboat Cr. and Tribs	5d	Steamboat Creek above Steamboat Falls	5d Steamboat Creek above Steamboat Falls	43.3755	-122.638	71	myp1412	dnaa504	E04	8485	-0.0101411	-0.00332769	mykiss	AA	Homozygous Summer	rada438	E04	TGCCTG	GGGCTAACGATGCAGG	SOMM418_TGCCTG_GGGCTAACGATGCAGG
2018	Steamboat Cr. and Tribs	5d	Steamboat Creek above Steamboat Falls	5d Steamboat Creek above Steamboat Falls	43.3755	-122.638	68	myp1420	dnaa504	E05	7765	-0.00955966	-0.00322442	mykiss	AA	Homozygous Summer	rada438	E05	TGCCTG	GGGCTCGGTATGCAGG	SOMM418_TGCCTG_GGGCTCGGTATGCAGG
2018	Steamboat Cr. and Tribs	5d	Steamboat Creek above Steamboat Falls	5d Steamboat Creek above Steamboat Falls	43.3755	-122.638	36	myp1428	dnaa504	E06	12698	-0.00978168	-0.00455711	mykiss	AA	Homozygous Summer	rada438	E06	TGCCTG	GGGGAGAACATGCAGG	SOMM418_TGCCTG_GGGGAGAACATGCAGG
2018	Steamboat Cr. and Tribs	5d	Steamboat Creek above Steamboat Falls	5d Steamboat Creek above Steamboat Falls	43.3755	-122.638	57	myp1413	dnaa504	F04	8269	-0.00979534	-0.00263769	mykiss	AA	Homozygous Summer	rada438	F04	TGCCTG	GGTGAAGAGATGCAGG	SOMM418_TGCCTG_GGTGAAGAGATGCAGG
2018	Steamboat Cr. and Tribs	5d	Steamboat Creek above Steamboat Falls	5d Steamboat Creek above Steamboat Falls	43.3755	-122.638	55	myp1421	dnaa504	F05	6966	-0.0104827	-0.00348921	mykiss	AA	Homozygous Summer	rada438	F05	TGCCTG	GGTGGAACAATGCAGG	SOMM418_TGCCTG_GGTGGAACAATGCAGG
2018	Steamboat Cr. and Tribs	5d	Steamboat Creek above Steamboat Falls	5d Steamboat Creek above Steamboat Falls	43.3755	-122.638	45	myp1429	dnaa504	F06	11913	-0.0103573	-0.00426806	mykiss	AA	Homozygous Summer	rada438	F06	TGCCTG	GGTGGCTTCATGCAGG	SOMM418_TGCCTG_GGTGGCTTCATGCAGG
2018	Steamboat Cr. and Tribs	5d	Steamboat Creek above Steamboat Falls	5d Steamboat Creek above Steamboat Falls	43.3755	-122.638	60	myp1414	dnaa504	G04	1172	-0.00935016	-0.0053171	mykiss	AA	Homozygous Summer	rada438	G04	TGCCTG	GGAGATGTACTGCAGG	SOMM418_TGCCTG_GGAGATGTACTGCAGG
2018	Steamboat Cr. and Tribs	5d	Steamboat Creek above Steamboat Falls	5d Steamboat Creek above Steamboat Falls	43.3755	-122.638	45	myp1422	dnaa504	G05	12154	-0.0105944	-0.00420805	mykiss	AA	Homozygous Summer	rada438	G05	TGCCTG	GGAGCACCTCTGCAGG	SOMM418_TGCCTG_GGAGCACCTCTGCAGG
2018	Steamboat Cr. and Tribs	5d	Steamboat Creek above Steamboat Falls	5d Steamboat Creek above Steamboat Falls	43.3755	-122.638	44	myp1415	dnaa504	H04	1350	-0.00919097	-0.00256819	mykiss	AA	Homozygous Summer	rada438	H04	TGCCTG	GGCCTCTATCTGCAGG	SOMM418_TGCCTG_GGCCTCTATCTGCAGG
2018	Steamboat Cr. and Tribs	5d	Steamboat Creek above Steamboat Falls	5d Steamboat Creek above Steamboat Falls	43.3755	-122.638	56	myp1423	dnaa504	H05	2800	-0.00946022	-0.00285941	mykiss	AA	Homozygous Summer	rada438	H05	TGCCTG	GGCGACACACTGCAGG	SOMM418_TGCCTG_GGCGACACACTGCAGG
2019	Steamboat Cr. and Tribs	5d	Steamboat Creek above Steamboat Falls	5d Steamboat Creek above Steamboat Falls	43.3755	-122.638	58	myp2490	dnaa586	A02	NA	NA	NA	mykiss	AA	Homozygous Summer	NA	A02	NA	NA	NA
2019	Steamboat Cr. and Tribs	5d	Steamboat Creek above Steamboat Falls	5d Steamboat Creek above Steamboat Falls	43.3755	-122.638	65	myp2498	dnaa586	A03	NA	NA	NA	mykiss	AA	Homozygous Summer	NA	A03	NA	NA	NA
2019	Steamboat Cr. and Tribs	5d	Steamboat Creek above Steamboat Falls	5d Steamboat Creek above Steamboat Falls	43.3755	-122.638	47	myp2491	dnaa586	B02	NA	NA	NA	mykiss	AA	Homozygous Summer	NA	B02	NA	NA	NA
2019	Steamboat Cr. and Tribs	5d	Steamboat Creek above Steamboat Falls	5d Steamboat Creek above Steamboat Falls	43.3755	-122.638	57	myp2499	dnaa586	B03	NA	NA	NA	mykiss	AA	Homozygous Summer	NA	B03	NA	NA	NA
2019	Steamboat Cr. and Tribs	5d	Steamboat Creek above Steamboat Falls	5d Steamboat Creek above Steamboat Falls	43.3755	-122.638	64	myp2492	dnaa586	C02	NA	NA	NA	mykiss	AA	Homozygous Summer	NA	C02	NA	NA	NA
2019	Steamboat Cr. and Tribs	5d	Steamboat Creek above Steamboat Falls	5d Steamboat Creek above Steamboat Falls	43.3755	-122.638	46	myp2500	dnaa586	C03	NA	NA	NA	mykiss	AA	Homozygous Summer	NA	C03	NA	NA	NA
2019	Steamboat Cr. and Tribs	5d	Steamboat Creek above Steamboat Falls	5d Steamboat Creek above Steamboat Falls	43.3755	-122.638	62	myp2493	dnaa586	D02	NA	NA	NA	mykiss	AA	Homozygous Summer	NA	D02	NA	NA	NA
2019	Steamboat Cr. and Tribs	5d	Steamboat Creek above Steamboat Falls	5d Steamboat Creek above Steamboat Falls	43.3755	-122.638	68	myp2494	dnaa586	E02	NA	NA	NA	mykiss	AA	Homozygous Summer	NA	E02	NA	NA	NA
2019	Steamboat Cr. and Tribs	5d	Steamboat Creek above Steamboat Falls	5d Steamboat Creek above Steamboat Falls	43.3755	-122.638	127	myp2495	dnaa586	F02	NA	NA	NA	mykiss	AA	Homozygous Summer	NA	F02	NA	NA	NA
2019	Steamboat Cr. and Tribs	5d	Steamboat Creek above Steamboat Falls	5d Steamboat Creek above Steamboat Falls	43.3755	-122.638	69	myp2496	dnaa586	G02	NA	NA	NA	mykiss	AA	Homozygous Summer	NA	G02	NA	NA	NA
2019	Steamboat Cr. and Tribs	5d	Steamboat Creek above Steamboat Falls	5d Steamboat Creek above Steamboat Falls	43.3755	-122.638	67	myp2497	dnaa586	H02	NA	NA	NA	mykiss	AA	Homozygous Summer	NA	H02	NA	NA	NA
2017	Steamboat Cr. and Tribs	5e	Steamboat Reynolds Creek	5e Steamboat Reynolds Creek	43.4111	-122.608	86	myp0505	dnaa405	A04	86882	-0.0107022	-0.00446655	mykiss	AA	Homozygous Summer	rada349	A04	CGCTGT	ACCACTGT	SOMM284_CGCTGT_GGACCACTGTTGCAGG
2017	Steamboat Cr. and Tribs	5e	Steamboat Reynolds Creek	5e Steamboat Reynolds Creek	43.4111	-122.608	64	myp0513	dnaa405	A05	87421	-0.0105931	-0.00444338	mykiss	AA	Homozygous Summer	rada349	A05	CGCTGT	AACGTGAT	SOMM284_CGCTGT_GGAACGTGATTGCAGG
2017	Steamboat Cr. and Tribs	5e	Steamboat Reynolds Creek	5e Steamboat Reynolds Creek	43.4111	-122.608	44	myp0521	dnaa405	A06	55984	-0.010618	-0.00452843	mykiss	NA	NA	rada349	A06	CGCTGT	CGCTGATC	SOMM284_CGCTGT_GGCGCTGATCTGCAGG
2017	Steamboat Cr. and Tribs	5e	Steamboat Reynolds Creek	5e Steamboat Reynolds Creek	43.4111	-122.608	43	myp0506	dnaa405	B04	60664	-0.0104865	-0.00464113	mykiss	AA	Homozygous Summer	rada349	B04	CGCTGT	AAGACGGA	SOMM284_CGCTGT_GGAAGACGGATGCAGG
2017	Steamboat Cr. and Tribs	5e	Steamboat Reynolds Creek	5e Steamboat Reynolds Creek	43.4111	-122.608	53	myp0514	dnaa405	B05	165141	-0.010261	-0.0042842	mykiss	AA	Homozygous Summer	rada349	B05	CGCTGT	AAGGTACA	SOMM284_CGCTGT_GGAAGGTACATGCAGG
2017	Steamboat Cr. and Tribs	5e	Steamboat Reynolds Creek	5e Steamboat Reynolds Creek	43.4111	-122.608	67	myp0522	dnaa405	B06	59995	-0.0103514	-0.00393451	mykiss	AA	Homozygous Summer	rada349	B06	CGCTGT	ACACAGAA	SOMM284_CGCTGT_GGACACAGAATGCAGG
2017	Steamboat Cr. and Tribs	5e	Steamboat Reynolds Creek	5e Steamboat Reynolds Creek	43.4111	-122.608	58	myp0507	dnaa405	C04	155502	-0.0104706	-0.00439086	mykiss	AA	Homozygous Summer	rada349	C04	CGCTGT	ATCCTGTA	SOMM284_CGCTGT_GGATCCTGTATGCAGG
2017	Steamboat Cr. and Tribs	5e	Steamboat Reynolds Creek	5e Steamboat Reynolds Creek	43.4111	-122.608	89	myp0515	dnaa405	C05	235342	-0.0104294	-0.00410629	mykiss	AA	Homozygous Summer	rada349	C05	CGCTGT	ATTGAGGA	SOMM284_CGCTGT_GGATTGAGGATGCAGG
2017	Steamboat Cr. and Tribs	5e	Steamboat Reynolds Creek	5e Steamboat Reynolds Creek	43.4111	-122.608	44	myp0523	dnaa405	C06	177641	-0.0104347	-0.00480569	mykiss	AA	Homozygous Summer	rada349	C06	CGCTGT	CAACCACA	SOMM284_CGCTGT_GGCAACCACATGCAGG
2017	Steamboat Cr. and Tribs	5e	Steamboat Reynolds Creek	5e Steamboat Reynolds Creek	43.4111	-122.608	79	myp0508	dnaa405	D04	138560	-0.0106046	-0.00461094	mykiss	AA	Homozygous Summer	rada349	D04	CGCTGT	CGAACTTA	SOMM284_CGCTGT_GGCGAACTTATGCAGG
2017	Steamboat Cr. and Tribs	5e	Steamboat Reynolds Creek	5e Steamboat Reynolds Creek	43.4111	-122.608	51	myp0516	dnaa405	D05	130094	-0.0105997	-0.00441042	mykiss	AA	Homozygous Summer	rada349	D05	CGCTGT	CGACTGGA	SOMM284_CGCTGT_GGCGACTGGATGCAGG
2017	Steamboat Cr. and Tribs	5e	Steamboat Reynolds Creek	5e Steamboat Reynolds Creek	43.4111	-122.608	42	myp0524	dnaa405	D06	144036	-0.0106169	-0.00472621	mykiss	AA	Homozygous Summer	rada349	D06	CGCTGT	CGCATACA	SOMM284_CGCTGT_GGCGCATACATGCAGG
2017	Steamboat Cr. and Tribs	5e	Steamboat Reynolds Creek	5e Steamboat Reynolds Creek	43.4111	-122.608	74	myp0509	dnaa405	E04	98512	-0.0106806	-0.00460934	mykiss	AA	Homozygous Summer	rada349	E04	CGCTGT	GCTAACGA	SOMM284_CGCTGT_GGGCTAACGATGCAGG
2017	Steamboat Cr. and Tribs	5e	Steamboat Reynolds Creek	5e Steamboat Reynolds Creek	43.4111	-122.608	75	myp0517	dnaa405	E05	50035	-0.0105642	-0.00468304	mykiss	AA	Homozygous Summer	rada349	E05	CGCTGT	GCTCGGTA	SOMM284_CGCTGT_GGGCTCGGTATGCAGG
2017	Steamboat Cr. and Tribs	5e	Steamboat Reynolds Creek	5e Steamboat Reynolds Creek	43.4111	-122.608	114	myp0502	dnaa405	F03	136423	-0.0106655	-0.00470609	mykiss	AA	Homozygous Summer	rada349	F03	CGCTGT	TCTTCACA	SOMM284_CGCTGT_GGTCTTCACATGCAGG
2017	Steamboat Cr. and Tribs	5e	Steamboat Reynolds Creek	5e Steamboat Reynolds Creek	43.4111	-122.608	76	myp0510	dnaa405	F04	36359	-0.0107273	-0.00411237	mykiss	GA	Heterozygous	rada349	F04	CGCTGT	TGAAGAGA	SOMM284_CGCTGT_GGTGAAGAGATGCAGG
2017	Steamboat Cr. and Tribs	5e	Steamboat Reynolds Creek	5e Steamboat Reynolds Creek	43.4111	-122.608	59	myp0518	dnaa405	F05	75002	-0.0107911	-0.00467756	mykiss	AA	Homozygous Summer	rada349	F05	CGCTGT	TGGAACAA	SOMM284_CGCTGT_GGTGGAACAATGCAGG
2017	Steamboat Cr. and Tribs	5e	Steamboat Reynolds Creek	5e Steamboat Reynolds Creek	43.4111	-122.608	61	myp0503	dnaa405	G03	69082	-0.0104936	-0.00466035	mykiss	AA	Homozygous Summer	rada349	G03	CGCTGT	ACAGATTC	SOMM284_CGCTGT_GGACAGATTCTGCAGG
2017	Steamboat Cr. and Tribs	5e	Steamboat Reynolds Creek	5e Steamboat Reynolds Creek	43.4111	-122.608	71	myp0511	dnaa405	G04	60418	-0.0105411	-0.00417428	mykiss	AA	Homozygous Summer	rada349	G04	CGCTGT	AGATGTAC	SOMM284_CGCTGT_GGAGATGTACTGCAGG
2017	Steamboat Cr. and Tribs	5e	Steamboat Reynolds Creek	5e Steamboat Reynolds Creek	43.4111	-122.608	57	myp0519	dnaa405	G05	121157	-0.0107791	-0.00468905	mykiss	AA	Homozygous Summer	rada349	G05	CGCTGT	AGCACCTC	SOMM284_CGCTGT_GGAGCACCTCTGCAGG
2017	Steamboat Cr. and Tribs	5e	Steamboat Reynolds Creek	5e Steamboat Reynolds Creek	43.4111	-122.608	56	myp0504	dnaa405	H03	84342	-0.0107008	-0.00449634	mykiss	AA	Homozygous Summer	rada349	H03	CGCTGT	AGTCAAGC	SOMM284_CGCTGT_GGAGTCAAGCTGCAGG
2017	Steamboat Cr. and Tribs	5e	Steamboat Reynolds Creek	5e Steamboat Reynolds Creek	43.4111	-122.608	68	myp0512	dnaa405	H04	68303	-0.0105243	-0.00446248	mykiss	AA	Homozygous Summer	rada349	H04	CGCTGT	CCTCTATC	SOMM284_CGCTGT_GGCCTCTATCTGCAGG
2017	Steamboat Cr. and Tribs	5e	Steamboat Reynolds Creek	5e Steamboat Reynolds Creek	43.4111	-122.608	65	myp0520	dnaa405	H05	78389	-0.0105572	-0.00441631	mykiss	AA	Homozygous Summer	rada349	H05	CGCTGT	CGACACAC	SOMM284_CGCTGT_GGCGACACACTGCAGG
2017	Steamboat Cr. and Tribs	5f	Steamboat Creek below Big Bend Creek	5f Steamboat Creek below Big Bend Creek	43.4201	-122.604	65	myp0489	dnaa405	A02	59983	-0.0105751	-0.00428991	mykiss	AA	Homozygous Summer	rada349	A02	CGCTGT	AAACATCG	SOMM284_CGCTGT_GGAAACATCGTGCAGG
2017	Steamboat Cr. and Tribs	5f	Steamboat Creek below Big Bend Creek	5f Steamboat Creek below Big Bend Creek	43.4201	-122.604	62	myp0497	dnaa405	A03	72007	-0.0106188	-0.00450416	mykiss	AA	Homozygous Summer	rada349	A03	CGCTGT	ACATTGGC	SOMM284_CGCTGT_GGACATTGGCTGCAGG
2017	Steamboat Cr. and Tribs	5f	Steamboat Creek below Big Bend Creek	5f Steamboat Creek below Big Bend Creek	43.4201	-122.604	63	myp0490	dnaa405	B02	79150	-0.0102988	-0.0047047	mykiss	AA	Homozygous Summer	rada349	B02	CGCTGT	AACCGAGA	SOMM284_CGCTGT_GGAACCGAGATGCAGG
2017	Steamboat Cr. and Tribs	5f	Steamboat Creek below Big Bend Creek	5f Steamboat Creek below Big Bend Creek	43.4201	-122.604	47	myp0498	dnaa405	B03	36252	-0.0106823	-0.00430429	mykiss	AA	Homozygous Summer	rada349	B03	CGCTGT	AACGCTTA	SOMM284_CGCTGT_GGAACGCTTATGCAGG
2017	Steamboat Cr. and Tribs	5f	Steamboat Creek below Big Bend Creek	5f Steamboat Creek below Big Bend Creek	43.4201	-122.604	51	myp0483	dnaa405	C01	88164	-0.0105722	-0.0045726	mykiss	AA	Homozygous Summer	rada349	C01	CGCTGT	AGATCGCA	SOMM284_CGCTGT_GGAGATCGCATGCAGG
2017	Steamboat Cr. and Tribs	5f	Steamboat Creek below Big Bend Creek	5f Steamboat Creek below Big Bend Creek	43.4201	-122.604	51	myp0491	dnaa405	C02	59499	-0.0105702	-0.00440249	mykiss	AA	Homozygous Summer	rada349	C02	CGCTGT	AGCAGGAA	SOMM284_CGCTGT_GGAGCAGGAATGCAGG
2017	Steamboat Cr. and Tribs	5f	Steamboat Creek below Big Bend Creek	5f Steamboat Creek below Big Bend Creek	43.4201	-122.604	46	myp0499	dnaa405	C03	132736	-0.010594	-0.00445854	mykiss	AA	Homozygous Summer	rada349	C03	CGCTGT	AGTCACTA	SOMM284_CGCTGT_GGAGTCACTATGCAGG
2017	Steamboat Cr. and Tribs	5f	Steamboat Creek below Big Bend Creek	5f Steamboat Creek below Big Bend Creek	43.4201	-122.604	92	myp0484	dnaa405	D01	115633	-0.0106752	-0.00482015	mykiss	AA	Homozygous Summer	rada349	D01	CGCTGT	CCGAAGTA	SOMM284_CGCTGT_GGCCGAAGTATGCAGG
2017	Steamboat Cr. and Tribs	5f	Steamboat Creek below Big Bend Creek	5f Steamboat Creek below Big Bend Creek	43.4201	-122.604	53	myp0492	dnaa405	D02	57566	-0.0106654	-0.00423841	mykiss	AA	Homozygous Summer	rada349	D02	CGCTGT	CCGTGAGA	SOMM284_CGCTGT_GGCCGTGAGATGCAGG
2017	Steamboat Cr. and Tribs	5f	Steamboat Creek below Big Bend Creek	5f Steamboat Creek below Big Bend Creek	43.4201	-122.604	50	myp0500	dnaa405	D03	72436	-0.0103047	-0.00411897	mykiss	AA	Homozygous Summer	rada349	D03	CGCTGT	CCTCCTGA	SOMM284_CGCTGT_GGCCTCCTGATGCAGG
2017	Steamboat Cr. and Tribs	5f	Steamboat Creek below Big Bend Creek	5f Steamboat Creek below Big Bend Creek	43.4201	-122.604	75	myp0485	dnaa405	E01	124967	-0.0107438	-0.00501446	mykiss	AA	Homozygous Summer	rada349	E01	CGCTGT	GATAGACA	SOMM284_CGCTGT_GGGATAGACATGCAGG
2017	Steamboat Cr. and Tribs	5f	Steamboat Creek below Big Bend Creek	5f Steamboat Creek below Big Bend Creek	43.4201	-122.604	61	myp0493	dnaa405	E02	72070	-0.0107738	-0.00444256	mykiss	AA	Homozygous Summer	rada349	E02	CGCTGT	GCCACATA	SOMM284_CGCTGT_GGGCCACATATGCAGG
2017	Steamboat Cr. and Tribs	5f	Steamboat Creek below Big Bend Creek	5f Steamboat Creek below Big Bend Creek	43.4201	-122.604	59	myp0501	dnaa405	E03	43207	-0.0106352	-0.00429965	mykiss	AA	Homozygous Summer	rada349	E03	CGCTGT	GCGAGTAA	SOMM284_CGCTGT_GGGCGAGTAATGCAGG
2017	Steamboat Cr. and Tribs	5f	Steamboat Creek below Big Bend Creek	5f Steamboat Creek below Big Bend Creek	43.4201	-122.604	96	myp0486	dnaa405	F01	64308	-0.0104993	-0.00410431	mykiss	AA	Homozygous Summer	rada349	F01	CGCTGT	TATCAGCA	SOMM284_CGCTGT_GGTATCAGCATGCAGG
2017	Steamboat Cr. and Tribs	5f	Steamboat Creek below Big Bend Creek	5f Steamboat Creek below Big Bend Creek	43.4201	-122.604	58	myp0494	dnaa405	F02	33482	-0.0106678	-0.00411164	mykiss	AA	Homozygous Summer	rada349	F02	CGCTGT	TCCGTCTA	SOMM284_CGCTGT_GGTCCGTCTATGCAGG
2017	Steamboat Cr. and Tribs	5f	Steamboat Creek below Big Bend Creek	5f Steamboat Creek below Big Bend Creek	43.4201	-122.604	52	myp0487	dnaa405	G01	20133	-0.010551	-0.00362574	mykiss	AA	Homozygous Summer	rada349	G01	CGCTGT	AATGTTGC	SOMM284_CGCTGT_GGAATGTTGCTGCAGG
2017	Steamboat Cr. and Tribs	5f	Steamboat Creek below Big Bend Creek	5f Steamboat Creek below Big Bend Creek	43.4201	-122.604	54	myp0495	dnaa405	G02	95774	-0.0103636	-0.00474148	mykiss	AA	Homozygous Summer	rada349	G02	CGCTGT	ACACTGAC	SOMM284_CGCTGT_GGACACTGACTGCAGG
2017	Steamboat Cr. and Tribs	5f	Steamboat Creek below Big Bend Creek	5f Steamboat Creek below Big Bend Creek	43.4201	-122.604	100	myp0488	dnaa405	H01	108124	-0.0104654	-0.00463952	mykiss	AA	Homozygous Summer	rada349	H01	CGCTGT	CCATCCTC	SOMM284_CGCTGT_GGCCATCCTCTGCAGG
2017	Steamboat Cr. and Tribs	5f	Steamboat Creek below Big Bend Creek	5f Steamboat Creek below Big Bend Creek	43.4201	-122.604	52	myp0496	dnaa405	H02	54215	-0.0104589	-0.00421692	mykiss	AA	Homozygous Summer	rada349	H02	CGCTGT	CCGACAAC	SOMM284_CGCTGT_GGCCGACAACTGCAGG
2018	Steamboat Cr. and Tribs	5f	Steamboat Creek below Big Bend Creek	5f Steamboat Creek below Big Bend Creek	43.4201	-122.604	58	myp1216	dnaa502	A04	78877	-0.0105484	-0.00482986	mykiss	AA	Homozygous Summer	rada436	A04	CGATTG	GGACCACTGTTGCAGG	SOMM418_CGATTG_GGACCACTGTTGCAGG
2018	Steamboat Cr. and Tribs	5f	Steamboat Creek below Big Bend Creek	5f Steamboat Creek below Big Bend Creek	43.4201	-122.604	75	myp1224	dnaa502	A05	23825	-0.0106185	-0.00417769	mykiss	AA	Homozygous Summer	rada436	A05	CGATTG	GGAACGTGATTGCAGG	SOMM418_CGATTG_GGAACGTGATTGCAGG
2018	Steamboat Cr. and Tribs	5f	Steamboat Creek below Big Bend Creek	5f Steamboat Creek below Big Bend Creek	43.4201	-122.604	63	myp1232	dnaa502	A06	38709	-0.0100526	-0.00469782	mykiss	AA	Homozygous Summer	rada436	A06	CGATTG	GGCGCTGATCTGCAGG	SOMM418_CGATTG_GGCGCTGATCTGCAGG
2018	Steamboat Cr. and Tribs	5f	Steamboat Creek below Big Bend Creek	5f Steamboat Creek below Big Bend Creek	43.4201	-122.604	65	myp1217	dnaa502	B04	58277	-0.0104705	-0.00418065	mykiss	AA	Homozygous Summer	rada436	B04	CGATTG	GGAAGACGGATGCAGG	SOMM418_CGATTG_GGAAGACGGATGCAGG
2018	Steamboat Cr. and Tribs	5f	Steamboat Creek below Big Bend Creek	5f Steamboat Creek below Big Bend Creek	43.4201	-122.604	44	myp1225	dnaa502	B05	11655	-0.0106264	-0.00473701	mykiss	AA	Homozygous Summer	rada436	B05	CGATTG	GGAAGGTACATGCAGG	SOMM418_CGATTG_GGAAGGTACATGCAGG
2018	Steamboat Cr. and Tribs	5f	Steamboat Creek below Big Bend Creek	5f Steamboat Creek below Big Bend Creek	43.4201	-122.604	75	myp1233	dnaa502	B06	35045	-0.0106016	-0.00475561	mykiss	AA	Homozygous Summer	rada436	B06	CGATTG	GGACACAGAATGCAGG	SOMM418_CGATTG_GGACACAGAATGCAGG
2018	Steamboat Cr. and Tribs	5f	Steamboat Creek below Big Bend Creek	5f Steamboat Creek below Big Bend Creek	43.4201	-122.604	71	myp1218	dnaa502	C04	8760	-0.0104281	-0.0039733	mykiss	AA	Homozygous Summer	rada436	C04	CGATTG	GGATCCTGTATGCAGG	SOMM418_CGATTG_GGATCCTGTATGCAGG
2018	Steamboat Cr. and Tribs	5f	Steamboat Creek below Big Bend Creek	5f Steamboat Creek below Big Bend Creek	43.4201	-122.604	66	myp1226	dnaa502	C05	60666	-0.0103059	-0.00446218	mykiss	AA	Homozygous Summer	rada436	C05	CGATTG	GGATTGAGGATGCAGG	SOMM418_CGATTG_GGATTGAGGATGCAGG
2018	Steamboat Cr. and Tribs	5f	Steamboat Creek below Big Bend Creek	5f Steamboat Creek below Big Bend Creek	43.4201	-122.604	49	myp1234	dnaa502	C06	59695	-0.010365	-0.0045002	mykiss	AA	Homozygous Summer	rada436	C06	CGATTG	GGCAACCACATGCAGG	SOMM418_CGATTG_GGCAACCACATGCAGG
2018	Steamboat Cr. and Tribs	5f	Steamboat Creek below Big Bend Creek	5f Steamboat Creek below Big Bend Creek	43.4201	-122.604	70	myp1219	dnaa502	D04	17498	-0.0104355	-0.00454802	mykiss	AA	Homozygous Summer	rada436	D04	CGATTG	GGCGAACTTATGCAGG	SOMM418_CGATTG_GGCGAACTTATGCAGG
2018	Steamboat Cr. and Tribs	5f	Steamboat Creek below Big Bend Creek	5f Steamboat Creek below Big Bend Creek	43.4201	-122.604	72	myp1227	dnaa502	D05	4250	-0.0105221	-0.00351725	mykiss	AA	Homozygous Summer	rada436	D05	CGATTG	GGCGACTGGATGCAGG	SOMM418_CGATTG_GGCGACTGGATGCAGG
2018	Steamboat Cr. and Tribs	5f	Steamboat Creek below Big Bend Creek	5f Steamboat Creek below Big Bend Creek	43.4201	-122.604	64	myp1235	dnaa502	D06	14363	-0.0100233	-0.00434842	mykiss	AA	Homozygous Summer	rada436	D06	CGATTG	GGCGCATACATGCAGG	SOMM418_CGATTG_GGCGCATACATGCAGG
2018	Steamboat Cr. and Tribs	5f	Steamboat Creek below Big Bend Creek	5f Steamboat Creek below Big Bend Creek	43.4201	-122.604	67	myp1220	dnaa502	E04	55039	-0.0105548	-0.00455828	mykiss	AA	Homozygous Summer	rada436	E04	CGATTG	GGGCTAACGATGCAGG	SOMM418_CGATTG_GGGCTAACGATGCAGG
2018	Steamboat Cr. and Tribs	5f	Steamboat Creek below Big Bend Creek	5f Steamboat Creek below Big Bend Creek	43.4201	-122.604	68	myp1228	dnaa502	E05	46657	-0.0104008	-0.00464489	mykiss	AA	Homozygous Summer	rada436	E05	CGATTG	GGGCTCGGTATGCAGG	SOMM418_CGATTG_GGGCTCGGTATGCAGG
2018	Steamboat Cr. and Tribs	5f	Steamboat Creek below Big Bend Creek	5f Steamboat Creek below Big Bend Creek	43.4201	-122.604	51	myp1236	dnaa502	E06	37598	-0.0104114	-0.00435043	mykiss	AA	Homozygous Summer	rada436	E06	CGATTG	GGGGAGAACATGCAGG	SOMM418_CGATTG_GGGGAGAACATGCAGG
2018	Steamboat Cr. and Tribs	5f	Steamboat Creek below Big Bend Creek	5f Steamboat Creek below Big Bend Creek	43.4201	-122.604	61	myp1221	dnaa502	F04	42693	-0.0106017	-0.00443357	mykiss	AA	Homozygous Summer	rada436	F04	CGATTG	GGTGAAGAGATGCAGG	SOMM418_CGATTG_GGTGAAGAGATGCAGG
2018	Steamboat Cr. and Tribs	5f	Steamboat Creek below Big Bend Creek	5f Steamboat Creek below Big Bend Creek	43.4201	-122.604	67	myp1229	dnaa502	F05	30199	-0.010154	-0.00409588	mykiss	AA	Homozygous Summer	rada436	F05	CGATTG	GGTGGAACAATGCAGG	SOMM418_CGATTG_GGTGGAACAATGCAGG
2018	Steamboat Cr. and Tribs	5f	Steamboat Creek below Big Bend Creek	5f Steamboat Creek below Big Bend Creek	43.4201	-122.604	50	myp1237	dnaa502	F06	40291	-0.0104777	-0.00462339	mykiss	AA	Homozygous Summer	rada436	F06	CGATTG	GGTGGCTTCATGCAGG	SOMM418_CGATTG_GGTGGCTTCATGCAGG
2018	Steamboat Cr. and Tribs	5f	Steamboat Creek below Big Bend Creek	5f Steamboat Creek below Big Bend Creek	43.4201	-122.604	68	myp1222	dnaa502	G04	764	NA	NA	NA	AA	Homozygous Summer	rada436	G04	CGATTG	GGAGATGTACTGCAGG	NA
2018	Steamboat Cr. and Tribs	5f	Steamboat Creek below Big Bend Creek	5f Steamboat Creek below Big Bend Creek	43.4201	-122.604	74	myp1230	dnaa502	G05	31447	-0.0103658	-0.00448519	mykiss	AA	Homozygous Summer	rada436	G05	CGATTG	GGAGCACCTCTGCAGG	SOMM418_CGATTG_GGAGCACCTCTGCAGG
2018	Steamboat Cr. and Tribs	5f	Steamboat Creek below Big Bend Creek	5f Steamboat Creek below Big Bend Creek	43.4201	-122.604	49	myp1238	dnaa502	G06	31654	-0.0103204	-0.0044328	mykiss	AA	Homozygous Summer	rada436	G06	CGATTG	GGAGCCATGCTGCAGG	SOMM418_CGATTG_GGAGCCATGCTGCAGG
2018	Steamboat Cr. and Tribs	5f	Steamboat Creek below Big Bend Creek	5f Steamboat Creek below Big Bend Creek	43.4201	-122.604	46	myp1223	dnaa502	H04	15422	-0.0100808	-0.00423215	mykiss	AA	Homozygous Summer	rada436	H04	CGATTG	GGCCTCTATCTGCAGG	SOMM418_CGATTG_GGCCTCTATCTGCAGG
2018	Steamboat Cr. and Tribs	5f	Steamboat Creek below Big Bend Creek	5f Steamboat Creek below Big Bend Creek	43.4201	-122.604	76	myp1231	dnaa502	H05	8349	-0.0103153	-0.00429577	mykiss	AA	Homozygous Summer	rada436	H05	CGATTG	GGCGACACACTGCAGG	SOMM418_CGATTG_GGCGACACACTGCAGG
2018	Steamboat Cr. and Tribs	5f	Steamboat Creek below Big Bend Creek	5f Steamboat Creek below Big Bend Creek	43.4201	-122.604	53	myp1239	dnaa502	H06	30504	-0.0106375	-0.00447357	mykiss	AA	Homozygous Summer	rada436	H06	CGATTG	GGCGGATTGCTGCAGG	SOMM418_CGATTG_GGCGGATTGCTGCAGG
2019	Steamboat Cr. and Tribs	5f	Steamboat Creek below Big Bend Creek	5f Steamboat Creek below Big Bend Creek	43.4201	-122.604	53	myp2482	dnaa586	A01	NA	NA	NA	mykiss	AA	Homozygous Summer	NA	A01	NA	NA	NA
2019	Steamboat Cr. and Tribs	5f	Steamboat Creek below Big Bend Creek	5f Steamboat Creek below Big Bend Creek	43.4201	-122.604	64	myp2458	dnaa585	A10	NA	NA	NA	mykiss	AA	Homozygous Summer	NA	A10	NA	NA	NA
2019	Steamboat Cr. and Tribs	5f	Steamboat Creek below Big Bend Creek	5f Steamboat Creek below Big Bend Creek	43.4201	-122.604	79	myp2466	dnaa585	A11	NA	NA	NA	mykiss	AA	Homozygous Summer	NA	A11	NA	NA	NA
2019	Steamboat Cr. and Tribs	5f	Steamboat Creek below Big Bend Creek	5f Steamboat Creek below Big Bend Creek	43.4201	-122.604	85	myp2474	dnaa585	A12	NA	NA	NA	mykiss	AA	Homozygous Summer	NA	A12	NA	NA	NA
2019	Steamboat Cr. and Tribs	5f	Steamboat Creek below Big Bend Creek	5f Steamboat Creek below Big Bend Creek	43.4201	-122.604	68	myp2483	dnaa586	B01	NA	NA	NA	mykiss	AA	Homozygous Summer	NA	B01	NA	NA	NA
2019	Steamboat Cr. and Tribs	5f	Steamboat Creek below Big Bend Creek	5f Steamboat Creek below Big Bend Creek	43.4201	-122.604	65	myp2459	dnaa585	B10	NA	NA	NA	mykiss	AA	Homozygous Summer	NA	B10	NA	NA	NA
2019	Steamboat Cr. and Tribs	5f	Steamboat Creek below Big Bend Creek	5f Steamboat Creek below Big Bend Creek	43.4201	-122.604	78	myp2467	dnaa585	B11	NA	NA	NA	mykiss	AA	Homozygous Summer	NA	B11	NA	NA	NA
2019	Steamboat Cr. and Tribs	5f	Steamboat Creek below Big Bend Creek	5f Steamboat Creek below Big Bend Creek	43.4201	-122.604	83	myp2475	dnaa585	B12	NA	NA	NA	mykiss	AA	Homozygous Summer	NA	B12	NA	NA	NA
2019	Steamboat Cr. and Tribs	5f	Steamboat Creek below Big Bend Creek	5f Steamboat Creek below Big Bend Creek	43.4201	-122.604	44	myp2484	dnaa586	C01	NA	NA	NA	mykiss	AA	Homozygous Summer	NA	C01	NA	NA	NA
2019	Steamboat Cr. and Tribs	5f	Steamboat Creek below Big Bend Creek	5f Steamboat Creek below Big Bend Creek	43.4201	-122.604	78	myp2460	dnaa585	C10	NA	NA	NA	mykiss	AA	Homozygous Summer	NA	C10	NA	NA	NA
2019	Steamboat Cr. and Tribs	5f	Steamboat Creek below Big Bend Creek	5f Steamboat Creek below Big Bend Creek	43.4201	-122.604	60	myp2468	dnaa585	C11	NA	NA	NA	mykiss	AA	Homozygous Summer	NA	C11	NA	NA	NA
2019	Steamboat Cr. and Tribs	5f	Steamboat Creek below Big Bend Creek	5f Steamboat Creek below Big Bend Creek	43.4201	-122.604	59	myp2476	dnaa585	C12	NA	NA	NA	mykiss	AA	Homozygous Summer	NA	C12	NA	NA	NA
2019	Steamboat Cr. and Tribs	5f	Steamboat Creek below Big Bend Creek	5f Steamboat Creek below Big Bend Creek	43.4201	-122.604	67	myp2485	dnaa586	D01	NA	NA	NA	mykiss	AA	Homozygous Summer	NA	D01	NA	NA	NA
2019	Steamboat Cr. and Tribs	5f	Steamboat Creek below Big Bend Creek	5f Steamboat Creek below Big Bend Creek	43.4201	-122.604	57	myp2461	dnaa585	D10	NA	NA	NA	mykiss	AA	Homozygous Summer	NA	D10	NA	NA	NA
2019	Steamboat Cr. and Tribs	5f	Steamboat Creek below Big Bend Creek	5f Steamboat Creek below Big Bend Creek	43.4201	-122.604	54	myp2469	dnaa585	D11	NA	NA	NA	mykiss	AA	Homozygous Summer	NA	D11	NA	NA	NA
2019	Steamboat Cr. and Tribs	5f	Steamboat Creek below Big Bend Creek	5f Steamboat Creek below Big Bend Creek	43.4201	-122.604	71	myp2477	dnaa585	D12	NA	NA	NA	mykiss	AA	Homozygous Summer	NA	D12	NA	NA	NA
2019	Steamboat Cr. and Tribs	5f	Steamboat Creek below Big Bend Creek	5f Steamboat Creek below Big Bend Creek	43.4201	-122.604	64	myp2486	dnaa586	E01	NA	NA	NA	mykiss	AA	Homozygous Summer	NA	E01	NA	NA	NA
2019	Steamboat Cr. and Tribs	5f	Steamboat Creek below Big Bend Creek	5f Steamboat Creek below Big Bend Creek	43.4201	-122.604	56	myp2462	dnaa585	E10	NA	NA	NA	mykiss	AA	Homozygous Summer	NA	E10	NA	NA	NA
2019	Steamboat Cr. and Tribs	5f	Steamboat Creek below Big Bend Creek	5f Steamboat Creek below Big Bend Creek	43.4201	-122.604	62	myp2470	dnaa585	E11	NA	NA	NA	mykiss	AA	Homozygous Summer	NA	E11	NA	NA	NA
2019	Steamboat Cr. and Tribs	5f	Steamboat Creek below Big Bend Creek	5f Steamboat Creek below Big Bend Creek	43.4201	-122.604	52	myp2478	dnaa585	E12	NA	NA	NA	mykiss	AA	Homozygous Summer	NA	E12	NA	NA	NA
2019	Steamboat Cr. and Tribs	5f	Steamboat Creek below Big Bend Creek	5f Steamboat Creek below Big Bend Creek	43.4201	-122.604	55	myp2487	dnaa586	F01	NA	NA	NA	mykiss	AA	Homozygous Summer	NA	F01	NA	NA	NA
2019	Steamboat Cr. and Tribs	5f	Steamboat Creek below Big Bend Creek	5f Steamboat Creek below Big Bend Creek	43.4201	-122.604	77	myp2463	dnaa585	F10	NA	NA	NA	mykiss	AA	Homozygous Summer	NA	F10	NA	NA	NA
2019	Steamboat Cr. and Tribs	5f	Steamboat Creek below Big Bend Creek	5f Steamboat Creek below Big Bend Creek	43.4201	-122.604	48	myp2471	dnaa585	F11	NA	NA	NA	mykiss	AA	Homozygous Summer	NA	F11	NA	NA	NA
2019	Steamboat Cr. and Tribs	5f	Steamboat Creek below Big Bend Creek	5f Steamboat Creek below Big Bend Creek	43.4201	-122.604	54	myp2479	dnaa585	F12	NA	NA	NA	mykiss	AA	Homozygous Summer	NA	F12	NA	NA	NA
2019	Steamboat Cr. and Tribs	5f	Steamboat Creek below Big Bend Creek	5f Steamboat Creek below Big Bend Creek	43.4201	-122.604	41	myp2488	dnaa586	G01	NA	NA	NA	mykiss	AA	Homozygous Summer	NA	G01	NA	NA	NA
2019	Steamboat Cr. and Tribs	5f	Steamboat Creek below Big Bend Creek	5f Steamboat Creek below Big Bend Creek	43.4201	-122.604	60	myp2464	dnaa585	G10	NA	NA	NA	mykiss	AA	Homozygous Summer	NA	G10	NA	NA	NA
2019	Steamboat Cr. and Tribs	5f	Steamboat Creek below Big Bend Creek	5f Steamboat Creek below Big Bend Creek	43.4201	-122.604	51	myp2472	dnaa585	G11	NA	NA	NA	mykiss	AA	Homozygous Summer	NA	G11	NA	NA	NA
2019	Steamboat Cr. and Tribs	5f	Steamboat Creek below Big Bend Creek	5f Steamboat Creek below Big Bend Creek	43.4201	-122.604	49	myp2480	dnaa585	G12	NA	NA	NA	mykiss	AA	Homozygous Summer	NA	G12	NA	NA	NA
2019	Steamboat Cr. and Tribs	5f	Steamboat Creek below Big Bend Creek	5f Steamboat Creek below Big Bend Creek	43.4201	-122.604	46	myp2489	dnaa586	H01	NA	NA	NA	mykiss	AA	Homozygous Summer	NA	H01	NA	NA	NA
2019	Steamboat Cr. and Tribs	5f	Steamboat Creek below Big Bend Creek	5f Steamboat Creek below Big Bend Creek	43.4201	-122.604	58	myp2465	dnaa585	H10	NA	NA	NA	mykiss	AA	Homozygous Summer	NA	H10	NA	NA	NA
2019	Steamboat Cr. and Tribs	5f	Steamboat Creek below Big Bend Creek	5f Steamboat Creek below Big Bend Creek	43.4201	-122.604	61	myp2473	dnaa585	H11	NA	NA	NA	mykiss	AA	Homozygous Summer	NA	H11	NA	NA	NA
2019	Steamboat Cr. and Tribs	5f	Steamboat Creek below Big Bend Creek	5f Steamboat Creek below Big Bend Creek	43.4201	-122.604	62	myp2481	dnaa585	H12	NA	NA	NA	mykiss	AA	Homozygous Summer	NA	H12	NA	NA	NA
2017	Steamboat Cr. and Tribs	5g	Steamboat Cedar Creek	5g Steamboat Cedar Creek	43.4492	-122.615	63	myp0425	dnaa404	A06	73233	-0.0104471	-0.00443724	mykiss	AA	Homozygous Summer	rada348	A06	TCTTGT	CGCTGATC	SOMM284_TCTTGT_GGCGCTGATCTGCAGG
2017	Steamboat Cr. and Tribs	5g	Steamboat Cedar Creek	5g Steamboat Cedar Creek	43.4492	-122.615	64	myp0433	dnaa404	A07	45166	-0.0107204	-0.004459	mykiss	AA	Homozygous Summer	rada348	A07	TCTTGT	CAGATCTG	SOMM284_TCTTGT_GGCAGATCTGTGCAGG
2017	Steamboat Cr. and Tribs	5g	Steamboat Cedar Creek	5g Steamboat Cedar Creek	43.4492	-122.615	45	myp0441	dnaa404	A08	50250	-0.0106607	-0.00453969	mykiss	AA	Homozygous Summer	rada348	A08	TCTTGT	ATGCCTAA	SOMM284_TCTTGT_GGATGCCTAATGCAGG
2017	Steamboat Cr. and Tribs	5g	Steamboat Cedar Creek	5g Steamboat Cedar Creek	43.4492	-122.615	51	myp0426	dnaa404	B06	52874	-0.0105351	-0.0046238	mykiss	AA	Homozygous Summer	rada348	B06	TCTTGT	ACACAGAA	SOMM284_TCTTGT_GGACACAGAATGCAGG
2017	Steamboat Cr. and Tribs	5g	Steamboat Cedar Creek	5g Steamboat Cedar Creek	43.4492	-122.615	57	myp0434	dnaa404	B07	19725	-0.0107616	-0.00413888	mykiss	AA	Homozygous Summer	rada348	B07	TCTTGT	ACAGCAGA	SOMM284_TCTTGT_GGACAGCAGATGCAGG
2017	Steamboat Cr. and Tribs	5g	Steamboat Cedar Creek	5g Steamboat Cedar Creek	43.4492	-122.615	39	myp0442	dnaa404	B08	114175	-0.0104634	-0.0046381	mykiss	AA	Homozygous Summer	rada348	B08	TCTTGT	ACCTCCAA	SOMM284_TCTTGT_GGACCTCCAATGCAGG
2017	Steamboat Cr. and Tribs	5g	Steamboat Cedar Creek	5g Steamboat Cedar Creek	43.4492	-122.615	50	myp0427	dnaa404	C06	50598	-0.0103728	-0.00422335	mykiss	AA	Homozygous Summer	rada348	C06	TCTTGT	CAACCACA	SOMM284_TCTTGT_GGCAACCACATGCAGG
2017	Steamboat Cr. and Tribs	5g	Steamboat Cedar Creek	5g Steamboat Cedar Creek	43.4492	-122.615	51	myp0435	dnaa404	C07	89035	-0.0106864	-0.00474245	mykiss	AA	Homozygous Summer	rada348	C07	TCTTGT	CAAGACTA	SOMM284_TCTTGT_GGCAAGACTATGCAGG
2017	Steamboat Cr. and Tribs	5g	Steamboat Cedar Creek	5g Steamboat Cedar Creek	43.4492	-122.615	41	myp0443	dnaa404	C08	31448	-0.0108349	-0.00443792	mykiss	AA	Homozygous Summer	rada348	C08	TCTTGT	CAATGGAA	SOMM284_TCTTGT_GGCAATGGAATGCAGG
2017	Steamboat Cr. and Tribs	5g	Steamboat Cedar Creek	5g Steamboat Cedar Creek	43.4492	-122.615	42	myp0428	dnaa404	D06	64943	-0.0104552	-0.00463005	mykiss	AA	Homozygous Summer	rada348	D06	TCTTGT	CGCATACA	SOMM284_TCTTGT_GGCGCATACATGCAGG
2017	Steamboat Cr. and Tribs	5g	Steamboat Cedar Creek	5g Steamboat Cedar Creek	43.4492	-122.615	69	myp0436	dnaa404	D07	69850	-0.0105634	-0.00437848	mykiss	AA	Homozygous Summer	rada348	D07	TCTTGT	CTCAATGA	SOMM284_TCTTGT_GGCTCAATGATGCAGG
2017	Steamboat Cr. and Tribs	5g	Steamboat Cedar Creek	5g Steamboat Cedar Creek	43.4492	-122.615	59	myp0421	dnaa404	E05	73640	-0.0105978	-0.00471298	mykiss	AA	Homozygous Summer	rada348	E05	TCTTGT	GCTCGGTA	SOMM284_TCTTGT_GGGCTCGGTATGCAGG
2017	Steamboat Cr. and Tribs	5g	Steamboat Cedar Creek	5g Steamboat Cedar Creek	43.4492	-122.615	104	myp0429	dnaa404	E06	64757	-0.0104782	-0.00444301	mykiss	AA	Homozygous Summer	rada348	E06	TCTTGT	GGAGAACA	SOMM284_TCTTGT_GGGGAGAACATGCAGG
2017	Steamboat Cr. and Tribs	5g	Steamboat Cedar Creek	5g Steamboat Cedar Creek	43.4492	-122.615	57	myp0437	dnaa404	E07	175955	-0.0106372	-0.00468073	mykiss	AA	Homozygous Summer	rada348	E07	TCTTGT	GGTGCGAA	SOMM284_TCTTGT_GGGGTGCGAATGCAGG
2017	Steamboat Cr. and Tribs	5g	Steamboat Cedar Creek	5g Steamboat Cedar Creek	43.4492	-122.615	96	myp0422	dnaa404	F05	77471	-0.0105516	-0.00444809	mykiss	AA	Homozygous Summer	rada348	F05	TCTTGT	TGGAACAA	SOMM284_TCTTGT_GGTGGAACAATGCAGG
2017	Steamboat Cr. and Tribs	5g	Steamboat Cedar Creek	5g Steamboat Cedar Creek	43.4492	-122.615	38	myp0430	dnaa404	F06	101640	-0.0104482	-0.00454343	mykiss	AA	Homozygous Summer	rada348	F06	TCTTGT	TGGCTTCA	SOMM284_TCTTGT_GGTGGCTTCATGCAGG
2017	Steamboat Cr. and Tribs	5g	Steamboat Cedar Creek	5g Steamboat Cedar Creek	43.4492	-122.615	59	myp0438	dnaa404	F07	42657	-0.0106032	-0.00398854	mykiss	AA	Homozygous Summer	rada348	F07	TCTTGT	TGGTGGTA	SOMM284_TCTTGT_GGTGGTGGTATGCAGG
2017	Steamboat Cr. and Tribs	5g	Steamboat Cedar Creek	5g Steamboat Cedar Creek	43.4492	-122.615	64	myp0423	dnaa404	G05	108249	-0.0107106	-0.00466844	mykiss	AA	Homozygous Summer	rada348	G05	TCTTGT	AGCACCTC	SOMM284_TCTTGT_GGAGCACCTCTGCAGG
2017	Steamboat Cr. and Tribs	5g	Steamboat Cedar Creek	5g Steamboat Cedar Creek	43.4492	-122.615	52	myp0431	dnaa404	G06	78870	-0.0106249	-0.00443354	mykiss	AA	Homozygous Summer	rada348	G06	TCTTGT	AGCCATGC	SOMM284_TCTTGT_GGAGCCATGCTGCAGG
2017	Steamboat Cr. and Tribs	5g	Steamboat Cedar Creek	5g Steamboat Cedar Creek	43.4492	-122.615	48	myp0439	dnaa404	G07	78925	-0.0105165	-0.00447041	mykiss	AA	Homozygous Summer	rada348	G07	TCTTGT	AGGCTAAC	SOMM284_TCTTGT_GGAGGCTAACTGCAGG
2017	Steamboat Cr. and Tribs	5g	Steamboat Cedar Creek	5g Steamboat Cedar Creek	43.4492	-122.615	53	myp0424	dnaa404	H05	33605	-0.0107074	-0.00443971	mykiss	AA	Homozygous Summer	rada348	H05	TCTTGT	CGACACAC	SOMM284_TCTTGT_GGCGACACACTGCAGG
2017	Steamboat Cr. and Tribs	5g	Steamboat Cedar Creek	5g Steamboat Cedar Creek	43.4492	-122.615	46	myp0432	dnaa404	H06	79981	-0.0105277	-0.00453052	mykiss	AA	Homozygous Summer	rada348	H06	TCTTGT	CGGATTGC	SOMM284_TCTTGT_GGCGGATTGCTGCAGG
2017	Steamboat Cr. and Tribs	5g	Steamboat Cedar Creek	5g Steamboat Cedar Creek	43.4492	-122.615	55	myp0440	dnaa404	H07	78978	-0.0104782	-0.00462963	mykiss	AA	Homozygous Summer	rada348	H07	TCTTGT	CTAAGGTC	SOMM284_TCTTGT_GGCTAAGGTCTGCAGG
2018	Steamboat Cr. and Tribs	5g	Steamboat Cedar Creek	5g Steamboat Cedar Creek	43.4492	-122.615	60	myp1192	dnaa502	A01	58590	-0.010455	-0.00451003	mykiss	AA	Homozygous Summer	rada436	A01	CGATTG	GGACAAGCTATGCAGG	SOMM418_CGATTG_GGACAAGCTATGCAGG
2018	Steamboat Cr. and Tribs	5g	Steamboat Cedar Creek	5g Steamboat Cedar Creek	43.4492	-122.615	46	myp1200	dnaa502	A02	28575	-0.0104746	-0.0043158	mykiss	AA	Homozygous Summer	rada436	A02	CGATTG	GGAAACATCGTGCAGG	SOMM418_CGATTG_GGAAACATCGTGCAGG
2018	Steamboat Cr. and Tribs	5g	Steamboat Cedar Creek	5g Steamboat Cedar Creek	43.4492	-122.615	42	myp1208	dnaa502	A03	3081	-0.0100976	-0.00237171	mykiss	AA	Homozygous Summer	rada436	A03	CGATTG	GGACATTGGCTGCAGG	SOMM418_CGATTG_GGACATTGGCTGCAGG
2018	Steamboat Cr. and Tribs	5g	Steamboat Cedar Creek	5g Steamboat Cedar Creek	43.4492	-122.615	75	myp1193	dnaa502	B01	76362	-0.0103425	-0.00447389	mykiss	AA	Homozygous Summer	rada436	B01	CGATTG	GGAACAACCATGCAGG	SOMM418_CGATTG_GGAACAACCATGCAGG
2018	Steamboat Cr. and Tribs	5g	Steamboat Cedar Creek	5g Steamboat Cedar Creek	43.4492	-122.615	57	myp1201	dnaa502	B02	66059	-0.0101637	-0.00455418	mykiss	AA	Homozygous Summer	rada436	B02	CGATTG	GGAACCGAGATGCAGG	SOMM418_CGATTG_GGAACCGAGATGCAGG
2018	Steamboat Cr. and Tribs	5g	Steamboat Cedar Creek	5g Steamboat Cedar Creek	43.4492	-122.615	74	myp1209	dnaa502	B03	26031	-0.0105045	-0.00468547	mykiss	AA	Homozygous Summer	rada436	B03	CGATTG	GGAACGCTTATGCAGG	SOMM418_CGATTG_GGAACGCTTATGCAGG
2018	Steamboat Cr. and Tribs	5g	Steamboat Cedar Creek	5g Steamboat Cedar Creek	43.4492	-122.615	64	myp1194	dnaa502	C01	41301	-0.0103054	-0.00471472	mykiss	AA	Homozygous Summer	rada436	C01	CGATTG	GGAGATCGCATGCAGG	SOMM418_CGATTG_GGAGATCGCATGCAGG
2018	Steamboat Cr. and Tribs	5g	Steamboat Cedar Creek	5g Steamboat Cedar Creek	43.4492	-122.615	46	myp1202	dnaa502	C02	64712	-0.0105894	-0.00478122	mykiss	AA	Homozygous Summer	rada436	C02	CGATTG	GGAGCAGGAATGCAGG	SOMM418_CGATTG_GGAGCAGGAATGCAGG
2018	Steamboat Cr. and Tribs	5g	Steamboat Cedar Creek	5g Steamboat Cedar Creek	43.4492	-122.615	58	myp1210	dnaa502	C03	58279	-0.01042	-0.00460594	mykiss	AA	Homozygous Summer	rada436	C03	CGATTG	GGAGTCACTATGCAGG	SOMM418_CGATTG_GGAGTCACTATGCAGG
2018	Steamboat Cr. and Tribs	5g	Steamboat Cedar Creek	5g Steamboat Cedar Creek	43.4492	-122.615	69	myp1195	dnaa502	D01	41388	-0.0104576	-0.0046445	mykiss	AA	Homozygous Summer	rada436	D01	CGATTG	GGCCGAAGTATGCAGG	SOMM418_CGATTG_GGCCGAAGTATGCAGG
2018	Steamboat Cr. and Tribs	5g	Steamboat Cedar Creek	5g Steamboat Cedar Creek	43.4492	-122.615	54	myp1203	dnaa502	D02	50529	-0.0104101	-0.00451118	mykiss	AA	Homozygous Summer	rada436	D02	CGATTG	GGCCGTGAGATGCAGG	SOMM418_CGATTG_GGCCGTGAGATGCAGG
2018	Steamboat Cr. and Tribs	5g	Steamboat Cedar Creek	5g Steamboat Cedar Creek	43.4492	-122.615	60	myp1211	dnaa502	D03	17709	-0.0102712	-0.00408233	mykiss	AA	Homozygous Summer	rada436	D03	CGATTG	GGCCTCCTGATGCAGG	SOMM418_CGATTG_GGCCTCCTGATGCAGG
2018	Steamboat Cr. and Tribs	5g	Steamboat Cedar Creek	5g Steamboat Cedar Creek	43.4492	-122.615	72	myp1196	dnaa502	E01	105912	-0.0104072	-0.00450138	mykiss	AA	Homozygous Summer	rada436	E01	CGATTG	GGGATAGACATGCAGG	SOMM418_CGATTG_GGGATAGACATGCAGG
2018	Steamboat Cr. and Tribs	5g	Steamboat Cedar Creek	5g Steamboat Cedar Creek	43.4492	-122.615	65	myp1204	dnaa502	E02	90105	-0.0104071	-0.00488882	mykiss	AA	Homozygous Summer	rada436	E02	CGATTG	GGGCCACATATGCAGG	SOMM418_CGATTG_GGGCCACATATGCAGG
2018	Steamboat Cr. and Tribs	5g	Steamboat Cedar Creek	5g Steamboat Cedar Creek	43.4492	-122.615	45	myp1212	dnaa502	E03	19198	-0.0101961	-0.00486384	mykiss	AA	Homozygous Summer	rada436	E03	CGATTG	GGGCGAGTAATGCAGG	SOMM418_CGATTG_GGGCGAGTAATGCAGG
2018	Steamboat Cr. and Tribs	5g	Steamboat Cedar Creek	5g Steamboat Cedar Creek	43.4492	-122.615	79	myp1197	dnaa502	F01	81797	-0.0102631	-0.00438443	mykiss	AA	Homozygous Summer	rada436	F01	CGATTG	GGTATCAGCATGCAGG	SOMM418_CGATTG_GGTATCAGCATGCAGG
2018	Steamboat Cr. and Tribs	5g	Steamboat Cedar Creek	5g Steamboat Cedar Creek	43.4492	-122.615	43	myp1205	dnaa502	F02	35196	-0.0104484	-0.00431505	mykiss	AA	Homozygous Summer	rada436	F02	CGATTG	GGTCCGTCTATGCAGG	SOMM418_CGATTG_GGTCCGTCTATGCAGG
2018	Steamboat Cr. and Tribs	5g	Steamboat Cedar Creek	5g Steamboat Cedar Creek	43.4492	-122.615	46	myp1213	dnaa502	F03	28252	-0.01049	-0.00494982	mykiss	AA	Homozygous Summer	rada436	F03	CGATTG	GGTCTTCACATGCAGG	SOMM418_CGATTG_GGTCTTCACATGCAGG
2018	Steamboat Cr. and Tribs	5g	Steamboat Cedar Creek	5g Steamboat Cedar Creek	43.4492	-122.615	80	myp1198	dnaa502	G01	38609	-0.0103595	-0.00418784	mykiss	AA	Homozygous Summer	rada436	G01	CGATTG	GGAATGTTGCTGCAGG	SOMM418_CGATTG_GGAATGTTGCTGCAGG
2018	Steamboat Cr. and Tribs	5g	Steamboat Cedar Creek	5g Steamboat Cedar Creek	43.4492	-122.615	64	myp1206	dnaa502	G02	19018	-0.0103094	-0.0045219	mykiss	AA	Homozygous Summer	rada436	G02	CGATTG	GGACACTGACTGCAGG	SOMM418_CGATTG_GGACACTGACTGCAGG
2018	Steamboat Cr. and Tribs	5g	Steamboat Cedar Creek	5g Steamboat Cedar Creek	43.4492	-122.615	43	myp1214	dnaa502	G03	32115	-0.0104333	-0.00470265	mykiss	AA	Homozygous Summer	rada436	G03	CGATTG	GGACAGATTCTGCAGG	SOMM418_CGATTG_GGACAGATTCTGCAGG
2018	Steamboat Cr. and Tribs	5g	Steamboat Cedar Creek	5g Steamboat Cedar Creek	43.4492	-122.615	68	myp1199	dnaa502	H01	42136	-0.0104113	-0.00460849	mykiss	AA	Homozygous Summer	rada436	H01	CGATTG	GGCCATCCTCTGCAGG	SOMM418_CGATTG_GGCCATCCTCTGCAGG
2018	Steamboat Cr. and Tribs	5g	Steamboat Cedar Creek	5g Steamboat Cedar Creek	43.4492	-122.615	64	myp1207	dnaa502	H02	2561	-0.00885823	-0.00343028	mykiss	AA	Homozygous Summer	rada436	H02	CGATTG	GGCCGACAACTGCAGG	SOMM418_CGATTG_GGCCGACAACTGCAGG
2018	Steamboat Cr. and Tribs	5g	Steamboat Cedar Creek	5g Steamboat Cedar Creek	43.4492	-122.615	52	myp1215	dnaa502	H03	24364	-0.00999668	-0.00410451	mykiss	AA	Homozygous Summer	rada436	H03	CGATTG	GGAGTCAAGCTGCAGG	SOMM418_CGATTG_GGAGTCAAGCTGCAGG
2019	Steamboat Cr. and Tribs	5g	Steamboat Cedar Creek	5g Steamboat Cedar Creek	43.4492	-122.615	46	myp2426	dnaa585	A06	NA	NA	NA	mykiss	AA	Homozygous Summer	NA	A06	NA	NA	NA
2019	Steamboat Cr. and Tribs	5g	Steamboat Cedar Creek	5g Steamboat Cedar Creek	43.4492	-122.615	45	myp2434	dnaa585	A07	NA	NA	NA	mykiss	AA	Homozygous Summer	NA	A07	NA	NA	NA
2019	Steamboat Cr. and Tribs	5g	Steamboat Cedar Creek	5g Steamboat Cedar Creek	43.4492	-122.615	38	myp2442	dnaa585	A08	NA	NA	NA	mykiss	AA	Homozygous Summer	NA	A08	NA	NA	NA
2019	Steamboat Cr. and Tribs	5g	Steamboat Cedar Creek	5g Steamboat Cedar Creek	43.4492	-122.615	48	myp2450	dnaa585	A09	NA	NA	NA	mykiss	AA	Homozygous Summer	NA	A09	NA	NA	NA
2019	Steamboat Cr. and Tribs	5g	Steamboat Cedar Creek	5g Steamboat Cedar Creek	43.4492	-122.615	58	myp2427	dnaa585	B06	NA	NA	NA	mykiss	AA	Homozygous Summer	NA	B06	NA	NA	NA
2019	Steamboat Cr. and Tribs	5g	Steamboat Cedar Creek	5g Steamboat Cedar Creek	43.4492	-122.615	50	myp2435	dnaa585	B07	NA	NA	NA	mykiss	AA	Homozygous Summer	NA	B07	NA	NA	NA
2019	Steamboat Cr. and Tribs	5g	Steamboat Cedar Creek	5g Steamboat Cedar Creek	43.4492	-122.615	57	myp2443	dnaa585	B08	NA	NA	NA	mykiss	AA	Homozygous Summer	NA	B08	NA	NA	NA
2019	Steamboat Cr. and Tribs	5g	Steamboat Cedar Creek	5g Steamboat Cedar Creek	43.4492	-122.615	58	myp2451	dnaa585	B09	NA	NA	NA	mykiss	AA	Homozygous Summer	NA	B09	NA	NA	NA
2019	Steamboat Cr. and Tribs	5g	Steamboat Cedar Creek	5g Steamboat Cedar Creek	43.4492	-122.615	57	myp2428	dnaa585	C06	NA	NA	NA	mykiss	AA	Homozygous Summer	NA	C06	NA	NA	NA
2019	Steamboat Cr. and Tribs	5g	Steamboat Cedar Creek	5g Steamboat Cedar Creek	43.4492	-122.615	44	myp2436	dnaa585	C07	NA	NA	NA	mykiss	AA	Homozygous Summer	NA	C07	NA	NA	NA
2019	Steamboat Cr. and Tribs	5g	Steamboat Cedar Creek	5g Steamboat Cedar Creek	43.4492	-122.615	58	myp2444	dnaa585	C08	NA	NA	NA	mykiss	AA	Homozygous Summer	NA	C08	NA	NA	NA
2019	Steamboat Cr. and Tribs	5g	Steamboat Cedar Creek	5g Steamboat Cedar Creek	43.4492	-122.615	69	myp2452	dnaa585	C09	NA	NA	NA	mykiss	AA	Homozygous Summer	NA	C09	NA	NA	NA
2019	Steamboat Cr. and Tribs	5g	Steamboat Cedar Creek	5g Steamboat Cedar Creek	43.4492	-122.615	54	myp2429	dnaa585	D06	NA	NA	NA	mykiss	AA	Homozygous Summer	NA	D06	NA	NA	NA
2019	Steamboat Cr. and Tribs	5g	Steamboat Cedar Creek	5g Steamboat Cedar Creek	43.4492	-122.615	45	myp2437	dnaa585	D07	NA	NA	NA	mykiss	AA	Homozygous Summer	NA	D07	NA	NA	NA
2019	Steamboat Cr. and Tribs	5g	Steamboat Cedar Creek	5g Steamboat Cedar Creek	43.4492	-122.615	49	myp2445	dnaa585	D08	NA	NA	NA	mykiss	AA	Homozygous Summer	NA	D08	NA	NA	NA
2019	Steamboat Cr. and Tribs	5g	Steamboat Cedar Creek	5g Steamboat Cedar Creek	43.4492	-122.615	50	myp2453	dnaa585	D09	NA	NA	NA	mykiss	AA	Homozygous Summer	NA	D09	NA	NA	NA
2019	Steamboat Cr. and Tribs	5g	Steamboat Cedar Creek	5g Steamboat Cedar Creek	43.4492	-122.615	51	myp2430	dnaa585	E06	NA	NA	NA	mykiss	AA	Homozygous Summer	NA	E06	NA	NA	NA
2019	Steamboat Cr. and Tribs	5g	Steamboat Cedar Creek	5g Steamboat Cedar Creek	43.4492	-122.615	49	myp2438	dnaa585	E07	NA	NA	NA	mykiss	AA	Homozygous Summer	NA	E07	NA	NA	NA
2019	Steamboat Cr. and Tribs	5g	Steamboat Cedar Creek	5g Steamboat Cedar Creek	43.4492	-122.615	52	myp2446	dnaa585	E08	NA	NA	NA	mykiss	AA	Homozygous Summer	NA	E08	NA	NA	NA
2019	Steamboat Cr. and Tribs	5g	Steamboat Cedar Creek	5g Steamboat Cedar Creek	43.4492	-122.615	47	myp2454	dnaa585	E09	NA	NA	NA	mykiss	AA	Homozygous Summer	NA	E09	NA	NA	NA
2019	Steamboat Cr. and Tribs	5g	Steamboat Cedar Creek	5g Steamboat Cedar Creek	43.4492	-122.615	50	myp2423	dnaa585	F05	NA	NA	NA	mykiss	AA	Homozygous Summer	NA	F05	NA	NA	NA
2019	Steamboat Cr. and Tribs	5g	Steamboat Cedar Creek	5g Steamboat Cedar Creek	43.4492	-122.615	59	myp2431	dnaa585	F06	NA	NA	NA	mykiss	AA	Homozygous Summer	NA	F06	NA	NA	NA
2019	Steamboat Cr. and Tribs	5g	Steamboat Cedar Creek	5g Steamboat Cedar Creek	43.4492	-122.615	47	myp2439	dnaa585	F07	NA	NA	NA	mykiss	AA	Homozygous Summer	NA	F07	NA	NA	NA
2019	Steamboat Cr. and Tribs	5g	Steamboat Cedar Creek	5g Steamboat Cedar Creek	43.4492	-122.615	77	myp2447	dnaa585	F08	NA	NA	NA	mykiss	AA	Homozygous Summer	NA	F08	NA	NA	NA
2019	Steamboat Cr. and Tribs	5g	Steamboat Cedar Creek	5g Steamboat Cedar Creek	43.4492	-122.615	46	myp2455	dnaa585	F09	NA	NA	NA	mykiss	AA	Homozygous Summer	NA	F09	NA	NA	NA
2019	Steamboat Cr. and Tribs	5g	Steamboat Cedar Creek	5g Steamboat Cedar Creek	43.4492	-122.615	71	myp2424	dnaa585	G05	NA	NA	NA	mykiss	AA	Homozygous Summer	NA	G05	NA	NA	NA
2019	Steamboat Cr. and Tribs	5g	Steamboat Cedar Creek	5g Steamboat Cedar Creek	43.4492	-122.615	57	myp2432	dnaa585	G06	NA	NA	NA	mykiss	AA	Homozygous Summer	NA	G06	NA	NA	NA
2019	Steamboat Cr. and Tribs	5g	Steamboat Cedar Creek	5g Steamboat Cedar Creek	43.4492	-122.615	48	myp2440	dnaa585	G07	NA	NA	NA	mykiss	AA	Homozygous Summer	NA	G07	NA	NA	NA
2019	Steamboat Cr. and Tribs	5g	Steamboat Cedar Creek	5g Steamboat Cedar Creek	43.4492	-122.615	67	myp2448	dnaa585	G08	NA	NA	NA	mykiss	AA	Homozygous Summer	NA	G08	NA	NA	NA
2019	Steamboat Cr. and Tribs	5g	Steamboat Cedar Creek	5g Steamboat Cedar Creek	43.4492	-122.615	58	myp2456	dnaa585	G09	NA	NA	NA	mykiss	AA	Homozygous Summer	NA	G09	NA	NA	NA
2019	Steamboat Cr. and Tribs	5g	Steamboat Cedar Creek	5g Steamboat Cedar Creek	43.4492	-122.615	62	myp2425	dnaa585	H05	NA	NA	NA	mykiss	AA	Homozygous Summer	NA	H05	NA	NA	NA
2019	Steamboat Cr. and Tribs	5g	Steamboat Cedar Creek	5g Steamboat Cedar Creek	43.4492	-122.615	46	myp2433	dnaa585	H06	NA	NA	NA	mykiss	AA	Homozygous Summer	NA	H06	NA	NA	NA
2019	Steamboat Cr. and Tribs	5g	Steamboat Cedar Creek	5g Steamboat Cedar Creek	43.4492	-122.615	55	myp2441	dnaa585	H07	NA	NA	NA	mykiss	AA	Homozygous Summer	NA	H07	NA	NA	NA
2019	Steamboat Cr. and Tribs	5g	Steamboat Cedar Creek	5g Steamboat Cedar Creek	43.4492	-122.615	66	myp2449	dnaa585	H08	NA	NA	NA	mykiss	AA	Homozygous Summer	NA	H08	NA	NA	NA
2019	Steamboat Cr. and Tribs	5g	Steamboat Cedar Creek	5g Steamboat Cedar Creek	43.4492	-122.615	48	myp2457	dnaa585	H09	NA	NA	NA	mykiss	AA	Homozygous Summer	NA	H09	NA	NA	NA
2017	Steamboat Cr. and Tribs	5h	Steamboat Creek below Buster Creek	5h Steamboat Creek below Buster Creek	43.4673	-122.597	69	myp0465	dnaa404	A11	36571	-0.0104949	-0.00399332	mykiss	AA	Homozygous Summer	rada348	A11	TCTTGT	CATCAAGT	SOMM284_TCTTGT_GGCATCAAGTTGCAGG
2017	Steamboat Cr. and Tribs	5h	Steamboat Creek below Buster Creek	5h Steamboat Creek below Buster Creek	43.4673	-122.597	45	myp0473	dnaa404	A12	62700	-0.0105065	-0.00440085	mykiss	AA	Homozygous Summer	rada348	A12	TCTTGT	AGTGGTCA	SOMM284_TCTTGT_GGAGTGGTCATGCAGG
2017	Steamboat Cr. and Tribs	5h	Steamboat Creek below Buster Creek	5h Steamboat Creek below Buster Creek	43.4673	-122.597	113	myp0466	dnaa404	B11	92091	-0.0105822	-0.00467389	mykiss	AA	Homozygous Summer	rada348	B11	TCTTGT	ACTATGCA	SOMM284_TCTTGT_GGACTATGCATGCAGG
2017	Steamboat Cr. and Tribs	5h	Steamboat Creek below Buster Creek	5h Steamboat Creek below Buster Creek	43.4673	-122.597	58	myp0474	dnaa404	B12	70515	-0.0106144	-0.00443191	mykiss	AA	Homozygous Summer	rada348	B12	TCTTGT	AGAGTCAA	SOMM284_TCTTGT_GGAGAGTCAATGCAGG
2017	Steamboat Cr. and Tribs	5h	Steamboat Creek below Buster Creek	5h Steamboat Creek below Buster Creek	43.4673	-122.597	55	myp0467	dnaa404	C11	116777	-0.0107236	-0.00463267	mykiss	AA	Homozygous Summer	rada348	C11	TCTTGT	CATACCAA	SOMM284_TCTTGT_GGCATACCAATGCAGG
2017	Steamboat Cr. and Tribs	5h	Steamboat Creek below Buster Creek	5h Steamboat Creek below Buster Creek	43.4673	-122.597	59	myp0475	dnaa404	C12	112360	-0.0105709	-0.00449345	mykiss	AA	Homozygous Summer	rada348	C12	TCTTGT	CCAGTTCA	SOMM284_TCTTGT_GGCCAGTTCATGCAGG
2017	Steamboat Cr. and Tribs	5h	Steamboat Creek below Buster Creek	5h Steamboat Creek below Buster Creek	43.4673	-122.597	67	myp0468	dnaa404	D11	147802	-0.0105712	-0.00448257	mykiss	AA	Homozygous Summer	rada348	D11	TCTTGT	GACTAGTA	SOMM284_TCTTGT_GGGACTAGTATGCAGG
2017	Steamboat Cr. and Tribs	5h	Steamboat Creek below Buster Creek	5h Steamboat Creek below Buster Creek	43.4673	-122.597	47	myp0476	dnaa404	D12	98315	-0.0104062	-0.00484883	mykiss	AA	Homozygous Summer	rada348	D12	TCTTGT	GAGCTGAA	SOMM284_TCTTGT_GGGAGCTGAATGCAGG
2017	Steamboat Cr. and Tribs	5h	Steamboat Creek below Buster Creek	5h Steamboat Creek below Buster Creek	43.4673	-122.597	68	myp0469	dnaa404	E11	173536	-0.0105544	-0.00471649	mykiss	AA	Homozygous Summer	rada348	E11	TCTTGT	GTGTTCTA	SOMM284_TCTTGT_GGGTGTTCTATGCAGG
2017	Steamboat Cr. and Tribs	5h	Steamboat Creek below Buster Creek	5h Steamboat Creek below Buster Creek	43.4673	-122.597	49	myp0477	dnaa404	E12	42044	-0.0105173	-0.00455285	mykiss	AA	Homozygous Summer	rada348	E12	TCTTGT	TAGGATGA	SOMM284_TCTTGT_GGTAGGATGATGCAGG
2017	Steamboat Cr. and Tribs	5h	Steamboat Creek below Buster Creek	5h Steamboat Creek below Buster Creek	43.4673	-122.597	72	myp0462	dnaa404	F10	129094	-0.0106671	-0.00453349	mykiss	AA	Homozygous Summer	rada348	F10	TCTTGT	AAGAGATC	SOMM284_TCTTGT_GGAAGAGATCTGCAGG
2017	Steamboat Cr. and Tribs	5h	Steamboat Creek below Buster Creek	5h Steamboat Creek below Buster Creek	43.4673	-122.597	53	myp0470	dnaa404	F11	73392	-0.0105324	-0.00465931	mykiss	AA	Homozygous Summer	rada348	F11	TCTTGT	AAGGACAC	SOMM284_TCTTGT_GGAAGGACACTGCAGG
2017	Steamboat Cr. and Tribs	5h	Steamboat Creek below Buster Creek	5h Steamboat Creek below Buster Creek	43.4673	-122.597	69	myp0478	dnaa404	F12	147554	-0.0105012	-0.0049234	mykiss	AA	Homozygous Summer	rada348	F12	TCTTGT	AATCCGTC	SOMM284_TCTTGT_GGAATCCGTCTGCAGG
2017	Steamboat Cr. and Tribs	5h	Steamboat Creek below Buster Creek	5h Steamboat Creek below Buster Creek	43.4673	-122.597	46	myp0463	dnaa404	G10	86084	-0.0107019	-0.00464145	mykiss	AA	Homozygous Summer	rada348	G10	TCTTGT	ATTGGCTC	SOMM284_TCTTGT_GGATTGGCTCTGCAGG
2017	Steamboat Cr. and Tribs	5h	Steamboat Creek below Buster Creek	5h Steamboat Creek below Buster Creek	43.4673	-122.597	59	myp0471	dnaa404	G11	105796	-0.0105056	-0.00439919	mykiss	AA	Homozygous Summer	rada348	G11	TCTTGT	CAAGGAGC	SOMM284_TCTTGT_GGCAAGGAGCTGCAGG
2017	Steamboat Cr. and Tribs	5h	Steamboat Creek below Buster Creek	5h Steamboat Creek below Buster Creek	43.4673	-122.597	54	myp0479	dnaa404	G12	42359	-0.0106754	-0.00472145	mykiss	AA	Homozygous Summer	rada348	G12	TCTTGT	CACCTTAC	SOMM284_TCTTGT_GGCACCTTACTGCAGG
2017	Steamboat Cr. and Tribs	5h	Steamboat Creek below Buster Creek	5h Steamboat Creek below Buster Creek	43.4673	-122.597	64	myp0464	dnaa404	H10	41508	-0.0105531	-0.00422419	mykiss	AA	Homozygous Summer	rada348	H10	TCTTGT	GAGTTAGC	SOMM284_TCTTGT_GGGAGTTAGCTGCAGG
2017	Steamboat Cr. and Tribs	5h	Steamboat Creek below Buster Creek	5h Steamboat Creek below Buster Creek	43.4673	-122.597	63	myp0472	dnaa404	H11	79751	-0.0104643	-0.00419842	mykiss	AA	Homozygous Summer	rada348	H11	TCTTGT	GATGAATC	SOMM284_TCTTGT_GGGATGAATCTGCAGG
2017	Steamboat Cr. and Tribs	5h	Steamboat Creek below Buster Creek	5h Steamboat Creek below Buster Creek	43.4673	-122.597	46	myp0480	dnaa404	H12	73978	-0.0103241	-0.00457384	mykiss	AA	Homozygous Summer	rada348	H12	TCTTGT	GCCAAGAC	SOMM284_TCTTGT_GGGCCAAGACTGCAGG
2017	Steamboat Cr. and Tribs	5h	Steamboat Creek below Buster Creek	5h Steamboat Creek below Buster Creek	43.4673	-122.597	64	myp0481	dnaa405	A01	47767	-0.0105156	-0.0045555	mykiss	AA	Homozygous Summer	rada349	A01	CGCTGT	ACAAGCTA	SOMM284_CGCTGT_GGACAAGCTATGCAGG
2017	Steamboat Cr. and Tribs	5h	Steamboat Creek below Buster Creek	5h Steamboat Creek below Buster Creek	43.4673	-122.597	43	myp0482	dnaa405	B01	51693	-0.0106258	-0.00465681	mykiss	AA	Homozygous Summer	rada349	B01	CGCTGT	AACAACCA	SOMM284_CGCTGT_GGAACAACCATGCAGG
2017	Steamboat Cr. and Tribs	5i	Steamboat Little Rock Creek	5i Steamboat Little Rock Creek	43.5012	-122.604	49	myp0401	dnaa404	A03	28512	-0.010782	-0.00476256	mykiss	NA	NA	rada348	A03	TCTTGT	ACATTGGC	SOMM284_TCTTGT_GGACATTGGCTGCAGG
2017	Steamboat Cr. and Tribs	5i	Steamboat Little Rock Creek	5i Steamboat Little Rock Creek	43.5012	-122.604	44	myp0409	dnaa404	A04	40605	-0.0106666	-0.00450434	mykiss	AA	Homozygous Summer	rada348	A04	TCTTGT	ACCACTGT	SOMM284_TCTTGT_GGACCACTGTTGCAGG
2017	Steamboat Cr. and Tribs	5i	Steamboat Little Rock Creek	5i Steamboat Little Rock Creek	43.5012	-122.604	54	myp0417	dnaa404	A05	19371	-0.0106047	-0.00376482	mykiss	AA	Homozygous Summer	rada348	A05	TCTTGT	AACGTGAT	SOMM284_TCTTGT_GGAACGTGATTGCAGG
2017	Steamboat Cr. and Tribs	5i	Steamboat Little Rock Creek	5i Steamboat Little Rock Creek	43.5012	-122.604	36	myp0402	dnaa404	B03	39901	-0.0106684	-0.00447224	mykiss	AA	Homozygous Summer	rada348	B03	TCTTGT	AACGCTTA	SOMM284_TCTTGT_GGAACGCTTATGCAGG
2017	Steamboat Cr. and Tribs	5i	Steamboat Little Rock Creek	5i Steamboat Little Rock Creek	43.5012	-122.604	59	myp0410	dnaa404	B04	57872	-0.0107688	-0.00472765	mykiss	AA	Homozygous Summer	rada348	B04	TCTTGT	AAGACGGA	SOMM284_TCTTGT_GGAAGACGGATGCAGG
2017	Steamboat Cr. and Tribs	5i	Steamboat Little Rock Creek	5i Steamboat Little Rock Creek	43.5012	-122.604	43	myp0418	dnaa404	B05	56253	-0.0106636	-0.00479861	mykiss	AA	Homozygous Summer	rada348	B05	TCTTGT	AAGGTACA	SOMM284_TCTTGT_GGAAGGTACATGCAGG
2017	Steamboat Cr. and Tribs	5i	Steamboat Little Rock Creek	5i Steamboat Little Rock Creek	43.5012	-122.604	82	myp0403	dnaa404	C03	54472	-0.0106246	-0.00449439	mykiss	AA	Homozygous Summer	rada348	C03	TCTTGT	AGTCACTA	SOMM284_TCTTGT_GGAGTCACTATGCAGG
2017	Steamboat Cr. and Tribs	5i	Steamboat Little Rock Creek	5i Steamboat Little Rock Creek	43.5012	-122.604	58	myp0411	dnaa404	C04	33264	-0.0108124	-0.0043567	mykiss	AA	Homozygous Summer	rada348	C04	TCTTGT	ATCCTGTA	SOMM284_TCTTGT_GGATCCTGTATGCAGG
2017	Steamboat Cr. and Tribs	5i	Steamboat Little Rock Creek	5i Steamboat Little Rock Creek	43.5012	-122.604	43	myp0419	dnaa404	C05	39244	-0.010692	-0.00427941	mykiss	AA	Homozygous Summer	rada348	C05	TCTTGT	ATTGAGGA	SOMM284_TCTTGT_GGATTGAGGATGCAGG
2017	Steamboat Cr. and Tribs	5i	Steamboat Little Rock Creek	5i Steamboat Little Rock Creek	43.5012	-122.604	44	myp0404	dnaa404	D03	78326	-0.0105561	-0.00468297	mykiss	AA	Homozygous Summer	rada348	D03	TCTTGT	CCTCCTGA	SOMM284_TCTTGT_GGCCTCCTGATGCAGG
2017	Steamboat Cr. and Tribs	5i	Steamboat Little Rock Creek	5i Steamboat Little Rock Creek	43.5012	-122.604	48	myp0412	dnaa404	D04	104345	-0.0104943	-0.00458359	mykiss	AA	Homozygous Summer	rada348	D04	TCTTGT	CGAACTTA	SOMM284_TCTTGT_GGCGAACTTATGCAGG
2017	Steamboat Cr. and Tribs	5i	Steamboat Little Rock Creek	5i Steamboat Little Rock Creek	43.5012	-122.604	36	myp0420	dnaa404	D05	31548	-0.0107905	-0.00440789	mykiss	AA	Homozygous Summer	rada348	D05	TCTTGT	CGACTGGA	SOMM284_TCTTGT_GGCGACTGGATGCAGG
2017	Steamboat Cr. and Tribs	5i	Steamboat Little Rock Creek	5i Steamboat Little Rock Creek	43.5012	-122.604	39	myp0405	dnaa404	E03	82667	-0.0105335	-0.00445106	mykiss	AA	Homozygous Summer	rada348	E03	TCTTGT	GCGAGTAA	SOMM284_TCTTGT_GGGCGAGTAATGCAGG
2017	Steamboat Cr. and Tribs	5i	Steamboat Little Rock Creek	5i Steamboat Little Rock Creek	43.5012	-122.604	41	myp0413	dnaa404	E04	18090	-0.0109638	-0.00387914	mykiss	AA	Homozygous Summer	rada348	E04	TCTTGT	GCTAACGA	SOMM284_TCTTGT_GGGCTAACGATGCAGG
2017	Steamboat Cr. and Tribs	5i	Steamboat Little Rock Creek	5i Steamboat Little Rock Creek	43.5012	-122.604	52	myp0406	dnaa404	F03	46783	-0.0108024	-0.00464465	mykiss	AA	Homozygous Summer	rada348	F03	TCTTGT	TCTTCACA	SOMM284_TCTTGT_GGTCTTCACATGCAGG
2017	Steamboat Cr. and Tribs	5i	Steamboat Little Rock Creek	5i Steamboat Little Rock Creek	43.5012	-122.604	62	myp0414	dnaa404	F04	118058	-0.0105139	-0.00464759	mykiss	AA	Homozygous Summer	rada348	F04	TCTTGT	TGAAGAGA	SOMM284_TCTTGT_GGTGAAGAGATGCAGG
2017	Steamboat Cr. and Tribs	5i	Steamboat Little Rock Creek	5i Steamboat Little Rock Creek	43.5012	-122.604	55	myp0407	dnaa404	G03	64549	-0.0105364	-0.00409745	mykiss	AA	Homozygous Summer	rada348	G03	TCTTGT	ACAGATTC	SOMM284_TCTTGT_GGACAGATTCTGCAGG
2017	Steamboat Cr. and Tribs	5i	Steamboat Little Rock Creek	5i Steamboat Little Rock Creek	43.5012	-122.604	65	myp0415	dnaa404	G04	31326	-0.0107034	-0.00475729	mykiss	AA	Homozygous Summer	rada348	G04	TCTTGT	AGATGTAC	SOMM284_TCTTGT_GGAGATGTACTGCAGG
2017	Steamboat Cr. and Tribs	5i	Steamboat Little Rock Creek	5i Steamboat Little Rock Creek	43.5012	-122.604	42	myp0408	dnaa404	H03	54225	-0.0106037	-0.00409947	mykiss	AA	Homozygous Summer	rada348	H03	TCTTGT	AGTCAAGC	SOMM284_TCTTGT_GGAGTCAAGCTGCAGG
2017	Steamboat Cr. and Tribs	5i	Steamboat Little Rock Creek	5i Steamboat Little Rock Creek	43.5012	-122.604	71	myp0416	dnaa404	H04	108842	-0.0107276	-0.0047559	mykiss	AA	Homozygous Summer	rada348	H04	TCTTGT	CCTCTATC	SOMM284_TCTTGT_GGCCTCTATCTGCAGG
2017	Steamboat Cr. and Tribs	5j	Steamboat City Creek	5j Steamboat City Creek	43.5012	-122.599	51	myp0382	dnaa403	F12	87683	-0.0105055	-0.00439873	mykiss	AA	Homozygous Summer	rada347	F12	CTCATT	AATCCGTC	SOMM284_CTCATT_GGAATCCGTCTGCAGG
2017	Steamboat Cr. and Tribs	5j	Steamboat City Creek	5j Steamboat City Creek	43.5012	-122.599	48	myp0383	dnaa403	G12	22363	-0.0105544	-0.00421629	mykiss	AA	Homozygous Summer	rada347	G12	CTCATT	CACCTTAC	SOMM284_CTCATT_GGCACCTTACTGCAGG
2017	Steamboat Cr. and Tribs	5j	Steamboat City Creek	5j Steamboat City Creek	43.5012	-122.599	94	myp0384	dnaa403	H12	59177	-0.0103241	-0.00467445	mykiss	AA	Homozygous Summer	rada347	H12	CTCATT	GCCAAGAC	SOMM284_CTCATT_GGGCCAAGACTGCAGG
2017	Steamboat Cr. and Tribs	5j	Steamboat City Creek	5j Steamboat City Creek	43.5012	-122.599	54	myp0385	dnaa404	A01	37632	-0.0105268	-0.00483785	mykiss	AA	Homozygous Summer	rada348	A01	TCTTGT	ACAAGCTA	SOMM284_TCTTGT_GGACAAGCTATGCAGG
2017	Steamboat Cr. and Tribs	5j	Steamboat City Creek	5j Steamboat City Creek	43.5012	-122.599	40	myp0393	dnaa404	A02	44506	-0.0105239	-0.00481986	mykiss	AA	Homozygous Summer	rada348	A02	TCTTGT	AAACATCG	SOMM284_TCTTGT_GGAAACATCGTGCAGG
2017	Steamboat Cr. and Tribs	5j	Steamboat City Creek	5j Steamboat City Creek	43.5012	-122.599	67	myp0386	dnaa404	B01	50473	-0.0106298	-0.00446006	mykiss	AA	Homozygous Summer	rada348	B01	TCTTGT	AACAACCA	SOMM284_TCTTGT_GGAACAACCATGCAGG
2017	Steamboat Cr. and Tribs	5j	Steamboat City Creek	5j Steamboat City Creek	43.5012	-122.599	56	myp0394	dnaa404	B02	62029	-0.0106853	-0.00420099	mykiss	AA	Homozygous Summer	rada348	B02	TCTTGT	AACCGAGA	SOMM284_TCTTGT_GGAACCGAGATGCAGG
2017	Steamboat Cr. and Tribs	5j	Steamboat City Creek	5j Steamboat City Creek	43.5012	-122.599	49	myp0387	dnaa404	C01	24136	-0.0105282	-0.00421745	mykiss	AA	Homozygous Summer	rada348	C01	TCTTGT	AGATCGCA	SOMM284_TCTTGT_GGAGATCGCATGCAGG
2017	Steamboat Cr. and Tribs	5j	Steamboat City Creek	5j Steamboat City Creek	43.5012	-122.599	52	myp0395	dnaa404	C02	68257	-0.0104372	-0.00439007	mykiss	NA	NA	rada348	C02	TCTTGT	AGCAGGAA	SOMM284_TCTTGT_GGAGCAGGAATGCAGG
2017	Steamboat Cr. and Tribs	5j	Steamboat City Creek	5j Steamboat City Creek	43.5012	-122.599	46	myp0388	dnaa404	D01	82367	-0.0104995	-0.00459166	mykiss	AA	Homozygous Summer	rada348	D01	TCTTGT	CCGAAGTA	SOMM284_TCTTGT_GGCCGAAGTATGCAGG
2017	Steamboat Cr. and Tribs	5j	Steamboat City Creek	5j Steamboat City Creek	43.5012	-122.599	53	myp0396	dnaa404	D02	98647	-0.0104158	-0.00471941	mykiss	AA	Homozygous Summer	rada348	D02	TCTTGT	CCGTGAGA	SOMM284_TCTTGT_GGCCGTGAGATGCAGG
2017	Steamboat Cr. and Tribs	5j	Steamboat City Creek	5j Steamboat City Creek	43.5012	-122.599	64	myp0389	dnaa404	E01	40383	-0.0103309	-0.00422078	mykiss	AA	Homozygous Summer	rada348	E01	TCTTGT	GATAGACA	SOMM284_TCTTGT_GGGATAGACATGCAGG
2017	Steamboat Cr. and Tribs	5j	Steamboat City Creek	5j Steamboat City Creek	43.5012	-122.599	49	myp0397	dnaa404	E02	175566	-0.0104196	-0.00463949	mykiss	AA	Homozygous Summer	rada348	E02	TCTTGT	GCCACATA	SOMM284_TCTTGT_GGGCCACATATGCAGG
2017	Steamboat Cr. and Tribs	5j	Steamboat City Creek	5j Steamboat City Creek	43.5012	-122.599	56	myp0390	dnaa404	F01	32209	-0.0106938	-0.0042894	mykiss	AA	Homozygous Summer	rada348	F01	TCTTGT	TATCAGCA	SOMM284_TCTTGT_GGTATCAGCATGCAGG
2017	Steamboat Cr. and Tribs	5j	Steamboat City Creek	5j Steamboat City Creek	43.5012	-122.599	44	myp0398	dnaa404	F02	19039	-0.0106616	-0.00397277	mykiss	AA	Homozygous Summer	rada348	F02	TCTTGT	TCCGTCTA	SOMM284_TCTTGT_GGTCCGTCTATGCAGG
2017	Steamboat Cr. and Tribs	5j	Steamboat City Creek	5j Steamboat City Creek	43.5012	-122.599	7	myp0391	dnaa404	G01	47609	-0.0103653	-0.00414895	mykiss	AA	Homozygous Summer	rada348	G01	TCTTGT	AATGTTGC	SOMM284_TCTTGT_GGAATGTTGCTGCAGG
2017	Steamboat Cr. and Tribs	5j	Steamboat City Creek	5j Steamboat City Creek	43.5012	-122.599	45	myp0399	dnaa404	G02	67889	-0.0103573	-0.00416512	mykiss	AA	Homozygous Summer	rada348	G02	TCTTGT	ACACTGAC	SOMM284_TCTTGT_GGACACTGACTGCAGG
2017	Steamboat Cr. and Tribs	5j	Steamboat City Creek	5j Steamboat City Creek	43.5012	-122.599	43	myp0392	dnaa404	H01	38785	-0.0108352	-0.00494174	mykiss	AA	Homozygous Summer	rada348	H01	TCTTGT	CCATCCTC	SOMM284_TCTTGT_GGCCATCCTCTGCAGG
2017	Steamboat Cr. and Tribs	5j	Steamboat City Creek	5j Steamboat City Creek	43.5012	-122.599	65	myp0400	dnaa404	H02	36306	-0.0104802	-0.00442343	mykiss	AA	Homozygous Summer	rada348	H02	TCTTGT	CCGACAAC	SOMM284_TCTTGT_GGCCGACAACTGCAGG
2017	Steamboat Cr. and Tribs	5k	Steamboat Horse Heaven Creek	5k Steamboat Horse Heaven Creek	43.5141	-122.583	36	myp0361	dnaa403	A10	107	NA	NA	NA	NA	NA	rada347	A10	CTCATT	AGTACAAG	NA
2017	Steamboat Cr. and Tribs	5k	Steamboat Horse Heaven Creek	5k Steamboat Horse Heaven Creek	43.5141	-122.583	54	myp0369	dnaa403	A11	64034	-0.0106291	-0.00474478	mykiss	AA	Homozygous Summer	rada347	A11	CTCATT	CATCAAGT	SOMM284_CTCATT_GGCATCAAGTTGCAGG
2017	Steamboat Cr. and Tribs	5k	Steamboat Horse Heaven Creek	5k Steamboat Horse Heaven Creek	43.5141	-122.583	48	myp0377	dnaa403	A12	42747	-0.0109135	-0.00456468	mykiss	AA	Homozygous Summer	rada347	A12	CTCATT	AGTGGTCA	SOMM284_CTCATT_GGAGTGGTCATGCAGG
2017	Steamboat Cr. and Tribs	5k	Steamboat Horse Heaven Creek	5k Steamboat Horse Heaven Creek	43.5141	-122.583	49	myp0362	dnaa403	B10	55705	-0.0105512	-0.00450606	mykiss	AA	Homozygous Summer	rada347	B10	CTCATT	ACGTATCA	SOMM284_CTCATT_GGACGTATCATGCAGG
2017	Steamboat Cr. and Tribs	5k	Steamboat Horse Heaven Creek	5k Steamboat Horse Heaven Creek	43.5141	-122.583	62	myp0370	dnaa403	B11	78593	-0.0107593	-0.00459136	mykiss	AA	Homozygous Summer	rada347	B11	CTCATT	ACTATGCA	SOMM284_CTCATT_GGACTATGCATGCAGG
2017	Steamboat Cr. and Tribs	5k	Steamboat Horse Heaven Creek	5k Steamboat Horse Heaven Creek	43.5141	-122.583	49	myp0378	dnaa403	B12	56831	-0.0105301	-0.00433377	mykiss	AA	Homozygous Summer	rada347	B12	CTCATT	AGAGTCAA	SOMM284_CTCATT_GGAGAGTCAATGCAGG
2017	Steamboat Cr. and Tribs	5k	Steamboat Horse Heaven Creek	5k Steamboat Horse Heaven Creek	43.5141	-122.583	54	myp0363	dnaa403	C10	77058	-0.010568	-0.00457892	mykiss	AA	Homozygous Summer	rada347	C10	CTCATT	CAGCGTTA	SOMM284_CTCATT_GGCAGCGTTATGCAGG
2017	Steamboat Cr. and Tribs	5k	Steamboat Horse Heaven Creek	5k Steamboat Horse Heaven Creek	43.5141	-122.583	43	myp0371	dnaa403	C11	46861	-0.0106037	-0.00459255	mykiss	AA	Homozygous Summer	rada347	C11	CTCATT	CATACCAA	SOMM284_CTCATT_GGCATACCAATGCAGG
2017	Steamboat Cr. and Tribs	5k	Steamboat Horse Heaven Creek	5k Steamboat Horse Heaven Creek	43.5141	-122.583	56	myp0379	dnaa403	C12	64910	-0.0105775	-0.00473374	mykiss	AA	Homozygous Summer	rada347	C12	CTCATT	CCAGTTCA	SOMM284_CTCATT_GGCCAGTTCATGCAGG
2017	Steamboat Cr. and Tribs	5k	Steamboat Horse Heaven Creek	5k Steamboat Horse Heaven Creek	43.5141	-122.583	56	myp0364	dnaa403	D10	64476	-0.0103951	-0.00450961	mykiss	AA	Homozygous Summer	rada347	D10	CTCATT	GAATCTGA	SOMM284_CTCATT_GGGAATCTGATGCAGG
2017	Steamboat Cr. and Tribs	5k	Steamboat Horse Heaven Creek	5k Steamboat Horse Heaven Creek	43.5141	-122.583	51	myp0372	dnaa403	D11	115402	-0.0106292	-0.00478388	mykiss	AA	Homozygous Summer	rada347	D11	CTCATT	GACTAGTA	SOMM284_CTCATT_GGGACTAGTATGCAGG
2017	Steamboat Cr. and Tribs	5k	Steamboat Horse Heaven Creek	5k Steamboat Horse Heaven Creek	43.5141	-122.583	45	myp0380	dnaa403	D12	74939	-0.0104492	-0.00459475	mykiss	AA	Homozygous Summer	rada347	D12	CTCATT	GAGCTGAA	SOMM284_CTCATT_GGGAGCTGAATGCAGG
2017	Steamboat Cr. and Tribs	5k	Steamboat Horse Heaven Creek	5k Steamboat Horse Heaven Creek	43.5141	-122.583	55	myp0365	dnaa403	E10	71457	-0.0106197	-0.00446001	mykiss	AA	Homozygous Summer	rada347	E10	CTCATT	GTCTGTCA	SOMM284_CTCATT_GGGTCTGTCATGCAGG
2017	Steamboat Cr. and Tribs	5k	Steamboat Horse Heaven Creek	5k Steamboat Horse Heaven Creek	43.5141	-122.583	62	myp0373	dnaa403	E11	62000	-0.0105318	-0.00448009	mykiss	AA	Homozygous Summer	rada347	E11	CTCATT	GTGTTCTA	SOMM284_CTCATT_GGGTGTTCTATGCAGG
2017	Steamboat Cr. and Tribs	5k	Steamboat Horse Heaven Creek	5k Steamboat Horse Heaven Creek	43.5141	-122.583	51	myp0381	dnaa403	E12	58909	-0.0109349	-0.00476232	mykiss	AA	Homozygous Summer	rada347	E12	CTCATT	TAGGATGA	SOMM284_CTCATT_GGTAGGATGATGCAGG
2017	Steamboat Cr. and Tribs	5k	Steamboat Horse Heaven Creek	5k Steamboat Horse Heaven Creek	43.5141	-122.583	66	myp0366	dnaa403	F10	54145	-0.0106982	-0.00474143	mykiss	AA	Homozygous Summer	rada347	F10	CTCATT	AAGAGATC	SOMM284_CTCATT_GGAAGAGATCTGCAGG
2017	Steamboat Cr. and Tribs	5k	Steamboat Horse Heaven Creek	5k Steamboat Horse Heaven Creek	43.5141	-122.583	43	myp0374	dnaa403	F11	34480	-0.0107915	-0.00456993	mykiss	AA	Homozygous Summer	rada347	F11	CTCATT	AAGGACAC	SOMM284_CTCATT_GGAAGGACACTGCAGG
2017	Steamboat Cr. and Tribs	5k	Steamboat Horse Heaven Creek	5k Steamboat Horse Heaven Creek	43.5141	-122.583	42	myp0359	dnaa403	G09	55837	-0.0105808	-0.00479509	mykiss	AA	Homozygous Summer	rada347	G09	CTCATT	ACGACAAG	SOMM284_CTCATT_GGACGACAAGTGCAGG
2017	Steamboat Cr. and Tribs	5k	Steamboat Horse Heaven Creek	5k Steamboat Horse Heaven Creek	43.5141	-122.583	69	myp0367	dnaa403	G10	57000	-0.0106503	-0.0043565	mykiss	AA	Homozygous Summer	rada347	G10	CTCATT	ATTGGCTC	SOMM284_CTCATT_GGATTGGCTCTGCAGG
2017	Steamboat Cr. and Tribs	5k	Steamboat Horse Heaven Creek	5k Steamboat Horse Heaven Creek	43.5141	-122.583	50	myp0375	dnaa403	G11	59285	-0.0106373	-0.00493735	mykiss	AA	Homozygous Summer	rada347	G11	CTCATT	CAAGGAGC	SOMM284_CTCATT_GGCAAGGAGCTGCAGG
2017	Steamboat Cr. and Tribs	5k	Steamboat Horse Heaven Creek	5k Steamboat Horse Heaven Creek	43.5141	-122.583	76	myp0360	dnaa403	H09	50399	-0.0104408	-0.00441414	mykiss	AA	Homozygous Summer	rada347	H09	CTCATT	GACAGTGC	SOMM284_CTCATT_GGGACAGTGCTGCAGG
2017	Steamboat Cr. and Tribs	5k	Steamboat Horse Heaven Creek	5k Steamboat Horse Heaven Creek	43.5141	-122.583	50	myp0368	dnaa403	H10	61165	-0.010496	-0.00428137	mykiss	AA	Homozygous Summer	rada347	H10	CTCATT	GAGTTAGC	SOMM284_CTCATT_GGGAGTTAGCTGCAGG
2017	Steamboat Cr. and Tribs	5k	Steamboat Horse Heaven Creek	5k Steamboat Horse Heaven Creek	43.5141	-122.583	46	myp0376	dnaa403	H11	53562	-0.0105505	-0.00452496	mykiss	AA	Homozygous Summer	rada347	H11	CTCATT	GATGAATC	SOMM284_CTCATT_GGGATGAATCTGCAGG
2017	Steamboat Cr. and Tribs	5l	Steamboat Creek East Fork	5l Steamboat Creek East Fork	43.5145	-122.553	86	myp0321	dnaa403	A05	71641	0.0346844	0.110799	cutthroat	AA	Homozygous Summer	rada347	A05	CTCATT	AACGTGAT	SOMM284_CTCATT_GGAACGTGATTGCAGG
2017	Steamboat Cr. and Tribs	5l	Steamboat Creek East Fork	5l Steamboat Creek East Fork	43.5145	-122.553	39	myp0329	dnaa403	A06	64601	-0.0106594	-0.00488336	mykiss	AA	Homozygous Summer	rada347	A06	CTCATT	CGCTGATC	SOMM284_CTCATT_GGCGCTGATCTGCAGG
2017	Steamboat Cr. and Tribs	5l	Steamboat Creek East Fork	5l Steamboat Creek East Fork	43.5145	-122.553	45	myp0337	dnaa403	A07	66879	-0.0105482	-0.00462601	mykiss	AA	Homozygous Summer	rada347	A07	CTCATT	CAGATCTG	SOMM284_CTCATT_GGCAGATCTGTGCAGG
2017	Steamboat Cr. and Tribs	5l	Steamboat Creek East Fork	5l Steamboat Creek East Fork	43.5145	-122.553	57	myp0322	dnaa403	B05	75179	-0.0104856	-0.00437119	mykiss	AA	Homozygous Summer	rada347	B05	CTCATT	AAGGTACA	SOMM284_CTCATT_GGAAGGTACATGCAGG
2017	Steamboat Cr. and Tribs	5l	Steamboat Creek East Fork	5l Steamboat Creek East Fork	43.5145	-122.553	96	myp0330	dnaa403	B06	98093	-0.0104516	-0.00456819	mykiss	AA	Homozygous Summer	rada347	B06	CTCATT	ACACAGAA	SOMM284_CTCATT_GGACACAGAATGCAGG
2017	Steamboat Cr. and Tribs	5l	Steamboat Creek East Fork	5l Steamboat Creek East Fork	43.5145	-122.553	43	myp0338	dnaa403	B07	67324	-0.0106089	-0.00479488	mykiss	AA	Homozygous Summer	rada347	B07	CTCATT	ACAGCAGA	SOMM284_CTCATT_GGACAGCAGATGCAGG
2017	Steamboat Cr. and Tribs	5l	Steamboat Creek East Fork	5l Steamboat Creek East Fork	43.5145	-122.553	62	myp0323	dnaa403	C05	66086	-0.0103361	-0.00427881	mykiss	AA	Homozygous Summer	rada347	C05	CTCATT	ATTGAGGA	SOMM284_CTCATT_GGATTGAGGATGCAGG
2017	Steamboat Cr. and Tribs	5l	Steamboat Creek East Fork	5l Steamboat Creek East Fork	43.5145	-122.553	52	myp0331	dnaa403	C06	74517	-0.01049	-0.0045302	mykiss	AA	Homozygous Summer	rada347	C06	CTCATT	CAACCACA	SOMM284_CTCATT_GGCAACCACATGCAGG
2017	Steamboat Cr. and Tribs	5l	Steamboat Creek East Fork	5l Steamboat Creek East Fork	43.5145	-122.553	57	myp0324	dnaa403	D05	66463	-0.0104758	-0.00410314	mykiss	AA	Homozygous Summer	rada347	D05	CTCATT	CGACTGGA	SOMM284_CTCATT_GGCGACTGGATGCAGG
2017	Steamboat Cr. and Tribs	5l	Steamboat Creek East Fork	5l Steamboat Creek East Fork	43.5145	-122.553	54	myp0332	dnaa403	D06	91457	-0.0104667	-0.00460983	mykiss	AA	Homozygous Summer	rada347	D06	CTCATT	CGCATACA	SOMM284_CTCATT_GGCGCATACATGCAGG
2017	Steamboat Cr. and Tribs	5l	Steamboat Creek East Fork	5l Steamboat Creek East Fork	43.5145	-122.553	52	myp0317	dnaa403	E04	49469	-0.0107044	-0.00473874	mykiss	AA	Homozygous Summer	rada347	E04	CTCATT	GCTAACGA	SOMM284_CTCATT_GGGCTAACGATGCAGG
2017	Steamboat Cr. and Tribs	5l	Steamboat Creek East Fork	5l Steamboat Creek East Fork	43.5145	-122.553	86	myp0325	dnaa403	E05	77771	0.0107109	0.0540117	cutthroat	AA	Homozygous Summer	rada347	E05	CTCATT	GCTCGGTA	SOMM284_CTCATT_GGGCTCGGTATGCAGG
2017	Steamboat Cr. and Tribs	5l	Steamboat Creek East Fork	5l Steamboat Creek East Fork	43.5145	-122.553	57	myp0333	dnaa403	E06	53394	-0.0103894	-0.00386633	mykiss	AA	Homozygous Summer	rada347	E06	CTCATT	GGAGAACA	SOMM284_CTCATT_GGGGAGAACATGCAGG
2017	Steamboat Cr. and Tribs	5l	Steamboat Creek East Fork	5l Steamboat Creek East Fork	43.5145	-122.553	55	myp0318	dnaa403	F04	54141	-0.0104711	-0.00423929	mykiss	AA	Homozygous Summer	rada347	F04	CTCATT	TGAAGAGA	SOMM284_CTCATT_GGTGAAGAGATGCAGG
2017	Steamboat Cr. and Tribs	5l	Steamboat Creek East Fork	5l Steamboat Creek East Fork	43.5145	-122.553	53	myp0326	dnaa403	F05	44440	-0.0106913	-0.00420932	mykiss	AA	Homozygous Summer	rada347	F05	CTCATT	TGGAACAA	SOMM284_CTCATT_GGTGGAACAATGCAGG
2017	Steamboat Cr. and Tribs	5l	Steamboat Creek East Fork	5l Steamboat Creek East Fork	43.5145	-122.553	56	myp0334	dnaa403	F06	66647	-0.00207329	0.0192338	cutthroat	AA	Homozygous Summer	rada347	F06	CTCATT	TGGCTTCA	SOMM284_CTCATT_GGTGGCTTCATGCAGG
2017	Steamboat Cr. and Tribs	5l	Steamboat Creek East Fork	5l Steamboat Creek East Fork	43.5145	-122.553	54	myp0319	dnaa403	G04	31209	-0.0106824	-0.00464638	mykiss	AA	Homozygous Summer	rada347	G04	CTCATT	AGATGTAC	SOMM284_CTCATT_GGAGATGTACTGCAGG
2017	Steamboat Cr. and Tribs	5l	Steamboat Creek East Fork	5l Steamboat Creek East Fork	43.5145	-122.553	44	myp0327	dnaa403	G05	78226	-0.0104346	-0.00438679	mykiss	AA	Homozygous Summer	rada347	G05	CTCATT	AGCACCTC	SOMM284_CTCATT_GGAGCACCTCTGCAGG
2017	Steamboat Cr. and Tribs	5l	Steamboat Creek East Fork	5l Steamboat Creek East Fork	43.5145	-122.553	59	myp0335	dnaa403	G06	77020	-0.0106488	-0.00463967	mykiss	AA	Homozygous Summer	rada347	G06	CTCATT	AGCCATGC	SOMM284_CTCATT_GGAGCCATGCTGCAGG
2017	Steamboat Cr. and Tribs	5l	Steamboat Creek East Fork	5l Steamboat Creek East Fork	43.5145	-122.553	58	myp0320	dnaa403	H04	58128	-0.0107289	-0.00454457	mykiss	AA	Homozygous Summer	rada347	H04	CTCATT	CCTCTATC	SOMM284_CTCATT_GGCCTCTATCTGCAGG
2017	Steamboat Cr. and Tribs	5l	Steamboat Creek East Fork	5l Steamboat Creek East Fork	43.5145	-122.553	90	myp0328	dnaa403	H05	55445	0.0213075	0.0799987	cutthroat	AA	Homozygous Summer	rada347	H05	CTCATT	CGACACAC	SOMM284_CTCATT_GGCGACACACTGCAGG
2017	Steamboat Cr. and Tribs	5l	Steamboat Creek East Fork	5l Steamboat Creek East Fork	43.5145	-122.553	49	myp0336	dnaa403	H06	50901	-0.0103498	-0.00435157	mykiss	AA	Homozygous Summer	rada347	H06	CTCATT	CGGATTGC	SOMM284_CTCATT_GGCGGATTGCTGCAGG
2017	Steamboat Cr. and Tribs	5m	Steamboat Creek above East Fork	5m Steamboat Creek above East Fork	43.5158	-122.558	44	myp0345	dnaa403	A08	42516	0.0342925	0.111451	cutthroat	AA	Homozygous Summer	rada347	A08	CTCATT	ATGCCTAA	SOMM284_CTCATT_GGATGCCTAATGCAGG
2017	Steamboat Cr. and Tribs	5m	Steamboat Creek above East Fork	5m Steamboat Creek above East Fork	43.5158	-122.558	89	myp0353	dnaa403	A09	65106	0.000209302	0.0252181	cutthroat	AA	Homozygous Summer	rada347	A09	CTCATT	AACGAACG	SOMM284_CTCATT_GGAACGAACGTGCAGG
2017	Steamboat Cr. and Tribs	5m	Steamboat Creek above East Fork	5m Steamboat Creek above East Fork	43.5158	-122.558	64	myp0346	dnaa403	B08	49272	-0.0104804	-0.00445385	mykiss	AA	Homozygous Summer	rada347	B08	CTCATT	ACCTCCAA	SOMM284_CTCATT_GGACCTCCAATGCAGG
2017	Steamboat Cr. and Tribs	5m	Steamboat Creek above East Fork	5m Steamboat Creek above East Fork	43.5158	-122.558	54	myp0354	dnaa403	B09	47497	-0.0105488	-0.00445589	mykiss	AA	Homozygous Summer	rada347	B09	CTCATT	ACGCTCGA	SOMM284_CTCATT_GGACGCTCGATGCAGG
2017	Steamboat Cr. and Tribs	5m	Steamboat Creek above East Fork	5m Steamboat Creek above East Fork	43.5158	-122.558	50	myp0339	dnaa403	C07	76710	-0.0105629	-0.00440744	mykiss	AA	Homozygous Summer	rada347	C07	CTCATT	CAAGACTA	SOMM284_CTCATT_GGCAAGACTATGCAGG
2017	Steamboat Cr. and Tribs	5m	Steamboat Creek above East Fork	5m Steamboat Creek above East Fork	43.5158	-122.558	87	myp0347	dnaa403	C08	62958	0.0345115	0.111085	cutthroat	AA	Homozygous Summer	rada347	C08	CTCATT	CAATGGAA	SOMM284_CTCATT_GGCAATGGAATGCAGG
2017	Steamboat Cr. and Tribs	5m	Steamboat Creek above East Fork	5m Steamboat Creek above East Fork	43.5158	-122.558	41	myp0355	dnaa403	C09	53119	-0.0106427	-0.00469088	mykiss	AA	Homozygous Summer	rada347	C09	CTCATT	CACTTCGA	SOMM284_CTCATT_GGCACTTCGATGCAGG
2017	Steamboat Cr. and Tribs	5m	Steamboat Creek above East Fork	5m Steamboat Creek above East Fork	43.5158	-122.558	84	myp0340	dnaa403	D07	62875	0.0351758	0.111641	cutthroat	NA	NA	rada347	D07	CTCATT	CTCAATGA	SOMM284_CTCATT_GGCTCAATGATGCAGG
2017	Steamboat Cr. and Tribs	5m	Steamboat Creek above East Fork	5m Steamboat Creek above East Fork	43.5158	-122.558	68	myp0348	dnaa403	D08	85524	-0.010659	-0.0047791	mykiss	AA	Homozygous Summer	rada347	D08	CTCATT	CTGAGCCA	SOMM284_CTCATT_GGCTGAGCCATGCAGG
2017	Steamboat Cr. and Tribs	5m	Steamboat Creek above East Fork	5m Steamboat Creek above East Fork	43.5158	-122.558	48	myp0356	dnaa403	D09	57562	-0.0105175	-0.00445073	mykiss	AA	Homozygous Summer	rada347	D09	CTCATT	CTGGCATA	SOMM284_CTCATT_GGCTGGCATATGCAGG
2017	Steamboat Cr. and Tribs	5m	Steamboat Creek above East Fork	5m Steamboat Creek above East Fork	43.5158	-122.558	51	myp0341	dnaa403	E07	52257	0.0350339	0.111027	cutthroat	AA	Homozygous Summer	rada347	E07	CTCATT	GGTGCGAA	SOMM284_CTCATT_GGGGTGCGAATGCAGG
2017	Steamboat Cr. and Tribs	5m	Steamboat Creek above East Fork	5m Steamboat Creek above East Fork	43.5158	-122.558	58	myp0349	dnaa403	E08	46205	-0.0104272	-0.00395153	mykiss	AA	Homozygous Summer	rada347	E08	CTCATT	GTACGCAA	SOMM284_CTCATT_GGGTACGCAATGCAGG
2017	Steamboat Cr. and Tribs	5m	Steamboat Creek above East Fork	5m Steamboat Creek above East Fork	43.5158	-122.558	38	myp0357	dnaa403	E09	51474	-0.0105485	-0.00457416	mykiss	AA	Homozygous Summer	rada347	E09	CTCATT	GTCGTAGA	SOMM284_CTCATT_GGGTCGTAGATGCAGG
2017	Steamboat Cr. and Tribs	5m	Steamboat Creek above East Fork	5m Steamboat Creek above East Fork	43.5158	-122.558	83	myp0342	dnaa403	F07	35011	-0.00396185	0.0143442	cutthroat	AA	Homozygous Summer	rada347	F07	CTCATT	TGGTGGTA	SOMM284_CTCATT_GGTGGTGGTATGCAGG
2017	Steamboat Cr. and Tribs	5m	Steamboat Creek above East Fork	5m Steamboat Creek above East Fork	43.5158	-122.558	51	myp0350	dnaa403	F08	64471	-0.0105582	-0.00448309	mykiss	AA	Homozygous Summer	rada347	F08	CTCATT	TTCACGCA	SOMM284_CTCATT_GGTTCACGCATGCAGG
2017	Steamboat Cr. and Tribs	5m	Steamboat Creek above East Fork	5m Steamboat Creek above East Fork	43.5158	-122.558	46	myp0358	dnaa403	F09	52739	0.034772	0.110692	cutthroat	AA	Homozygous Summer	rada347	F09	CTCATT	ACACGAGA	SOMM284_CTCATT_GGACACGAGATGCAGG
2017	Steamboat Cr. and Tribs	5m	Steamboat Creek above East Fork	5m Steamboat Creek above East Fork	43.5158	-122.558	61	myp0343	dnaa403	G07	45626	-0.0105266	-0.0043839	mykiss	AA	Homozygous Summer	rada347	G07	CTCATT	AGGCTAAC	SOMM284_CTCATT_GGAGGCTAACTGCAGG
2017	Steamboat Cr. and Tribs	5m	Steamboat Creek above East Fork	5m Steamboat Creek above East Fork	43.5158	-122.558	65	myp0351	dnaa403	G08	45347	0.0343617	0.111576	cutthroat	AA	Homozygous Summer	rada347	G08	CTCATT	ATAGCGAC	SOMM284_CTCATT_GGATAGCGACTGCAGG
2017	Steamboat Cr. and Tribs	5m	Steamboat Creek above East Fork	5m Steamboat Creek above East Fork	43.5158	-122.558	86	myp0344	dnaa403	H07	61208	0.0347835	0.111066	cutthroat	AA	Homozygous Summer	rada347	H07	CTCATT	CTAAGGTC	SOMM284_CTCATT_GGCTAAGGTCTGCAGG
2017	Steamboat Cr. and Tribs	5m	Steamboat Creek above East Fork	5m Steamboat Creek above East Fork	43.5158	-122.558	87	myp0352	dnaa403	H08	82767	0.0348622	0.111329	cutthroat	AA	Homozygous Summer	rada347	H08	CTCATT	GAACAGGC	SOMM284_CTCATT_GGGAACAGGCTGCAGG
2018	Mainstem and Tribs (Steamboat to Soda Springs Dam)	6a	Main Stem Island Camp	6a Main Stem Island Camp	43.3387	-122.724	38	myp1112	dnaa501	A03	33140	-0.0104272	-0.00500035	mykiss	AA	Homozygous Summer	rada435	A03	TTTTTG	GGACATTGGCTGCAGG	SOMM418_TTTTTG_GGACATTGGCTGCAGG
2018	Mainstem and Tribs (Steamboat to Soda Springs Dam)	6a	Main Stem Island Camp	6a Main Stem Island Camp	43.3387	-122.724	45	myp1120	dnaa501	A04	41539	-0.0102074	-0.00360644	mykiss	AA	Homozygous Summer	rada435	A04	TTTTTG	GGACCACTGTTGCAGG	SOMM418_TTTTTG_GGACCACTGTTGCAGG
2018	Mainstem and Tribs (Steamboat to Soda Springs Dam)	6a	Main Stem Island Camp	6a Main Stem Island Camp	43.3387	-122.724	42	myp1113	dnaa501	B03	16417	-0.0100652	-0.00350371	mykiss	AA	Homozygous Summer	rada435	B03	TTTTTG	GGAACGCTTATGCAGG	SOMM418_TTTTTG_GGAACGCTTATGCAGG
2018	Mainstem and Tribs (Steamboat to Soda Springs Dam)	6a	Main Stem Island Camp	6a Main Stem Island Camp	43.3387	-122.724	43	myp1121	dnaa501	B04	23386	-0.0101905	-0.00423626	mykiss	AA	Homozygous Summer	rada435	B04	TTTTTG	GGAAGACGGATGCAGG	SOMM418_TTTTTG_GGAAGACGGATGCAGG
2018	Mainstem and Tribs (Steamboat to Soda Springs Dam)	6a	Main Stem Island Camp	6a Main Stem Island Camp	43.3387	-122.724	38	myp1106	dnaa501	C02	41208	-0.010389	-0.00413145	mykiss	AA	Homozygous Summer	rada435	C02	TTTTTG	GGAGCAGGAATGCAGG	SOMM418_TTTTTG_GGAGCAGGAATGCAGG
2018	Mainstem and Tribs (Steamboat to Soda Springs Dam)	6a	Main Stem Island Camp	6a Main Stem Island Camp	43.3387	-122.724	46	myp1114	dnaa501	C03	33542	-0.0101161	-0.0042908	mykiss	GA	Heterozygous	rada435	C03	TTTTTG	GGAGTCACTATGCAGG	SOMM418_TTTTTG_GGAGTCACTATGCAGG
2018	Mainstem and Tribs (Steamboat to Soda Springs Dam)	6a	Main Stem Island Camp	6a Main Stem Island Camp	43.3387	-122.724	48	myp1122	dnaa501	C04	3316	-0.00974916	-0.004538	mykiss	AA	Homozygous Summer	rada435	C04	TTTTTG	GGATCCTGTATGCAGG	SOMM418_TTTTTG_GGATCCTGTATGCAGG
2018	Mainstem and Tribs (Steamboat to Soda Springs Dam)	6a	Main Stem Island Camp	6a Main Stem Island Camp	43.3387	-122.724	43	myp1107	dnaa501	D02	30686	-0.0101738	-0.00449756	mykiss	AA	Homozygous Summer	rada435	D02	TTTTTG	GGCCGTGAGATGCAGG	SOMM418_TTTTTG_GGCCGTGAGATGCAGG
2018	Mainstem and Tribs (Steamboat to Soda Springs Dam)	6a	Main Stem Island Camp	6a Main Stem Island Camp	43.3387	-122.724	37	myp1115	dnaa501	D03	10194	-0.00978403	-0.00418602	mykiss	AA	Homozygous Summer	rada435	D03	TTTTTG	GGCCTCCTGATGCAGG	SOMM418_TTTTTG_GGCCTCCTGATGCAGG
2018	Mainstem and Tribs (Steamboat to Soda Springs Dam)	6a	Main Stem Island Camp	6a Main Stem Island Camp	43.3387	-122.724	46	myp1123	dnaa501	D04	8738	-0.0100911	-0.00397243	mykiss	AA	Homozygous Summer	rada435	D04	TTTTTG	GGCGAACTTATGCAGG	SOMM418_TTTTTG_GGCGAACTTATGCAGG
2018	Mainstem and Tribs (Steamboat to Soda Springs Dam)	6a	Main Stem Island Camp	6a Main Stem Island Camp	43.3387	-122.724	42	myp1108	dnaa501	E02	32987	-0.0103973	-0.00478979	mykiss	GA	Heterozygous	rada435	E02	TTTTTG	GGGCCACATATGCAGG	SOMM418_TTTTTG_GGGCCACATATGCAGG
2018	Mainstem and Tribs (Steamboat to Soda Springs Dam)	6a	Main Stem Island Camp	6a Main Stem Island Camp	43.3387	-122.724	52	myp1116	dnaa501	E03	17207	-0.00974748	-0.00370622	mykiss	AA	Homozygous Summer	rada435	E03	TTTTTG	GGGCGAGTAATGCAGG	SOMM418_TTTTTG_GGGCGAGTAATGCAGG
2018	Mainstem and Tribs (Steamboat to Soda Springs Dam)	6a	Main Stem Island Camp	6a Main Stem Island Camp	43.3387	-122.724	49	myp1124	dnaa501	E04	21210	-0.00996858	-0.00431673	mykiss	AA	Homozygous Summer	rada435	E04	TTTTTG	GGGCTAACGATGCAGG	SOMM418_TTTTTG_GGGCTAACGATGCAGG
2018	Mainstem and Tribs (Steamboat to Soda Springs Dam)	6a	Main Stem Island Camp	6a Main Stem Island Camp	43.3387	-122.724	51	myp1109	dnaa501	F02	22795	-0.00993107	-0.00408544	mykiss	AA	Homozygous Summer	rada435	F02	TTTTTG	GGTCCGTCTATGCAGG	SOMM418_TTTTTG_GGTCCGTCTATGCAGG
2018	Mainstem and Tribs (Steamboat to Soda Springs Dam)	6a	Main Stem Island Camp	6a Main Stem Island Camp	43.3387	-122.724	44	myp1117	dnaa501	F03	12889	-0.0101092	-0.0038851	mykiss	AA	Homozygous Summer	rada435	F03	TTTTTG	GGTCTTCACATGCAGG	SOMM418_TTTTTG_GGTCTTCACATGCAGG
2018	Mainstem and Tribs (Steamboat to Soda Springs Dam)	6a	Main Stem Island Camp	6a Main Stem Island Camp	43.3387	-122.724	46	myp1125	dnaa501	F04	25758	-0.0100132	-0.0040704	mykiss	AA	Homozygous Summer	rada435	F04	TTTTTG	GGTGAAGAGATGCAGG	SOMM418_TTTTTG_GGTGAAGAGATGCAGG
2018	Mainstem and Tribs (Steamboat to Soda Springs Dam)	6a	Main Stem Island Camp	6a Main Stem Island Camp	43.3387	-122.724	54	myp1110	dnaa501	G02	7651	-0.00973164	-0.004574	mykiss	AA	Homozygous Summer	rada435	G02	TTTTTG	GGACACTGACTGCAGG	SOMM418_TTTTTG_GGACACTGACTGCAGG
2018	Mainstem and Tribs (Steamboat to Soda Springs Dam)	6a	Main Stem Island Camp	6a Main Stem Island Camp	43.3387	-122.724	38	myp1118	dnaa501	G03	22596	-0.0102483	-0.00499094	mykiss	AA	Homozygous Summer	rada435	G03	TTTTTG	GGACAGATTCTGCAGG	SOMM418_TTTTTG_GGACAGATTCTGCAGG
2018	Mainstem and Tribs (Steamboat to Soda Springs Dam)	6a	Main Stem Island Camp	6a Main Stem Island Camp	43.3387	-122.724	38	myp1126	dnaa501	G04	1664	-0.0106901	-0.00501678	mykiss	AA	Homozygous Summer	rada435	G04	TTTTTG	GGAGATGTACTGCAGG	SOMM418_TTTTTG_GGAGATGTACTGCAGG
2018	Mainstem and Tribs (Steamboat to Soda Springs Dam)	6a	Main Stem Island Camp	6a Main Stem Island Camp	43.3387	-122.724	39	myp1111	dnaa501	H02	4030	-0.0101703	-0.00428324	mykiss	AA	Homozygous Summer	rada435	H02	TTTTTG	GGCCGACAACTGCAGG	SOMM418_TTTTTG_GGCCGACAACTGCAGG
2018	Mainstem and Tribs (Steamboat to Soda Springs Dam)	6a	Main Stem Island Camp	6a Main Stem Island Camp	43.3387	-122.724	41	myp1119	dnaa501	H03	8017	-0.00944827	-0.00419629	mykiss	AA	Homozygous Summer	rada435	H03	TTTTTG	GGAGTCAAGCTGCAGG	SOMM418_TTTTTG_GGAGTCAAGCTGCAGG
2018	Mainstem and Tribs (Steamboat to Soda Springs Dam)	6a	Main Stem Island Camp	6a Main Stem Island Camp	43.3387	-122.724	42	myp1127	dnaa501	H04	13217	-0.00963709	-0.00347087	mykiss	AA	Homozygous Summer	rada435	H04	TTTTTG	GGCCTCTATCTGCAGG	SOMM418_TTTTTG_GGCCTCTATCTGCAGG
2019	Mainstem and Tribs (Steamboat to Soda Springs Dam)	6a	Main Stem Island Camp	6a Main Stem Island Camp	43.3387	-122.724	47	myp2418	dnaa585	A05	NA	NA	NA	mykiss	GG	Homozygous Winter	NA	A05	NA	NA	NA
2019	Mainstem and Tribs (Steamboat to Soda Springs Dam)	6a	Main Stem Island Camp	6a Main Stem Island Camp	43.3387	-122.724	43	myp2419	dnaa585	B05	NA	NA	NA	mykiss	GG	Homozygous Winter	NA	B05	NA	NA	NA
2019	Mainstem and Tribs (Steamboat to Soda Springs Dam)	6a	Main Stem Island Camp	6a Main Stem Island Camp	43.3387	-122.724	46	myp2412	dnaa585	C04	NA	NA	NA	mykiss	GG	Homozygous Winter	NA	C04	NA	NA	NA
2019	Mainstem and Tribs (Steamboat to Soda Springs Dam)	6a	Main Stem Island Camp	6a Main Stem Island Camp	43.3387	-122.724	48	myp2420	dnaa585	C05	NA	NA	NA	mykiss	GG	Homozygous Winter	NA	C05	NA	NA	NA
2019	Mainstem and Tribs (Steamboat to Soda Springs Dam)	6a	Main Stem Island Camp	6a Main Stem Island Camp	43.3387	-122.724	38	myp2413	dnaa585	D04	NA	NA	NA	mykiss	GG	Homozygous Winter	NA	D04	NA	NA	NA
2019	Mainstem and Tribs (Steamboat to Soda Springs Dam)	6a	Main Stem Island Camp	6a Main Stem Island Camp	43.3387	-122.724	45	myp2421	dnaa585	D05	NA	NA	NA	mykiss	GG	Homozygous Winter	NA	D05	NA	NA	NA
2019	Mainstem and Tribs (Steamboat to Soda Springs Dam)	6a	Main Stem Island Camp	6a Main Stem Island Camp	43.3387	-122.724	39	myp2414	dnaa585	E04	NA	NA	NA	mykiss	GG	Homozygous Winter	NA	E04	NA	NA	NA
2019	Mainstem and Tribs (Steamboat to Soda Springs Dam)	6a	Main Stem Island Camp	6a Main Stem Island Camp	43.3387	-122.724	39	myp2422	dnaa585	E05	NA	NA	NA	mykiss	GG	Homozygous Winter	NA	E05	NA	NA	NA
2019	Mainstem and Tribs (Steamboat to Soda Springs Dam)	6a	Main Stem Island Camp	6a Main Stem Island Camp	43.3387	-122.724	39	myp2415	dnaa585	F04	NA	NA	NA	mykiss	GG	Homozygous Winter	NA	F04	NA	NA	NA
2019	Mainstem and Tribs (Steamboat to Soda Springs Dam)	6a	Main Stem Island Camp	6a Main Stem Island Camp	43.3387	-122.724	38	myp2416	dnaa585	G04	NA	NA	NA	mykiss	GG	Homozygous Winter	NA	G04	NA	NA	NA
2019	Mainstem and Tribs (Steamboat to Soda Springs Dam)	6a	Main Stem Island Camp	6a Main Stem Island Camp	43.3387	-122.724	37	myp2417	dnaa585	H04	NA	NA	NA	mykiss	GG	Homozygous Winter	NA	H04	NA	NA	NA
2018	Mainstem and Tribs (Steamboat to Soda Springs Dam)	6b	Panther Creek	6b Panther Creek	43.3039	-122.677	57	myp1456	dnaa504	A10	3398	-0.00959654	-0.00391545	mykiss	AA	Homozygous Summer	rada438	A10	TGCCTG	GGAGTACAAGTGCAGG	SOMM418_TGCCTG_GGAGTACAAGTGCAGG
2018	Mainstem and Tribs (Steamboat to Soda Springs Dam)	6b	Panther Creek	6b Panther Creek	43.3039	-122.677	51	myp1472	dnaa504	A12	17389	-0.0103704	-0.00400308	mykiss	GG	Homozygous Winter	rada438	A12	TGCCTG	GGAGTGGTCATGCAGG	SOMM418_TGCCTG_GGAGTGGTCATGCAGG
2018	Mainstem and Tribs (Steamboat to Soda Springs Dam)	6b	Panther Creek	6b Panther Creek	43.3039	-122.677	64	myp1457	dnaa504	B10	2648	-0.00987407	-0.00272576	mykiss	GA	Heterozygous	rada438	B10	TGCCTG	GGACGTATCATGCAGG	SOMM418_TGCCTG_GGACGTATCATGCAGG
2018	Mainstem and Tribs (Steamboat to Soda Springs Dam)	6b	Panther Creek	6b Panther Creek	43.3039	-122.677	72	myp1458	dnaa504	C10	15819	0.0317764	0.107163	cutthroat	AA	Homozygous Summer	rada438	C10	TGCCTG	GGCAGCGTTATGCAGG	SOMM418_TGCCTG_GGCAGCGTTATGCAGG
2018	Mainstem and Tribs (Steamboat to Soda Springs Dam)	6b	Panther Creek	6b Panther Creek	43.3039	-122.677	92	myp1451	dnaa504	D09	20062	0.0316209	0.103434	cutthroat	AA	Homozygous Summer	rada438	D09	TGCCTG	GGCTGGCATATGCAGG	SOMM418_TGCCTG_GGCTGGCATATGCAGG
2018	Mainstem and Tribs (Steamboat to Soda Springs Dam)	6b	Panther Creek	6b Panther Creek	43.3039	-122.677	54	myp1467	dnaa504	D11	2922	-0.0101796	-0.00416221	mykiss	GA	Heterozygous	rada438	D11	TGCCTG	GGGACTAGTATGCAGG	SOMM418_TGCCTG_GGGACTAGTATGCAGG
2018	Mainstem and Tribs (Steamboat to Soda Springs Dam)	6b	Panther Creek	6b Panther Creek	43.3039	-122.677	73	myp1452	dnaa504	E09	2803	-0.0103221	-0.00523474	mykiss	NA	NA	rada438	E09	TGCCTG	GGGTCGTAGATGCAGG	SOMM418_TGCCTG_GGGTCGTAGATGCAGG
2018	Mainstem and Tribs (Steamboat to Soda Springs Dam)	6b	Panther Creek	6b Panther Creek	43.3039	-122.677	62	myp1468	dnaa504	E11	13346	-0.0101541	-0.00499151	mykiss	GG	Homozygous Winter	rada438	E11	TGCCTG	GGGTGTTCTATGCAGG	SOMM418_TGCCTG_GGGTGTTCTATGCAGG
2018	Mainstem and Tribs (Steamboat to Soda Springs Dam)	6b	Panther Creek	6b Panther Creek	43.3039	-122.677	55	myp1453	dnaa504	F09	5851	-0.00971408	-0.00356536	mykiss	GG	Homozygous Winter	rada438	F09	TGCCTG	GGACACGAGATGCAGG	SOMM418_TGCCTG_GGACACGAGATGCAGG
2018	Mainstem and Tribs (Steamboat to Soda Springs Dam)	6b	Panther Creek	6b Panther Creek	43.3039	-122.677	46	myp1469	dnaa504	F11	2199	-0.00884589	-0.00436485	mykiss	GG	Homozygous Winter	rada438	F11	TGCCTG	GGAAGGACACTGCAGG	SOMM418_TGCCTG_GGAAGGACACTGCAGG
2018	Mainstem and Tribs (Steamboat to Soda Springs Dam)	6b	Panther Creek	6b Panther Creek	43.3039	-122.677	64	myp1454	dnaa504	G09	5606	-0.00904093	-0.00418093	mykiss	GA	Heterozygous	rada438	G09	TGCCTG	GGACGACAAGTGCAGG	SOMM418_TGCCTG_GGACGACAAGTGCAGG
2018	Mainstem and Tribs (Steamboat to Soda Springs Dam)	6b	Panther Creek	6b Panther Creek	43.3039	-122.677	43	myp1470	dnaa504	G11	13666	-0.0100621	-0.00435894	mykiss	GG	Homozygous Winter	rada438	G11	TGCCTG	GGCAAGGAGCTGCAGG	SOMM418_TGCCTG_GGCAAGGAGCTGCAGG
2018	Mainstem and Tribs (Steamboat to Soda Springs Dam)	6b	Panther Creek	6b Panther Creek	43.3039	-122.677	50	myp1455	dnaa504	H09	7257	-0.00950983	-0.00410452	mykiss	GA	Heterozygous	rada438	H09	TGCCTG	GGGACAGTGCTGCAGG	SOMM418_TGCCTG_GGGACAGTGCTGCAGG
2018	Mainstem and Tribs (Steamboat to Soda Springs Dam)	6b	Panther Creek	6b Panther Creek	43.3039	-122.677	40	myp1471	dnaa504	H11	29224	-0.0101624	-0.0042703	mykiss	GG	Homozygous Winter	rada438	H11	TGCCTG	GGGATGAATCTGCAGG	SOMM418_TGCCTG_GGGATGAATCTGCAGG
2019	Mainstem and Tribs (Steamboat to Soda Springs Dam)	6b	Panther Creek	6b Panther Creek	43.3039	-122.677	39	myp2674	dnaa588	A01	NA	NA	NA	mykiss	GA	Heterozygous	NA	A01	NA	NA	NA
2019	Mainstem and Tribs (Steamboat to Soda Springs Dam)	6b	Panther Creek	6b Panther Creek	43.3039	-122.677	45	myp2682	dnaa588	A02	NA	NA	NA	mykiss	GA	Heterozygous	NA	A02	NA	NA	NA
2019	Mainstem and Tribs (Steamboat to Soda Springs Dam)	6b	Panther Creek	6b Panther Creek	43.3039	-122.677	43	myp2658	dnaa587	A11	NA	NA	NA	mykiss	GG	Homozygous Winter	NA	A11	NA	NA	NA
2019	Mainstem and Tribs (Steamboat to Soda Springs Dam)	6b	Panther Creek	6b Panther Creek	43.3039	-122.677	41	myp2666	dnaa587	A12	NA	NA	NA	mykiss	GG	Homozygous Winter	NA	A12	NA	NA	NA
2019	Mainstem and Tribs (Steamboat to Soda Springs Dam)	6b	Panther Creek	6b Panther Creek	43.3039	-122.677	51	myp2675	dnaa588	B01	NA	NA	NA	mykiss	GA	Heterozygous	NA	B01	NA	NA	NA
2019	Mainstem and Tribs (Steamboat to Soda Springs Dam)	6b	Panther Creek	6b Panther Creek	43.3039	-122.677	53	myp2683	dnaa588	B02	NA	NA	NA	mykiss	GA	Heterozygous	NA	B02	NA	NA	NA
2019	Mainstem and Tribs (Steamboat to Soda Springs Dam)	6b	Panther Creek	6b Panther Creek	43.3039	-122.677	49	myp2659	dnaa587	B11	NA	NA	NA	mykiss	GG	Homozygous Winter	NA	B11	NA	NA	NA
2019	Mainstem and Tribs (Steamboat to Soda Springs Dam)	6b	Panther Creek	6b Panther Creek	43.3039	-122.677	47	myp2667	dnaa587	B12	NA	NA	NA	mykiss	GG	Homozygous Winter	NA	B12	NA	NA	NA
2019	Mainstem and Tribs (Steamboat to Soda Springs Dam)	6b	Panther Creek	6b Panther Creek	43.3039	-122.677	50	myp2676	dnaa588	C01	NA	NA	NA	mykiss	AA	Homozygous Summer	NA	C01	NA	NA	NA
2019	Mainstem and Tribs (Steamboat to Soda Springs Dam)	6b	Panther Creek	6b Panther Creek	43.3039	-122.677	54	myp2660	dnaa587	C11	NA	NA	NA	mykiss	GG	Homozygous Winter	NA	C11	NA	NA	NA
2019	Mainstem and Tribs (Steamboat to Soda Springs Dam)	6b	Panther Creek	6b Panther Creek	43.3039	-122.677	52	myp2668	dnaa587	C12	NA	NA	NA	mykiss	GG	Homozygous Winter	NA	C12	NA	NA	NA
2019	Mainstem and Tribs (Steamboat to Soda Springs Dam)	6b	Panther Creek	6b Panther Creek	43.3039	-122.677	49	myp2677	dnaa588	D01	NA	NA	NA	mykiss	GA	Heterozygous	NA	D01	NA	NA	NA
2019	Mainstem and Tribs (Steamboat to Soda Springs Dam)	6b	Panther Creek	6b Panther Creek	43.3039	-122.677	50	myp2661	dnaa587	D11	NA	NA	NA	mykiss	GG	Homozygous Winter	NA	D11	NA	NA	NA
2019	Mainstem and Tribs (Steamboat to Soda Springs Dam)	6b	Panther Creek	6b Panther Creek	43.3039	-122.677	49	myp2669	dnaa587	D12	NA	NA	NA	mykiss	GG	Homozygous Winter	NA	D12	NA	NA	NA
2019	Mainstem and Tribs (Steamboat to Soda Springs Dam)	6b	Panther Creek	6b Panther Creek	43.3039	-122.677	49	myp2678	dnaa588	E01	NA	NA	NA	mykiss	GA	Heterozygous	NA	E01	NA	NA	NA
2019	Mainstem and Tribs (Steamboat to Soda Springs Dam)	6b	Panther Creek	6b Panther Creek	43.3039	-122.677	48	myp2662	dnaa587	E11	NA	NA	NA	mykiss	GG	Homozygous Winter	NA	E11	NA	NA	NA
2019	Mainstem and Tribs (Steamboat to Soda Springs Dam)	6b	Panther Creek	6b Panther Creek	43.3039	-122.677	44	myp2670	dnaa587	E12	NA	NA	NA	mykiss	GG	Homozygous Winter	NA	E12	NA	NA	NA
2019	Mainstem and Tribs (Steamboat to Soda Springs Dam)	6b	Panther Creek	6b Panther Creek	43.3039	-122.677	51	myp2679	dnaa588	F01	NA	NA	NA	mykiss	GA	Heterozygous	NA	F01	NA	NA	NA
2019	Mainstem and Tribs (Steamboat to Soda Springs Dam)	6b	Panther Creek	6b Panther Creek	43.3039	-122.677	59	myp2663	dnaa587	F11	NA	NA	NA	mykiss	GG	Homozygous Winter	NA	F11	NA	NA	NA
2019	Mainstem and Tribs (Steamboat to Soda Springs Dam)	6b	Panther Creek	6b Panther Creek	43.3039	-122.677	54	myp2671	dnaa587	F12	NA	NA	NA	mykiss	GG	Homozygous Winter	NA	F12	NA	NA	NA
2019	Mainstem and Tribs (Steamboat to Soda Springs Dam)	6b	Panther Creek	6b Panther Creek	43.3039	-122.677	40	myp2680	dnaa588	G01	NA	NA	NA	mykiss	GA	Heterozygous	NA	G01	NA	NA	NA
2019	Mainstem and Tribs (Steamboat to Soda Springs Dam)	6b	Panther Creek	6b Panther Creek	43.3039	-122.677	55	myp2664	dnaa587	G11	NA	NA	NA	mykiss	GG	Homozygous Winter	NA	G11	NA	NA	NA
2019	Mainstem and Tribs (Steamboat to Soda Springs Dam)	6b	Panther Creek	6b Panther Creek	43.3039	-122.677	43	myp2672	dnaa587	G12	NA	NA	NA	mykiss	GG	Homozygous Winter	NA	G12	NA	NA	NA
2019	Mainstem and Tribs (Steamboat to Soda Springs Dam)	6b	Panther Creek	6b Panther Creek	43.3039	-122.677	46	myp2681	dnaa588	H01	NA	NA	NA	mykiss	GA	Heterozygous	NA	H01	NA	NA	NA
2019	Mainstem and Tribs (Steamboat to Soda Springs Dam)	6b	Panther Creek	6b Panther Creek	43.3039	-122.677	43	myp2657	dnaa587	H10	NA	NA	NA	mykiss	GG	Homozygous Winter	NA	H10	NA	NA	NA
2019	Mainstem and Tribs (Steamboat to Soda Springs Dam)	6b	Panther Creek	6b Panther Creek	43.3039	-122.677	54	myp2665	dnaa587	H11	NA	NA	NA	mykiss	GG	Homozygous Winter	NA	H11	NA	NA	NA
2019	Mainstem and Tribs (Steamboat to Soda Springs Dam)	6b	Panther Creek	6b Panther Creek	43.3039	-122.677	46	myp2673	dnaa587	H12	NA	NA	NA	mykiss	GA	Heterozygous	NA	H12	NA	NA	NA
2017	Mainstem and Tribs (Steamboat to Soda Springs Dam)	6b	Panther Creek	6b Panther Creek	43.3039	-122.677	59	myp0657	dnaa406	A11	50755	-0.0103882	-0.00403557	mykiss	GG	Homozygous Winter	rada350	A11	GTATGT	CATCAAGT	SOMM284_GTATGT_GGCATCAAGTTGCAGG
2017	Mainstem and Tribs (Steamboat to Soda Springs Dam)	6b	Panther Creek	6b Panther Creek	43.3039	-122.677	71	myp0658	dnaa406	B11	66695	-0.0104637	-0.00424607	mykiss	GG	Homozygous Winter	rada350	B11	GTATGT	ACTATGCA	SOMM284_GTATGT_GGACTATGCATGCAGG
2017	Mainstem and Tribs (Steamboat to Soda Springs Dam)	6b	Panther Creek	6b Panther Creek	43.3039	-122.677	67	myp0659	dnaa406	C11	58971	-0.010619	-0.00432502	mykiss	GG	Homozygous Winter	rada350	C11	GTATGT	CATACCAA	SOMM284_GTATGT_GGCATACCAATGCAGG
2017	Mainstem and Tribs (Steamboat to Soda Springs Dam)	6b	Panther Creek	6b Panther Creek	43.3039	-122.677	71	myp0652	dnaa406	D10	48878	0.11349	-0.0437285	coho/Chinook	AA	Homozygous Summer	rada350	D10	GTATGT	GAATCTGA	SOMM284_GTATGT_GGGAATCTGATGCAGG
2017	Mainstem and Tribs (Steamboat to Soda Springs Dam)	6b	Panther Creek	6b Panther Creek	43.3039	-122.677	44	myp0660	dnaa406	D11	66367	-0.010459	-0.00448365	mykiss	GG	Homozygous Winter	rada350	D11	GTATGT	GACTAGTA	SOMM284_GTATGT_GGGACTAGTATGCAGG
2017	Mainstem and Tribs (Steamboat to Soda Springs Dam)	6b	Panther Creek	6b Panther Creek	43.3039	-122.677	63	myp0653	dnaa406	E10	41334	0.113492	-0.0450233	coho/Chinook	AA	Homozygous Summer	rada350	E10	GTATGT	GTCTGTCA	SOMM284_GTATGT_GGGTCTGTCATGCAGG
2017	Mainstem and Tribs (Steamboat to Soda Springs Dam)	6b	Panther Creek	6b Panther Creek	43.3039	-122.677	68	myp0661	dnaa406	E11	61352	-0.0103846	-0.00405259	mykiss	GA	Heterozygous	rada350	E11	GTATGT	GTGTTCTA	SOMM284_GTATGT_GGGTGTTCTATGCAGG
2017	Mainstem and Tribs (Steamboat to Soda Springs Dam)	6b	Panther Creek	6b Panther Creek	43.3039	-122.677	52	myp0654	dnaa406	F10	66249	-0.0100074	-0.00419875	mykiss	GG	Homozygous Winter	rada350	F10	GTATGT	AAGAGATC	SOMM284_GTATGT_GGAAGAGATCTGCAGG
2017	Mainstem and Tribs (Steamboat to Soda Springs Dam)	6b	Panther Creek	6b Panther Creek	43.3039	-122.677	60	myp0662	dnaa406	F11	29925	-0.0100609	-0.00372661	mykiss	GG	Homozygous Winter	rada350	F11	GTATGT	AAGGACAC	SOMM284_GTATGT_GGAAGGACACTGCAGG
2017	Mainstem and Tribs (Steamboat to Soda Springs Dam)	6b	Panther Creek	6b Panther Creek	43.3039	-122.677	63	myp0655	dnaa406	G10	62407	-0.0102999	-0.00360292	mykiss	GA	Heterozygous	rada350	G10	GTATGT	ATTGGCTC	SOMM284_GTATGT_GGATTGGCTCTGCAGG
2017	Mainstem and Tribs (Steamboat to Soda Springs Dam)	6b	Panther Creek	6b Panther Creek	43.3039	-122.677	55	myp0656	dnaa406	H10	52052	-0.0103055	-0.00400391	mykiss	GG	Homozygous Winter	rada350	H10	GTATGT	GAGTTAGC	SOMM284_GTATGT_GGGAGTTAGCTGCAGG
2017	Mainstem and Tribs (Steamboat to Soda Springs Dam)	6c	Calf Creek	6c Calf Creek	43.2901	-122.62	60	myp0641	dnaa406	A09	71429	-0.0102678	-0.00440407	mykiss	GG	Homozygous Winter	rada350	A09	GTATGT	AACGAACG	SOMM284_GTATGT_GGAACGAACGTGCAGG
2017	Mainstem and Tribs (Steamboat to Soda Springs Dam)	6c	Calf Creek	6c Calf Creek	43.2901	-122.62	58	myp0649	dnaa406	A10	29427	0.114599	-0.0483685	coho/Chinook	AA	Homozygous Summer	rada350	A10	GTATGT	AGTACAAG	SOMM284_GTATGT_GGAGTACAAGTGCAGG
2017	Mainstem and Tribs (Steamboat to Soda Springs Dam)	6c	Calf Creek	6c Calf Creek	43.2901	-122.62	81	myp0642	dnaa406	B09	757	NA	NA	NA	NA	NA	rada350	B09	GTATGT	ACGCTCGA	NA
2017	Mainstem and Tribs (Steamboat to Soda Springs Dam)	6c	Calf Creek	6c Calf Creek	43.2901	-122.62	60	myp0650	dnaa406	B10	94723	-0.0105435	-0.0040579	mykiss	GG	Homozygous Winter	rada350	B10	GTATGT	ACGTATCA	SOMM284_GTATGT_GGACGTATCATGCAGG
2017	Mainstem and Tribs (Steamboat to Soda Springs Dam)	6c	Calf Creek	6c Calf Creek	43.2901	-122.62	70	myp0643	dnaa406	C09	65391	-0.0106219	-0.00459363	mykiss	NA	NA	rada350	C09	GTATGT	CACTTCGA	SOMM284_GTATGT_GGCACTTCGATGCAGG
2017	Mainstem and Tribs (Steamboat to Soda Springs Dam)	6c	Calf Creek	6c Calf Creek	43.2901	-122.62	37	myp0651	dnaa406	C10	61986	-0.0105514	-0.00449162	mykiss	GG	Homozygous Winter	rada350	C10	GTATGT	CAGCGTTA	SOMM284_GTATGT_GGCAGCGTTATGCAGG
2017	Mainstem and Tribs (Steamboat to Soda Springs Dam)	6c	Calf Creek	6c Calf Creek	43.2901	-122.62	73	myp0644	dnaa406	D09	68072	0.112717	-0.04244	coho/Chinook	AA	Homozygous Summer	rada350	D09	GTATGT	CTGGCATA	SOMM284_GTATGT_GGCTGGCATATGCAGG
2017	Mainstem and Tribs (Steamboat to Soda Springs Dam)	6c	Calf Creek	6c Calf Creek	43.2901	-122.62	47	myp0645	dnaa406	E09	50565	-0.0105411	-0.00473102	mykiss	GG	Homozygous Winter	rada350	E09	GTATGT	GTCGTAGA	SOMM284_GTATGT_GGGTCGTAGATGCAGG
2017	Mainstem and Tribs (Steamboat to Soda Springs Dam)	6c	Calf Creek	6c Calf Creek	43.2901	-122.62	74	myp0638	dnaa406	F08	79056	0.113017	-0.0407056	coho/Chinook	AA	Homozygous Summer	rada350	F08	GTATGT	TTCACGCA	SOMM284_GTATGT_GGTTCACGCATGCAGG
2017	Mainstem and Tribs (Steamboat to Soda Springs Dam)	6c	Calf Creek	6c Calf Creek	43.2901	-122.62	75	myp0646	dnaa406	F09	50938	0.113606	-0.0434599	coho/Chinook	AA	Homozygous Summer	rada350	F09	GTATGT	ACACGAGA	SOMM284_GTATGT_GGACACGAGATGCAGG
2017	Mainstem and Tribs (Steamboat to Soda Springs Dam)	6c	Calf Creek	6c Calf Creek	43.2901	-122.62	56	myp0639	dnaa406	G08	42782	-0.010366	-0.00419793	mykiss	GG	Homozygous Winter	rada350	G08	GTATGT	ATAGCGAC	SOMM284_GTATGT_GGATAGCGACTGCAGG
2017	Mainstem and Tribs (Steamboat to Soda Springs Dam)	6c	Calf Creek	6c Calf Creek	43.2901	-122.62	49	myp0647	dnaa406	G09	64768	-0.0105132	-0.00445447	mykiss	GG	Homozygous Winter	rada350	G09	GTATGT	ACGACAAG	SOMM284_GTATGT_GGACGACAAGTGCAGG
2017	Mainstem and Tribs (Steamboat to Soda Springs Dam)	6c	Calf Creek	6c Calf Creek	43.2901	-122.62	82	myp0640	dnaa406	H08	700	NA	NA	NA	NA	NA	rada350	H08	GTATGT	GAACAGGC	NA
2017	Mainstem and Tribs (Steamboat to Soda Springs Dam)	6c	Calf Creek	6c Calf Creek	43.2901	-122.62	63	myp0648	dnaa406	H09	57120	-0.0102185	-0.00424263	mykiss	GG	Homozygous Winter	rada350	H09	GTATGT	GACAGTGC	SOMM284_GTATGT_GGGACAGTGCTGCAGG
2018	Mainstem and Tribs (Steamboat to Soda Springs Dam)	6c	Calf Creek	6c Calf Creek	43.2901	-122.62	139	myp1473	dnaa504	B12	54748	0.0342039	0.108882	cutthroat	AA	Homozygous Summer	rada438	B12	TGCCTG	GGAGAGTCAATGCAGG	SOMM418_TGCCTG_GGAGAGTCAATGCAGG
2018	Mainstem and Tribs (Steamboat to Soda Springs Dam)	6c	Calf Creek	6c Calf Creek	43.2901	-122.62	48	myp1474	dnaa504	C12	18860	-0.0102209	-0.00467827	mykiss	GA	Heterozygous	rada438	C12	TGCCTG	GGCCAGTTCATGCAGG	SOMM418_TGCCTG_GGCCAGTTCATGCAGG
2018	Mainstem and Tribs (Steamboat to Soda Springs Dam)	6c	Calf Creek	6c Calf Creek	43.2901	-122.62	53	myp1528	dnaa505	A07	5907	-0.0097284	-0.00282745	mykiss	GG	Homozygous Winter	rada439	A07	AGTATG	GGCAGATCTGTGCAGG	SOMM418_AGTATG_GGCAGATCTGTGCAGG
2018	Mainstem and Tribs (Steamboat to Soda Springs Dam)	6c	Calf Creek	6c Calf Creek	43.2901	-122.62	58	myp1536	dnaa505	A08	11546	-0.00988706	-0.00370281	mykiss	GG	Homozygous Winter	rada439	A08	AGTATG	GGATGCCTAATGCAGG	SOMM418_AGTATG_GGATGCCTAATGCAGG
2018	Mainstem and Tribs (Steamboat to Soda Springs Dam)	6c	Calf Creek	6c Calf Creek	43.2901	-122.62	51	myp1529	dnaa505	B07	22469	-0.0101215	-0.00413348	mykiss	GG	Homozygous Winter	rada439	B07	AGTATG	GGACAGCAGATGCAGG	SOMM418_AGTATG_GGACAGCAGATGCAGG
2018	Mainstem and Tribs (Steamboat to Soda Springs Dam)	6c	Calf Creek	6c Calf Creek	43.2901	-122.62	49	myp1537	dnaa505	B08	3231	-0.00950869	-0.00479674	mykiss	GG	Homozygous Winter	rada439	B08	AGTATG	GGACCTCCAATGCAGG	SOMM418_AGTATG_GGACCTCCAATGCAGG
2018	Mainstem and Tribs (Steamboat to Soda Springs Dam)	6c	Calf Creek	6c Calf Creek	43.2901	-122.62	1004	myp1522	dnaa505	C06	7172	-0.0101976	-0.00484468	mykiss	GG	Homozygous Winter	rada439	C06	AGTATG	GGCAACCACATGCAGG	SOMM418_AGTATG_GGCAACCACATGCAGG
2018	Mainstem and Tribs (Steamboat to Soda Springs Dam)	6c	Calf Creek	6c Calf Creek	43.2901	-122.62	44	myp1530	dnaa505	C07	6444	-0.0101107	-0.00334393	mykiss	GA	Heterozygous	rada439	C07	AGTATG	GGCAAGACTATGCAGG	SOMM418_AGTATG_GGCAAGACTATGCAGG
2018	Mainstem and Tribs (Steamboat to Soda Springs Dam)	6c	Calf Creek	6c Calf Creek	43.2901	-122.62	61	myp1523	dnaa505	D06	10577	-0.00994049	-0.00491753	mykiss	GG	Homozygous Winter	rada439	D06	AGTATG	GGCGCATACATGCAGG	SOMM418_AGTATG_GGCGCATACATGCAGG
2018	Mainstem and Tribs (Steamboat to Soda Springs Dam)	6c	Calf Creek	6c Calf Creek	43.2901	-122.62	59	myp1531	dnaa505	D07	28824	-0.00971262	-0.00443806	mykiss	GG	Homozygous Winter	rada439	D07	AGTATG	GGCTCAATGATGCAGG	SOMM418_AGTATG_GGCTCAATGATGCAGG
2018	Mainstem and Tribs (Steamboat to Soda Springs Dam)	6c	Calf Creek	6c Calf Creek	43.2901	-122.62	63	myp1524	dnaa505	E06	16216	0.107763	-0.0385948	coho/Chinook	AA	Homozygous Summer	rada439	E06	AGTATG	GGGGAGAACATGCAGG	SOMM418_AGTATG_GGGGAGAACATGCAGG
2018	Mainstem and Tribs (Steamboat to Soda Springs Dam)	6c	Calf Creek	6c Calf Creek	43.2901	-122.62	58	myp1532	dnaa505	E07	46798	-0.0102584	-0.00408663	mykiss	GA	Heterozygous	rada439	E07	AGTATG	GGGGTGCGAATGCAGG	SOMM418_AGTATG_GGGGTGCGAATGCAGG
2018	Mainstem and Tribs (Steamboat to Soda Springs Dam)	6c	Calf Creek	6c Calf Creek	43.2901	-122.62	52	myp1525	dnaa505	F06	7270	-0.00935166	-0.00397848	mykiss	GA	Heterozygous	rada439	F06	AGTATG	GGTGGCTTCATGCAGG	SOMM418_AGTATG_GGTGGCTTCATGCAGG
2018	Mainstem and Tribs (Steamboat to Soda Springs Dam)	6c	Calf Creek	6c Calf Creek	43.2901	-122.62	56	myp1533	dnaa505	F07	8108	-0.00992106	-0.00355966	mykiss	GG	Homozygous Winter	rada439	F07	AGTATG	GGTGGTGGTATGCAGG	SOMM418_AGTATG_GGTGGTGGTATGCAGG
2018	Mainstem and Tribs (Steamboat to Soda Springs Dam)	6c	Calf Creek	6c Calf Creek	43.2901	-122.62	59	myp1526	dnaa505	G06	7731	-0.0094023	-0.00499448	mykiss	GG	Homozygous Winter	rada439	G06	AGTATG	GGAGCCATGCTGCAGG	SOMM418_AGTATG_GGAGCCATGCTGCAGG
2018	Mainstem and Tribs (Steamboat to Soda Springs Dam)	6c	Calf Creek	6c Calf Creek	43.2901	-122.62	47	myp1534	dnaa505	G07	3465	-0.0100593	-0.0043686	mykiss	GG	Homozygous Winter	rada439	G07	AGTATG	GGAGGCTAACTGCAGG	SOMM418_AGTATG_GGAGGCTAACTGCAGG
2018	Mainstem and Tribs (Steamboat to Soda Springs Dam)	6c	Calf Creek	6c Calf Creek	43.2901	-122.62	56	myp1527	dnaa505	H06	16609	-0.00952052	-0.00411168	mykiss	GG	Homozygous Winter	rada439	H06	AGTATG	GGCGGATTGCTGCAGG	SOMM418_AGTATG_GGCGGATTGCTGCAGG
2018	Mainstem and Tribs (Steamboat to Soda Springs Dam)	6c	Calf Creek	6c Calf Creek	43.2901	-122.62	57	myp1535	dnaa505	H07	6870	-0.0101163	-0.00261693	mykiss	GG	Homozygous Winter	rada439	H07	AGTATG	GGCTAAGGTCTGCAGG	SOMM418_AGTATG_GGCTAAGGTCTGCAGG
2019	Mainstem and Tribs (Steamboat to Soda Springs Dam)	6c	Calf Creek	6c Calf Creek	43.2901	-122.62	54	myp2634	dnaa587	A08	NA	NA	NA	mykiss	GA	Heterozygous	NA	A08	NA	NA	NA
2019	Mainstem and Tribs (Steamboat to Soda Springs Dam)	6c	Calf Creek	6c Calf Creek	43.2901	-122.62	64	myp2642	dnaa587	A09	NA	NA	NA	mykiss	GG	Homozygous Winter	NA	A09	NA	NA	NA
2019	Mainstem and Tribs (Steamboat to Soda Springs Dam)	6c	Calf Creek	6c Calf Creek	43.2901	-122.62	54	myp2650	dnaa587	A10	NA	NA	NA	mykiss	GA	Heterozygous	NA	A10	NA	NA	NA
2019	Mainstem and Tribs (Steamboat to Soda Springs Dam)	6c	Calf Creek	6c Calf Creek	43.2901	-122.62	37	myp2635	dnaa587	B08	NA	NA	NA	mykiss	GG	Homozygous Winter	NA	B08	NA	NA	NA
2019	Mainstem and Tribs (Steamboat to Soda Springs Dam)	6c	Calf Creek	6c Calf Creek	43.2901	-122.62	51	myp2643	dnaa587	B09	NA	NA	NA	mykiss	AA	Homozygous Summer	NA	B09	NA	NA	NA
2019	Mainstem and Tribs (Steamboat to Soda Springs Dam)	6c	Calf Creek	6c Calf Creek	43.2901	-122.62	65	myp2651	dnaa587	B10	NA	NA	NA	mykiss	GA	Heterozygous	NA	B10	NA	NA	NA
2019	Mainstem and Tribs (Steamboat to Soda Springs Dam)	6c	Calf Creek	6c Calf Creek	43.2901	-122.62	39	myp2636	dnaa587	C08	NA	NA	NA	mykiss	GG	Homozygous Winter	NA	C08	NA	NA	NA
2019	Mainstem and Tribs (Steamboat to Soda Springs Dam)	6c	Calf Creek	6c Calf Creek	43.2901	-122.62	47	myp2644	dnaa587	C09	NA	NA	NA	mykiss	GG	Homozygous Winter	NA	C09	NA	NA	NA
2019	Mainstem and Tribs (Steamboat to Soda Springs Dam)	6c	Calf Creek	6c Calf Creek	43.2901	-122.62	46	myp2652	dnaa587	C10	NA	NA	NA	mykiss	GG	Homozygous Winter	NA	C10	NA	NA	NA
2019	Mainstem and Tribs (Steamboat to Soda Springs Dam)	6c	Calf Creek	6c Calf Creek	43.2901	-122.62	43	myp2637	dnaa587	D08	NA	NA	NA	mykiss	GG	Homozygous Winter	NA	D08	NA	NA	NA
2019	Mainstem and Tribs (Steamboat to Soda Springs Dam)	6c	Calf Creek	6c Calf Creek	43.2901	-122.62	45	myp2645	dnaa587	D09	NA	NA	NA	mykiss	GG	Homozygous Winter	NA	D09	NA	NA	NA
2019	Mainstem and Tribs (Steamboat to Soda Springs Dam)	6c	Calf Creek	6c Calf Creek	43.2901	-122.62	45	myp2653	dnaa587	D10	NA	NA	NA	mykiss	GG	Homozygous Winter	NA	D10	NA	NA	NA
2019	Mainstem and Tribs (Steamboat to Soda Springs Dam)	6c	Calf Creek	6c Calf Creek	43.2901	-122.62	42	myp2638	dnaa587	E08	NA	NA	NA	mykiss	GG	Homozygous Winter	NA	E08	NA	NA	NA
2019	Mainstem and Tribs (Steamboat to Soda Springs Dam)	6c	Calf Creek	6c Calf Creek	43.2901	-122.62	55	myp2646	dnaa587	E09	NA	NA	NA	mykiss	GA	Heterozygous	NA	E09	NA	NA	NA
2019	Mainstem and Tribs (Steamboat to Soda Springs Dam)	6c	Calf Creek	6c Calf Creek	43.2901	-122.62	44	myp2654	dnaa587	E10	NA	NA	NA	mykiss	GG	Homozygous Winter	NA	E10	NA	NA	NA
2019	Mainstem and Tribs (Steamboat to Soda Springs Dam)	6c	Calf Creek	6c Calf Creek	43.2901	-122.62	51	myp2639	dnaa587	F08	NA	NA	NA	mykiss	GG	Homozygous Winter	NA	F08	NA	NA	NA
2019	Mainstem and Tribs (Steamboat to Soda Springs Dam)	6c	Calf Creek	6c Calf Creek	43.2901	-122.62	58	myp2647	dnaa587	F09	NA	NA	NA	mykiss	GA	Heterozygous	NA	F09	NA	NA	NA
2019	Mainstem and Tribs (Steamboat to Soda Springs Dam)	6c	Calf Creek	6c Calf Creek	43.2901	-122.62	54	myp2655	dnaa587	F10	NA	NA	NA	mykiss	GA	Heterozygous	NA	F10	NA	NA	NA
2019	Mainstem and Tribs (Steamboat to Soda Springs Dam)	6c	Calf Creek	6c Calf Creek	43.2901	-122.62	48	myp2632	dnaa587	G07	NA	NA	NA	mykiss	GG	Homozygous Winter	NA	G07	NA	NA	NA
2019	Mainstem and Tribs (Steamboat to Soda Springs Dam)	6c	Calf Creek	6c Calf Creek	43.2901	-122.62	43	myp2640	dnaa587	G08	NA	NA	NA	mykiss	GG	Homozygous Winter	NA	G08	NA	NA	NA
2019	Mainstem and Tribs (Steamboat to Soda Springs Dam)	6c	Calf Creek	6c Calf Creek	43.2901	-122.62	36	myp2648	dnaa587	G09	NA	NA	NA	mykiss	GG	Homozygous Winter	NA	G09	NA	NA	NA
2019	Mainstem and Tribs (Steamboat to Soda Springs Dam)	6c	Calf Creek	6c Calf Creek	43.2901	-122.62	37	myp2656	dnaa587	G10	NA	NA	NA	mykiss	GG	Homozygous Winter	NA	G10	NA	NA	NA
2019	Mainstem and Tribs (Steamboat to Soda Springs Dam)	6c	Calf Creek	6c Calf Creek	43.2901	-122.62	42	myp2633	dnaa587	H07	NA	NA	NA	mykiss	GG	Homozygous Winter	NA	H07	NA	NA	NA
2019	Mainstem and Tribs (Steamboat to Soda Springs Dam)	6c	Calf Creek	6c Calf Creek	43.2901	-122.62	50	myp2641	dnaa587	H08	NA	NA	NA	mykiss	GG	Homozygous Winter	NA	H08	NA	NA	NA
2019	Mainstem and Tribs (Steamboat to Soda Springs Dam)	6c	Calf Creek	6c Calf Creek	43.2901	-122.62	47	myp2649	dnaa587	H09	NA	NA	NA	mykiss	GG	Homozygous Winter	NA	H09	NA	NA	NA
2018	Mainstem and Tribs (Steamboat to Soda Springs Dam)	6d	Main Stem Masten Bridge	6d Main Stem Masten Bridge	43.2907	-122.565	46	myp1328	dnaa503	A06	8787	-0.0100459	-0.00454603	mykiss	AA	Homozygous Summer	rada437	A06	GAGGTG	GGCGCTGATCTGCAGG	SOMM418_GAGGTG_GGCGCTGATCTGCAGG
2018	Mainstem and Tribs (Steamboat to Soda Springs Dam)	6d	Main Stem Masten Bridge	6d Main Stem Masten Bridge	43.2907	-122.565	48	myp1336	dnaa503	A07	11265	-0.0102529	-0.00419776	mykiss	GG	Homozygous Winter	rada437	A07	GAGGTG	GGCAGATCTGTGCAGG	SOMM418_GAGGTG_GGCAGATCTGTGCAGG
2018	Mainstem and Tribs (Steamboat to Soda Springs Dam)	6d	Main Stem Masten Bridge	6d Main Stem Masten Bridge	43.2907	-122.565	46	myp1344	dnaa503	A08	37560	-0.0101532	-0.00440274	mykiss	GG	Homozygous Winter	rada437	A08	GAGGTG	GGATGCCTAATGCAGG	SOMM418_GAGGTG_GGATGCCTAATGCAGG
2018	Mainstem and Tribs (Steamboat to Soda Springs Dam)	6d	Main Stem Masten Bridge	6d Main Stem Masten Bridge	43.2907	-122.565	40	myp1329	dnaa503	B06	14054	-0.0103601	-0.00413362	mykiss	GG	Homozygous Winter	rada437	B06	GAGGTG	GGACACAGAATGCAGG	SOMM418_GAGGTG_GGACACAGAATGCAGG
2018	Mainstem and Tribs (Steamboat to Soda Springs Dam)	6d	Main Stem Masten Bridge	6d Main Stem Masten Bridge	43.2907	-122.565	37	myp1337	dnaa503	B07	38666	-0.0103598	-0.00441645	mykiss	GG	Homozygous Winter	rada437	B07	GAGGTG	GGACAGCAGATGCAGG	SOMM418_GAGGTG_GGACAGCAGATGCAGG
2018	Mainstem and Tribs (Steamboat to Soda Springs Dam)	6d	Main Stem Masten Bridge	6d Main Stem Masten Bridge	43.2907	-122.565	51	myp1330	dnaa503	C06	12492	-0.00992208	-0.00393574	mykiss	GG	Homozygous Winter	rada437	C06	GAGGTG	GGCAACCACATGCAGG	SOMM418_GAGGTG_GGCAACCACATGCAGG
2018	Mainstem and Tribs (Steamboat to Soda Springs Dam)	6d	Main Stem Masten Bridge	6d Main Stem Masten Bridge	43.2907	-122.565	43	myp1338	dnaa503	C07	8147	-0.0103649	-0.00404084	mykiss	GG	Homozygous Winter	rada437	C07	GAGGTG	GGCAAGACTATGCAGG	SOMM418_GAGGTG_GGCAAGACTATGCAGG
2018	Mainstem and Tribs (Steamboat to Soda Springs Dam)	6d	Main Stem Masten Bridge	6d Main Stem Masten Bridge	43.2907	-122.565	53	myp1331	dnaa503	D06	13772	-0.0100836	-0.00406273	mykiss	GG	Homozygous Winter	rada437	D06	GAGGTG	GGCGCATACATGCAGG	SOMM418_GAGGTG_GGCGCATACATGCAGG
2018	Mainstem and Tribs (Steamboat to Soda Springs Dam)	6d	Main Stem Masten Bridge	6d Main Stem Masten Bridge	43.2907	-122.565	39	myp1339	dnaa503	D07	11007	-0.0105278	-0.00365756	mykiss	GG	Homozygous Winter	rada437	D07	GAGGTG	GGCTCAATGATGCAGG	SOMM418_GAGGTG_GGCTCAATGATGCAGG
2018	Mainstem and Tribs (Steamboat to Soda Springs Dam)	6d	Main Stem Masten Bridge	6d Main Stem Masten Bridge	43.2907	-122.565	48	myp1332	dnaa503	E06	16658	-0.0101202	-0.00483842	mykiss	GG	Homozygous Winter	rada437	E06	GAGGTG	GGGGAGAACATGCAGG	SOMM418_GAGGTG_GGGGAGAACATGCAGG
2018	Mainstem and Tribs (Steamboat to Soda Springs Dam)	6d	Main Stem Masten Bridge	6d Main Stem Masten Bridge	43.2907	-122.565	45	myp1340	dnaa503	E07	45674	-0.0101235	-0.00421034	mykiss	GG	Homozygous Winter	rada437	E07	GAGGTG	GGGGTGCGAATGCAGG	SOMM418_GAGGTG_GGGGTGCGAATGCAGG
2018	Mainstem and Tribs (Steamboat to Soda Springs Dam)	6d	Main Stem Masten Bridge	6d Main Stem Masten Bridge	43.2907	-122.565	43	myp1333	dnaa503	F06	18361	-0.0102235	-0.00414146	mykiss	GG	Homozygous Winter	rada437	F06	GAGGTG	GGTGGCTTCATGCAGG	SOMM418_GAGGTG_GGTGGCTTCATGCAGG
2018	Mainstem and Tribs (Steamboat to Soda Springs Dam)	6d	Main Stem Masten Bridge	6d Main Stem Masten Bridge	43.2907	-122.565	42	myp1341	dnaa503	F07	15059	-0.0100185	-0.00423828	mykiss	GG	Homozygous Winter	rada437	F07	GAGGTG	GGTGGTGGTATGCAGG	SOMM418_GAGGTG_GGTGGTGGTATGCAGG
2018	Mainstem and Tribs (Steamboat to Soda Springs Dam)	6d	Main Stem Masten Bridge	6d Main Stem Masten Bridge	43.2907	-122.565	54	myp1334	dnaa503	G06	13250	-0.0102668	-0.00386826	mykiss	GG	Homozygous Winter	rada437	G06	GAGGTG	GGAGCCATGCTGCAGG	SOMM418_GAGGTG_GGAGCCATGCTGCAGG
2018	Mainstem and Tribs (Steamboat to Soda Springs Dam)	6d	Main Stem Masten Bridge	6d Main Stem Masten Bridge	43.2907	-122.565	41	myp1342	dnaa503	G07	5410	-0.0102312	-0.00413272	mykiss	GG	Homozygous Winter	rada437	G07	GAGGTG	GGAGGCTAACTGCAGG	SOMM418_GAGGTG_GGAGGCTAACTGCAGG
2018	Mainstem and Tribs (Steamboat to Soda Springs Dam)	6d	Main Stem Masten Bridge	6d Main Stem Masten Bridge	43.2907	-122.565	35	myp1335	dnaa503	H06	21090	-0.0101617	-0.00429853	mykiss	GG	Homozygous Winter	rada437	H06	GAGGTG	GGCGGATTGCTGCAGG	SOMM418_GAGGTG_GGCGGATTGCTGCAGG
2018	Mainstem and Tribs (Steamboat to Soda Springs Dam)	6d	Main Stem Masten Bridge	6d Main Stem Masten Bridge	43.2907	-122.565	39	myp1343	dnaa503	H07	16099	-0.0105071	-0.0042918	mykiss	GG	Homozygous Winter	rada437	H07	GAGGTG	GGCTAAGGTCTGCAGG	SOMM418_GAGGTG_GGCTAAGGTCTGCAGG
2019	Mainstem and Tribs (Steamboat to Soda Springs Dam)	6d	Main Stem Masten Bridge	6d Main Stem Masten Bridge	43.2907	-122.565	52	myp2610	dnaa587	A05	NA	NA	NA	mykiss	GG	Homozygous Winter	NA	A05	NA	NA	NA
2019	Mainstem and Tribs (Steamboat to Soda Springs Dam)	6d	Main Stem Masten Bridge	6d Main Stem Masten Bridge	43.2907	-122.565	41	myp2618	dnaa587	A06	NA	NA	NA	mykiss	GG	Homozygous Winter	NA	A06	NA	NA	NA
2019	Mainstem and Tribs (Steamboat to Soda Springs Dam)	6d	Main Stem Masten Bridge	6d Main Stem Masten Bridge	43.2907	-122.565	38	myp2626	dnaa587	A07	NA	NA	NA	mykiss	GG	Homozygous Winter	NA	A07	NA	NA	NA
2019	Mainstem and Tribs (Steamboat to Soda Springs Dam)	6d	Main Stem Masten Bridge	6d Main Stem Masten Bridge	43.2907	-122.565	54	myp2611	dnaa587	B05	NA	NA	NA	mykiss	GG	Homozygous Winter	NA	B05	NA	NA	NA
2019	Mainstem and Tribs (Steamboat to Soda Springs Dam)	6d	Main Stem Masten Bridge	6d Main Stem Masten Bridge	43.2907	-122.565	48	myp2619	dnaa587	B06	NA	NA	NA	mykiss	GG	Homozygous Winter	NA	B06	NA	NA	NA
2019	Mainstem and Tribs (Steamboat to Soda Springs Dam)	6d	Main Stem Masten Bridge	6d Main Stem Masten Bridge	43.2907	-122.565	51	myp2627	dnaa587	B07	NA	NA	NA	mykiss	GG	Homozygous Winter	NA	B07	NA	NA	NA
2019	Mainstem and Tribs (Steamboat to Soda Springs Dam)	6d	Main Stem Masten Bridge	6d Main Stem Masten Bridge	43.2907	-122.565	37	myp2612	dnaa587	C05	NA	NA	NA	mykiss	GG	Homozygous Winter	NA	C05	NA	NA	NA
2019	Mainstem and Tribs (Steamboat to Soda Springs Dam)	6d	Main Stem Masten Bridge	6d Main Stem Masten Bridge	43.2907	-122.565	40	myp2620	dnaa587	C06	NA	NA	NA	mykiss	GG	Homozygous Winter	NA	C06	NA	NA	NA
2019	Mainstem and Tribs (Steamboat to Soda Springs Dam)	6d	Main Stem Masten Bridge	6d Main Stem Masten Bridge	43.2907	-122.565	39	myp2628	dnaa587	C07	NA	NA	NA	mykiss	GG	Homozygous Winter	NA	C07	NA	NA	NA
2019	Mainstem and Tribs (Steamboat to Soda Springs Dam)	6d	Main Stem Masten Bridge	6d Main Stem Masten Bridge	43.2907	-122.565	58	myp2613	dnaa587	D05	NA	NA	NA	mykiss	GG	Homozygous Winter	NA	D05	NA	NA	NA
2019	Mainstem and Tribs (Steamboat to Soda Springs Dam)	6d	Main Stem Masten Bridge	6d Main Stem Masten Bridge	43.2907	-122.565	37	myp2621	dnaa587	D06	NA	NA	NA	mykiss	GG	Homozygous Winter	NA	D06	NA	NA	NA
2019	Mainstem and Tribs (Steamboat to Soda Springs Dam)	6d	Main Stem Masten Bridge	6d Main Stem Masten Bridge	43.2907	-122.565	41	myp2629	dnaa587	D07	NA	NA	NA	mykiss	GG	Homozygous Winter	NA	D07	NA	NA	NA
2019	Mainstem and Tribs (Steamboat to Soda Springs Dam)	6d	Main Stem Masten Bridge	6d Main Stem Masten Bridge	43.2907	-122.565	42	myp2614	dnaa587	E05	NA	NA	NA	mykiss	GG	Homozygous Winter	NA	E05	NA	NA	NA
2019	Mainstem and Tribs (Steamboat to Soda Springs Dam)	6d	Main Stem Masten Bridge	6d Main Stem Masten Bridge	43.2907	-122.565	44	myp2622	dnaa587	E06	NA	NA	NA	mykiss	GG	Homozygous Winter	NA	E06	NA	NA	NA
2019	Mainstem and Tribs (Steamboat to Soda Springs Dam)	6d	Main Stem Masten Bridge	6d Main Stem Masten Bridge	43.2907	-122.565	41	myp2630	dnaa587	E07	NA	NA	NA	mykiss	GG	Homozygous Winter	NA	E07	NA	NA	NA
2019	Mainstem and Tribs (Steamboat to Soda Springs Dam)	6d	Main Stem Masten Bridge	6d Main Stem Masten Bridge	43.2907	-122.565	40	myp2615	dnaa587	F05	NA	NA	NA	mykiss	GG	Homozygous Winter	NA	F05	NA	NA	NA
2019	Mainstem and Tribs (Steamboat to Soda Springs Dam)	6d	Main Stem Masten Bridge	6d Main Stem Masten Bridge	43.2907	-122.565	56	myp2623	dnaa587	F06	NA	NA	NA	mykiss	GG	Homozygous Winter	NA	F06	NA	NA	NA
2019	Mainstem and Tribs (Steamboat to Soda Springs Dam)	6d	Main Stem Masten Bridge	6d Main Stem Masten Bridge	43.2907	-122.565	49	myp2631	dnaa587	F07	NA	NA	NA	mykiss	GA	Heterozygous	NA	F07	NA	NA	NA
2019	Mainstem and Tribs (Steamboat to Soda Springs Dam)	6d	Main Stem Masten Bridge	6d Main Stem Masten Bridge	43.2907	-122.565	41	myp2616	dnaa587	G05	NA	NA	NA	mykiss	GA	Heterozygous	NA	G05	NA	NA	NA
2019	Mainstem and Tribs (Steamboat to Soda Springs Dam)	6d	Main Stem Masten Bridge	6d Main Stem Masten Bridge	43.2907	-122.565	49	myp2624	dnaa587	G06	NA	NA	NA	mykiss	GA	Heterozygous	NA	G06	NA	NA	NA
2019	Mainstem and Tribs (Steamboat to Soda Springs Dam)	6d	Main Stem Masten Bridge	6d Main Stem Masten Bridge	43.2907	-122.565	40	myp2609	dnaa587	H04	NA	NA	NA	mykiss	GG	Homozygous Winter	NA	H04	NA	NA	NA
2019	Mainstem and Tribs (Steamboat to Soda Springs Dam)	6d	Main Stem Masten Bridge	6d Main Stem Masten Bridge	43.2907	-122.565	49	myp2617	dnaa587	H05	NA	NA	NA	mykiss	GG	Homozygous Winter	NA	H05	NA	NA	NA
2019	Mainstem and Tribs (Steamboat to Soda Springs Dam)	6d	Main Stem Masten Bridge	6d Main Stem Masten Bridge	43.2907	-122.565	43	myp2625	dnaa587	H06	NA	NA	NA	mykiss	GG	Homozygous Winter	NA	H06	NA	NA	NA
2017	Mainstem and Tribs (Steamboat to Soda Springs Dam)	6e	Copeland Creek Lower	6e Copeland Creek Lower	43.2896	-122.542	76	myp0617	dnaa406	A06	51710	0.113744	-0.0439972	coho/Chinook	AA	Homozygous Summer	rada350	A06	GTATGT	CGCTGATC	SOMM284_GTATGT_GGCGCTGATCTGCAGG
2017	Mainstem and Tribs (Steamboat to Soda Springs Dam)	6e	Copeland Creek Lower	6e Copeland Creek Lower	43.2896	-122.542	79	myp0625	dnaa406	A07	65587	-0.0104639	-0.00438578	mykiss	AA	Homozygous Summer	rada350	A07	GTATGT	CAGATCTG	SOMM284_GTATGT_GGCAGATCTGTGCAGG
2017	Mainstem and Tribs (Steamboat to Soda Springs Dam)	6e	Copeland Creek Lower	6e Copeland Creek Lower	43.2896	-122.542	57	myp0633	dnaa406	A08	80406	-0.0102579	-0.00393246	mykiss	GG	Homozygous Winter	rada350	A08	GTATGT	ATGCCTAA	SOMM284_GTATGT_GGATGCCTAATGCAGG
2017	Mainstem and Tribs (Steamboat to Soda Springs Dam)	6e	Copeland Creek Lower	6e Copeland Creek Lower	43.2896	-122.542	72	myp0618	dnaa406	B06	57817	0.113273	-0.0439553	coho/Chinook	AA	Homozygous Summer	rada350	B06	GTATGT	ACACAGAA	SOMM284_GTATGT_GGACACAGAATGCAGG
2017	Mainstem and Tribs (Steamboat to Soda Springs Dam)	6e	Copeland Creek Lower	6e Copeland Creek Lower	43.2896	-122.542	82	myp0626	dnaa406	B07	47222	0.113152	-0.0439911	coho/Chinook	AA	Homozygous Summer	rada350	B07	GTATGT	ACAGCAGA	SOMM284_GTATGT_GGACAGCAGATGCAGG
2017	Mainstem and Tribs (Steamboat to Soda Springs Dam)	6e	Copeland Creek Lower	6e Copeland Creek Lower	43.2896	-122.542	60	myp0634	dnaa406	B08	57703	-0.010489	-0.00430403	mykiss	GG	Homozygous Winter	rada350	B08	GTATGT	ACCTCCAA	SOMM284_GTATGT_GGACCTCCAATGCAGG
2017	Mainstem and Tribs (Steamboat to Soda Springs Dam)	6e	Copeland Creek Lower	6e Copeland Creek Lower	43.2896	-122.542	64	myp0619	dnaa406	C06	59034	-0.0105135	-0.00471166	mykiss	GG	Homozygous Winter	rada350	C06	GTATGT	CAACCACA	SOMM284_GTATGT_GGCAACCACATGCAGG
2017	Mainstem and Tribs (Steamboat to Soda Springs Dam)	6e	Copeland Creek Lower	6e Copeland Creek Lower	43.2896	-122.542	58	myp0627	dnaa406	C07	72623	-0.0103316	-0.0043245	mykiss	GG	Homozygous Winter	rada350	C07	GTATGT	CAAGACTA	SOMM284_GTATGT_GGCAAGACTATGCAGG
2017	Mainstem and Tribs (Steamboat to Soda Springs Dam)	6e	Copeland Creek Lower	6e Copeland Creek Lower	43.2896	-122.542	48	myp0635	dnaa406	C08	73361	-0.0103009	-0.00427915	mykiss	GA	Heterozygous	rada350	C08	GTATGT	CAATGGAA	SOMM284_GTATGT_GGCAATGGAATGCAGG
2017	Mainstem and Tribs (Steamboat to Soda Springs Dam)	6e	Copeland Creek Lower	6e Copeland Creek Lower	43.2896	-122.542	51	myp0620	dnaa406	D06	82	NA	NA	NA	NA	NA	rada350	D06	GTATGT	CGCATACA	NA
2017	Mainstem and Tribs (Steamboat to Soda Springs Dam)	6e	Copeland Creek Lower	6e Copeland Creek Lower	43.2896	-122.542	78	myp0628	dnaa406	D07	66460	-0.0104677	-0.00449665	mykiss	GG	Homozygous Winter	rada350	D07	GTATGT	CTCAATGA	SOMM284_GTATGT_GGCTCAATGATGCAGG
2017	Mainstem and Tribs (Steamboat to Soda Springs Dam)	6e	Copeland Creek Lower	6e Copeland Creek Lower	43.2896	-122.542	49	myp0636	dnaa406	D08	85878	-0.0104688	-0.00434024	mykiss	GG	Homozygous Winter	rada350	D08	GTATGT	CTGAGCCA	SOMM284_GTATGT_GGCTGAGCCATGCAGG
2017	Mainstem and Tribs (Steamboat to Soda Springs Dam)	6e	Copeland Creek Lower	6e Copeland Creek Lower	43.2896	-122.542	67	myp0621	dnaa406	E06	55364	-0.0103719	-0.00400963	mykiss	GG	Homozygous Winter	rada350	E06	GTATGT	GGAGAACA	SOMM284_GTATGT_GGGGAGAACATGCAGG
2017	Mainstem and Tribs (Steamboat to Soda Springs Dam)	6e	Copeland Creek Lower	6e Copeland Creek Lower	43.2896	-122.542	63	myp0629	dnaa406	E07	46710	-0.0103532	-0.00434173	mykiss	GA	Heterozygous	rada350	E07	GTATGT	GGTGCGAA	SOMM284_GTATGT_GGGGTGCGAATGCAGG
2017	Mainstem and Tribs (Steamboat to Soda Springs Dam)	6e	Copeland Creek Lower	6e Copeland Creek Lower	43.2896	-122.542	39	myp0637	dnaa406	E08	46265	-0.0103419	-0.00399009	mykiss	GG	Homozygous Winter	rada350	E08	GTATGT	GTACGCAA	SOMM284_GTATGT_GGGTACGCAATGCAGG
2017	Mainstem and Tribs (Steamboat to Soda Springs Dam)	6e	Copeland Creek Lower	6e Copeland Creek Lower	43.2896	-122.542	66	myp0622	dnaa406	F06	55707	-0.0103856	-0.00417453	mykiss	GG	Homozygous Winter	rada350	F06	GTATGT	TGGCTTCA	SOMM284_GTATGT_GGTGGCTTCATGCAGG
2017	Mainstem and Tribs (Steamboat to Soda Springs Dam)	6e	Copeland Creek Lower	6e Copeland Creek Lower	43.2896	-122.542	46	myp0630	dnaa406	F07	24336	-0.0103985	-0.00406515	mykiss	GG	Homozygous Winter	rada350	F07	GTATGT	TGGTGGTA	SOMM284_GTATGT_GGTGGTGGTATGCAGG
2017	Mainstem and Tribs (Steamboat to Soda Springs Dam)	6e	Copeland Creek Lower	6e Copeland Creek Lower	43.2896	-122.542	54	myp0623	dnaa406	G06	52072	-0.0102486	-0.00419908	mykiss	GG	Homozygous Winter	rada350	G06	GTATGT	AGCCATGC	SOMM284_GTATGT_GGAGCCATGCTGCAGG
2017	Mainstem and Tribs (Steamboat to Soda Springs Dam)	6e	Copeland Creek Lower	6e Copeland Creek Lower	43.2896	-122.542	55	myp0631	dnaa406	G07	43521	-0.0103547	-0.00427919	mykiss	GG	Homozygous Winter	rada350	G07	GTATGT	AGGCTAAC	SOMM284_GTATGT_GGAGGCTAACTGCAGG
2017	Mainstem and Tribs (Steamboat to Soda Springs Dam)	6e	Copeland Creek Lower	6e Copeland Creek Lower	43.2896	-122.542	800	myp0616	dnaa406	H05	367	NA	NA	NA	NA	NA	rada350	H05	GTATGT	CGACACAC	NA
2017	Mainstem and Tribs (Steamboat to Soda Springs Dam)	6e	Copeland Creek Lower	6e Copeland Creek Lower	43.2896	-122.542	50	myp0624	dnaa406	H06	86235	-0.0103431	-0.00433639	mykiss	GG	Homozygous Winter	rada350	H06	GTATGT	CGGATTGC	SOMM284_GTATGT_GGCGGATTGCTGCAGG
2017	Mainstem and Tribs (Steamboat to Soda Springs Dam)	6e	Copeland Creek Lower	6e Copeland Creek Lower	43.2896	-122.542	59	myp0632	dnaa406	H07	60524	0.113381	-0.0430287	coho/Chinook	AA	Homozygous Summer	rada350	H07	GTATGT	CTAAGGTC	SOMM284_GTATGT_GGCTAAGGTCTGCAGG
2018	Mainstem and Tribs (Steamboat to Soda Springs Dam)	6e	Copeland Creek Lower	6e Copeland Creek Lower	43.2896	-122.542	51	myp1544	dnaa505	A09	10027	-0.00980548	-0.00377598	mykiss	GG	Homozygous Winter	rada439	A09	AGTATG	GGAACGAACGTGCAGG	SOMM418_AGTATG_GGAACGAACGTGCAGG
2018	Mainstem and Tribs (Steamboat to Soda Springs Dam)	6e	Copeland Creek Lower	6e Copeland Creek Lower	43.2896	-122.542	46	myp1552	dnaa505	A10	2209	-0.00944605	-0.00411201	mykiss	GG	Homozygous Winter	rada439	A10	AGTATG	GGAGTACAAGTGCAGG	SOMM418_AGTATG_GGAGTACAAGTGCAGG
2018	Mainstem and Tribs (Steamboat to Soda Springs Dam)	6e	Copeland Creek Lower	6e Copeland Creek Lower	43.2896	-122.542	69	myp1545	dnaa505	B09	6078	-0.0104315	-0.00513579	mykiss	AA	Homozygous Summer	rada439	B09	AGTATG	GGACGCTCGATGCAGG	SOMM418_AGTATG_GGACGCTCGATGCAGG
2018	Mainstem and Tribs (Steamboat to Soda Springs Dam)	6e	Copeland Creek Lower	6e Copeland Creek Lower	43.2896	-122.542	50	myp1553	dnaa505	B10	2688	-0.00927782	-0.00416784	mykiss	GG	Homozygous Winter	rada439	B10	AGTATG	GGACGTATCATGCAGG	SOMM418_AGTATG_GGACGTATCATGCAGG
2018	Mainstem and Tribs (Steamboat to Soda Springs Dam)	6e	Copeland Creek Lower	6e Copeland Creek Lower	43.2896	-122.542	46	myp1538	dnaa505	C08	11801	-0.00960285	-0.00388222	mykiss	GA	Heterozygous	rada439	C08	AGTATG	GGCAATGGAATGCAGG	SOMM418_AGTATG_GGCAATGGAATGCAGG
2018	Mainstem and Tribs (Steamboat to Soda Springs Dam)	6e	Copeland Creek Lower	6e Copeland Creek Lower	43.2896	-122.542	60	myp1546	dnaa505	C09	6872	-0.00989288	-0.00424117	mykiss	GA	Heterozygous	rada439	C09	AGTATG	GGCACTTCGATGCAGG	SOMM418_AGTATG_GGCACTTCGATGCAGG
2018	Mainstem and Tribs (Steamboat to Soda Springs Dam)	6e	Copeland Creek Lower	6e Copeland Creek Lower	43.2896	-122.542	54	myp1554	dnaa505	C10	4086	-0.00993854	-0.00489823	mykiss	AA	Homozygous Summer	rada439	C10	AGTATG	GGCAGCGTTATGCAGG	SOMM418_AGTATG_GGCAGCGTTATGCAGG
2018	Mainstem and Tribs (Steamboat to Soda Springs Dam)	6e	Copeland Creek Lower	6e Copeland Creek Lower	43.2896	-122.542	60	myp1539	dnaa505	D08	23722	-0.00998478	-0.00365788	mykiss	GA	Heterozygous	rada439	D08	AGTATG	GGCTGAGCCATGCAGG	SOMM418_AGTATG_GGCTGAGCCATGCAGG
2018	Mainstem and Tribs (Steamboat to Soda Springs Dam)	6e	Copeland Creek Lower	6e Copeland Creek Lower	43.2896	-122.542	63	myp1547	dnaa505	D09	15240	-0.00965589	-0.00335686	mykiss	GA	Heterozygous	rada439	D09	AGTATG	GGCTGGCATATGCAGG	SOMM418_AGTATG_GGCTGGCATATGCAGG
2018	Mainstem and Tribs (Steamboat to Soda Springs Dam)	6e	Copeland Creek Lower	6e Copeland Creek Lower	43.2896	-122.542	58	myp1555	dnaa505	D10	44918	-0.0102457	-0.00418607	mykiss	GG	Homozygous Winter	rada439	D10	AGTATG	GGGAATCTGATGCAGG	SOMM418_AGTATG_GGGAATCTGATGCAGG
2018	Mainstem and Tribs (Steamboat to Soda Springs Dam)	6e	Copeland Creek Lower	6e Copeland Creek Lower	43.2896	-122.542	68	myp1540	dnaa505	E08	6856	-0.00999747	-0.00460303	mykiss	GG	Homozygous Winter	rada439	E08	AGTATG	GGGTACGCAATGCAGG	SOMM418_AGTATG_GGGTACGCAATGCAGG
2018	Mainstem and Tribs (Steamboat to Soda Springs Dam)	6e	Copeland Creek Lower	6e Copeland Creek Lower	43.2896	-122.542	55	myp1548	dnaa505	E09	4038	-0.0106581	-0.00459364	mykiss	GG	Homozygous Winter	rada439	E09	AGTATG	GGGTCGTAGATGCAGG	SOMM418_AGTATG_GGGTCGTAGATGCAGG
2018	Mainstem and Tribs (Steamboat to Soda Springs Dam)	6e	Copeland Creek Lower	6e Copeland Creek Lower	43.2896	-122.542	50	myp1541	dnaa505	F08	11028	-0.009931	-0.00370122	mykiss	GA	Heterozygous	rada439	F08	AGTATG	GGTTCACGCATGCAGG	SOMM418_AGTATG_GGTTCACGCATGCAGG
2018	Mainstem and Tribs (Steamboat to Soda Springs Dam)	6e	Copeland Creek Lower	6e Copeland Creek Lower	43.2896	-122.542	43	myp1549	dnaa505	F09	4358	-0.0101823	-0.00404297	mykiss	GG	Homozygous Winter	rada439	F09	AGTATG	GGACACGAGATGCAGG	SOMM418_AGTATG_GGACACGAGATGCAGG
2018	Mainstem and Tribs (Steamboat to Soda Springs Dam)	6e	Copeland Creek Lower	6e Copeland Creek Lower	43.2896	-122.542	54	myp1542	dnaa505	G08	20374	-0.0092762	-0.00377873	mykiss	AA	Homozygous Summer	rada439	G08	AGTATG	GGATAGCGACTGCAGG	SOMM418_AGTATG_GGATAGCGACTGCAGG
2018	Mainstem and Tribs (Steamboat to Soda Springs Dam)	6e	Copeland Creek Lower	6e Copeland Creek Lower	43.2896	-122.542	61	myp1550	dnaa505	G09	5721	-0.00938399	-0.00489229	mykiss	GG	Homozygous Winter	rada439	G09	AGTATG	GGACGACAAGTGCAGG	SOMM418_AGTATG_GGACGACAAGTGCAGG
2018	Mainstem and Tribs (Steamboat to Soda Springs Dam)	6e	Copeland Creek Lower	6e Copeland Creek Lower	43.2896	-122.542	66	myp1543	dnaa505	H08	28345	-0.0101227	-0.00447004	mykiss	GA	Heterozygous	rada439	H08	AGTATG	GGGAACAGGCTGCAGG	SOMM418_AGTATG_GGGAACAGGCTGCAGG
2018	Mainstem and Tribs (Steamboat to Soda Springs Dam)	6e	Copeland Creek Lower	6e Copeland Creek Lower	43.2896	-122.542	54	myp1551	dnaa505	H09	6466	-0.00962579	-0.00309079	mykiss	GA	Heterozygous	rada439	H09	AGTATG	GGGACAGTGCTGCAGG	SOMM418_AGTATG_GGGACAGTGCTGCAGG
2019	Mainstem and Tribs (Steamboat to Soda Springs Dam)	6e	Copeland Creek Lower	6e Copeland Creek Lower	43.2896	-122.542	46	myp2594	dnaa587	A03	NA	NA	NA	mykiss	GG	Homozygous Winter	NA	A03	NA	NA	NA
2019	Mainstem and Tribs (Steamboat to Soda Springs Dam)	6e	Copeland Creek Lower	6e Copeland Creek Lower	43.2896	-122.542	50	myp2602	dnaa587	A04	NA	NA	NA	mykiss	GG	Homozygous Winter	NA	A04	NA	NA	NA
2019	Mainstem and Tribs (Steamboat to Soda Springs Dam)	6e	Copeland Creek Lower	6e Copeland Creek Lower	43.2896	-122.542	56	myp2587	dnaa587	B02	NA	NA	NA	mykiss	GG	Homozygous Winter	NA	B02	NA	NA	NA
2019	Mainstem and Tribs (Steamboat to Soda Springs Dam)	6e	Copeland Creek Lower	6e Copeland Creek Lower	43.2896	-122.542	49	myp2595	dnaa587	B03	NA	NA	NA	mykiss	GG	Homozygous Winter	NA	B03	NA	NA	NA
2019	Mainstem and Tribs (Steamboat to Soda Springs Dam)	6e	Copeland Creek Lower	6e Copeland Creek Lower	43.2896	-122.542	44	myp2603	dnaa587	B04	NA	NA	NA	mykiss	GG	Homozygous Winter	NA	B04	NA	NA	NA
2019	Mainstem and Tribs (Steamboat to Soda Springs Dam)	6e	Copeland Creek Lower	6e Copeland Creek Lower	43.2896	-122.542	62	myp2588	dnaa587	C02	NA	NA	NA	mykiss	GG	Homozygous Winter	NA	C02	NA	NA	NA
2019	Mainstem and Tribs (Steamboat to Soda Springs Dam)	6e	Copeland Creek Lower	6e Copeland Creek Lower	43.2896	-122.542	44	myp2596	dnaa587	C03	NA	NA	NA	mykiss	GA	Heterozygous	NA	C03	NA	NA	NA
2019	Mainstem and Tribs (Steamboat to Soda Springs Dam)	6e	Copeland Creek Lower	6e Copeland Creek Lower	43.2896	-122.542	47	myp2604	dnaa587	C04	NA	NA	NA	mykiss	GG	Homozygous Winter	NA	C04	NA	NA	NA
2019	Mainstem and Tribs (Steamboat to Soda Springs Dam)	6e	Copeland Creek Lower	6e Copeland Creek Lower	43.2896	-122.542	40	myp2589	dnaa587	D02	NA	NA	NA	mykiss	GG	Homozygous Winter	NA	D02	NA	NA	NA
2019	Mainstem and Tribs (Steamboat to Soda Springs Dam)	6e	Copeland Creek Lower	6e Copeland Creek Lower	43.2896	-122.542	50	myp2597	dnaa587	D03	NA	NA	NA	mykiss	GG	Homozygous Winter	NA	D03	NA	NA	NA
2019	Mainstem and Tribs (Steamboat to Soda Springs Dam)	6e	Copeland Creek Lower	6e Copeland Creek Lower	43.2896	-122.542	43	myp2605	dnaa587	D04	NA	NA	NA	mykiss	GG	Homozygous Winter	NA	D04	NA	NA	NA
2019	Mainstem and Tribs (Steamboat to Soda Springs Dam)	6e	Copeland Creek Lower	6e Copeland Creek Lower	43.2896	-122.542	57	myp2590	dnaa587	E02	NA	NA	NA	mykiss	GG	Homozygous Winter	NA	E02	NA	NA	NA
2019	Mainstem and Tribs (Steamboat to Soda Springs Dam)	6e	Copeland Creek Lower	6e Copeland Creek Lower	43.2896	-122.542	56	myp2598	dnaa587	E03	NA	NA	NA	mykiss	GG	Homozygous Winter	NA	E03	NA	NA	NA
2019	Mainstem and Tribs (Steamboat to Soda Springs Dam)	6e	Copeland Creek Lower	6e Copeland Creek Lower	43.2896	-122.542	51	myp2606	dnaa587	E04	NA	NA	NA	mykiss	GA	Heterozygous	NA	E04	NA	NA	NA
2019	Mainstem and Tribs (Steamboat to Soda Springs Dam)	6e	Copeland Creek Lower	6e Copeland Creek Lower	43.2896	-122.542	45	myp2591	dnaa587	F02	NA	NA	NA	mykiss	AA	Homozygous Summer	NA	F02	NA	NA	NA
2019	Mainstem and Tribs (Steamboat to Soda Springs Dam)	6e	Copeland Creek Lower	6e Copeland Creek Lower	43.2896	-122.542	52	myp2599	dnaa587	F03	NA	NA	NA	mykiss	GG	Homozygous Winter	NA	F03	NA	NA	NA
2019	Mainstem and Tribs (Steamboat to Soda Springs Dam)	6e	Copeland Creek Lower	6e Copeland Creek Lower	43.2896	-122.542	50	myp2607	dnaa587	F04	NA	NA	NA	mykiss	GG	Homozygous Winter	NA	F04	NA	NA	NA
2019	Mainstem and Tribs (Steamboat to Soda Springs Dam)	6e	Copeland Creek Lower	6e Copeland Creek Lower	43.2896	-122.542	47	myp2592	dnaa587	G02	NA	NA	NA	mykiss	GA	Heterozygous	NA	G02	NA	NA	NA
2019	Mainstem and Tribs (Steamboat to Soda Springs Dam)	6e	Copeland Creek Lower	6e Copeland Creek Lower	43.2896	-122.542	53	myp2600	dnaa587	G03	NA	NA	NA	mykiss	GG	Homozygous Winter	NA	G03	NA	NA	NA
2019	Mainstem and Tribs (Steamboat to Soda Springs Dam)	6e	Copeland Creek Lower	6e Copeland Creek Lower	43.2896	-122.542	44	myp2608	dnaa587	G04	NA	NA	NA	mykiss	GA	Heterozygous	NA	G04	NA	NA	NA
2019	Mainstem and Tribs (Steamboat to Soda Springs Dam)	6e	Copeland Creek Lower	6e Copeland Creek Lower	43.2896	-122.542	43	myp2593	dnaa587	H02	NA	NA	NA	mykiss	AA	Homozygous Summer	NA	H02	NA	NA	NA
2019	Mainstem and Tribs (Steamboat to Soda Springs Dam)	6e	Copeland Creek Lower	6e Copeland Creek Lower	43.2896	-122.542	54	myp2601	dnaa587	H03	NA	NA	NA	mykiss	GG	Homozygous Winter	NA	H03	NA	NA	NA
2018	Mainstem and Tribs (Steamboat to Soda Springs Dam)	6f	Copeland Creek Upper	6f Copeland Creek Upper	43.2659	-122.52	58	myp1610	dnaa506	A05	18070	-0.0103356	-0.00405794	mykiss	AA	Homozygous Summer	rada440	A05	AAATGG	GGAACGTGATTGCAGG	SOMM418_AAATGG_GGAACGTGATTGCAGG
2018	Mainstem and Tribs (Steamboat to Soda Springs Dam)	6f	Copeland Creek Upper	6f Copeland Creek Upper	43.2659	-122.52	58	myp1618	dnaa506	A06	39789	-0.0102376	-0.0038022	mykiss	AA	Homozygous Summer	rada440	A06	AAATGG	GGCGCTGATCTGCAGG	SOMM418_AAATGG_GGCGCTGATCTGCAGG
2018	Mainstem and Tribs (Steamboat to Soda Springs Dam)	6f	Copeland Creek Upper	6f Copeland Creek Upper	43.2659	-122.52	59	myp1611	dnaa506	B05	6338	-0.00978811	-0.00337313	mykiss	AA	Homozygous Summer	rada440	B05	AAATGG	GGAAGGTACATGCAGG	SOMM418_AAATGG_GGAAGGTACATGCAGG
2018	Mainstem and Tribs (Steamboat to Soda Springs Dam)	6f	Copeland Creek Upper	6f Copeland Creek Upper	43.2659	-122.52	60	myp1619	dnaa506	B06	128840	-0.010299	-0.00411336	mykiss	AA	Homozygous Summer	rada440	B06	AAATGG	GGACACAGAATGCAGG	SOMM418_AAATGG_GGACACAGAATGCAGG
2018	Mainstem and Tribs (Steamboat to Soda Springs Dam)	6f	Copeland Creek Upper	6f Copeland Creek Upper	43.2659	-122.52	55	myp1612	dnaa506	C05	26952	-0.0101051	-0.00443657	mykiss	AA	Homozygous Summer	rada440	C05	AAATGG	GGATTGAGGATGCAGG	SOMM418_AAATGG_GGATTGAGGATGCAGG
2018	Mainstem and Tribs (Steamboat to Soda Springs Dam)	6f	Copeland Creek Upper	6f Copeland Creek Upper	43.2659	-122.52	61	myp1620	dnaa506	C06	18392	-0.0100648	-0.00449817	mykiss	AA	Homozygous Summer	rada440	C06	AAATGG	GGCAACCACATGCAGG	SOMM418_AAATGG_GGCAACCACATGCAGG
2018	Mainstem and Tribs (Steamboat to Soda Springs Dam)	6f	Copeland Creek Upper	6f Copeland Creek Upper	43.2659	-122.52	64	myp1605	dnaa506	D04	3666	-0.0100377	-0.0048506	mykiss	GG	Homozygous Winter	rada440	D04	AAATGG	GGCGAACTTATGCAGG	SOMM418_AAATGG_GGCGAACTTATGCAGG
2018	Mainstem and Tribs (Steamboat to Soda Springs Dam)	6f	Copeland Creek Upper	6f Copeland Creek Upper	43.2659	-122.52	70	myp1613	dnaa506	D05	2621	-0.00929925	-0.00429559	mykiss	AA	Homozygous Summer	rada440	D05	AAATGG	GGCGACTGGATGCAGG	SOMM418_AAATGG_GGCGACTGGATGCAGG
2018	Mainstem and Tribs (Steamboat to Soda Springs Dam)	6f	Copeland Creek Upper	6f Copeland Creek Upper	43.2659	-122.52	63	myp1621	dnaa506	D06	4107	-0.0103952	-0.00469907	mykiss	AA	Homozygous Summer	rada440	D06	AAATGG	GGCGCATACATGCAGG	SOMM418_AAATGG_GGCGCATACATGCAGG
2018	Mainstem and Tribs (Steamboat to Soda Springs Dam)	6f	Copeland Creek Upper	6f Copeland Creek Upper	43.2659	-122.52	132	myp1606	dnaa506	E04	77504	-0.0102473	-0.00411801	mykiss	GA	Heterozygous	rada440	E04	AAATGG	GGGCTAACGATGCAGG	SOMM418_AAATGG_GGGCTAACGATGCAGG
2018	Mainstem and Tribs (Steamboat to Soda Springs Dam)	6f	Copeland Creek Upper	6f Copeland Creek Upper	43.2659	-122.52	60	myp1614	dnaa506	E05	65147	-0.010375	-0.00431623	mykiss	AA	Homozygous Summer	rada440	E05	AAATGG	GGGCTCGGTATGCAGG	SOMM418_AAATGG_GGGCTCGGTATGCAGG
2018	Mainstem and Tribs (Steamboat to Soda Springs Dam)	6f	Copeland Creek Upper	6f Copeland Creek Upper	43.2659	-122.52	69	myp1622	dnaa506	E06	27335	-0.00994805	-0.00398835	mykiss	AA	Homozygous Summer	rada440	E06	AAATGG	GGGGAGAACATGCAGG	SOMM418_AAATGG_GGGGAGAACATGCAGG
2018	Mainstem and Tribs (Steamboat to Soda Springs Dam)	6f	Copeland Creek Upper	6f Copeland Creek Upper	43.2659	-122.52	125	myp1607	dnaa506	F04	25444	-0.0101646	-0.0039748	mykiss	GG	Homozygous Winter	rada440	F04	AAATGG	GGTGAAGAGATGCAGG	SOMM418_AAATGG_GGTGAAGAGATGCAGG
2018	Mainstem and Tribs (Steamboat to Soda Springs Dam)	6f	Copeland Creek Upper	6f Copeland Creek Upper	43.2659	-122.52	59	myp1615	dnaa506	F05	4756	-0.00951844	-0.00292877	mykiss	AA	Homozygous Summer	rada440	F05	AAATGG	GGTGGAACAATGCAGG	SOMM418_AAATGG_GGTGGAACAATGCAGG
2018	Mainstem and Tribs (Steamboat to Soda Springs Dam)	6f	Copeland Creek Upper	6f Copeland Creek Upper	43.2659	-122.52	114	myp1608	dnaa506	G04	5827	-0.0103365	-0.00491827	mykiss	GA	Heterozygous	rada440	G04	AAATGG	GGAGATGTACTGCAGG	SOMM418_AAATGG_GGAGATGTACTGCAGG
2018	Mainstem and Tribs (Steamboat to Soda Springs Dam)	6f	Copeland Creek Upper	6f Copeland Creek Upper	43.2659	-122.52	62	myp1616	dnaa506	G05	11503	-0.00911407	-0.0035079	mykiss	GG	Homozygous Winter	rada440	G05	AAATGG	GGAGCACCTCTGCAGG	SOMM418_AAATGG_GGAGCACCTCTGCAGG
2018	Mainstem and Tribs (Steamboat to Soda Springs Dam)	6f	Copeland Creek Upper	6f Copeland Creek Upper	43.2659	-122.52	56	myp1609	dnaa506	H04	9712	-0.00978695	-0.0034768	mykiss	GG	Homozygous Winter	rada440	H04	AAATGG	GGCCTCTATCTGCAGG	SOMM418_AAATGG_GGCCTCTATCTGCAGG
2018	Mainstem and Tribs (Steamboat to Soda Springs Dam)	6f	Copeland Creek Upper	6f Copeland Creek Upper	43.2659	-122.52	61	myp1617	dnaa506	H05	6147	-0.00944606	-0.00322125	mykiss	GA	Heterozygous	rada440	H05	AAATGG	GGCGACACACTGCAGG	SOMM418_AAATGG_GGCGACACACTGCAGG
2019	Mainstem and Tribs (Steamboat to Soda Springs Dam)	6f	Copeland Creek Upper	6f Copeland Creek Upper	43.2659	-122.52	53	myp2554	dnaa586	A10	NA	NA	NA	mykiss	GG	Homozygous Winter	NA	A10	NA	NA	NA
2019	Mainstem and Tribs (Steamboat to Soda Springs Dam)	6f	Copeland Creek Upper	6f Copeland Creek Upper	43.2659	-122.52	38	myp2562	dnaa586	A11	NA	NA	NA	mykiss	GA	Heterozygous	NA	A11	NA	NA	NA
2019	Mainstem and Tribs (Steamboat to Soda Springs Dam)	6f	Copeland Creek Upper	6f Copeland Creek Upper	43.2659	-122.52	61	myp2555	dnaa586	B10	NA	NA	NA	mykiss	GG	Homozygous Winter	NA	B10	NA	NA	NA
2019	Mainstem and Tribs (Steamboat to Soda Springs Dam)	6f	Copeland Creek Upper	6f Copeland Creek Upper	43.2659	-122.52	63	myp2556	dnaa586	C10	NA	NA	NA	mykiss	GG	Homozygous Winter	NA	C10	NA	NA	NA
[truncated: 133 more rows]
